# Supplementary material for: Crystal structure of a mixed-ligand silver(I) complex of the non-steroidal anti-inflammatory drug diclofenac and pyrimidine
Source: Acta Crystallogr E Crystallogr Commun. 2016 Sep 27;72(Pt 10):1475–9. doi: 10.1107/S2056989016014730 (PMC5050780; doi:10.1107/S2056989016014730)
Supplement: Supplementary file 1 [file e-72-01475-sup1.cif]

##############################################################################
#                                                                            #
# This CIF contains the data in a paper accepted for publication in          #
# Acta Crystallographica Section E. It conforms to the requirements of       #
# Notes for Authors for Acta Crystallographica Section E, and has been       #
# peer reviewed under the auspices of the IUCr Commission on Journals.       #
#                                                                            #
# Full details of the Crystallographic Information File format               #
# are given in the paper "The Crystallographic Information File (CIF):       #
# a New Standard Archive File for Crystallography" by S. R. Hall, F. H.      #
# Allen and I. D. Brown [Acta Cryst. (1991), A47, 655-685].                  #
#                                                                            #
# The current version of the core CIF dictionary is obtainable from          #
# ftp://ftp.iucr.org/pub/cif_core.dic.                                       #
#                                                                            #
# Software is freely available for graphical display of the structure(s)     #
# in this CIF. For information consult the CIF software page                 #
# http://www.iucr.org/resources/cif/software.                                #
#                                                                            #
# This file may be used for bona fide research purposes within the           #
# scientific community so long as proper attribution is given to the journal # 
# article from which it was obtained.                                        #
#                                                                            #
##############################################################################
data_I
_database_code_depnum_ccdc_archive 'CCDC 1500646'
_audit_creation_method     SHELXL-2014
_journal_date_recd_electronic     2016-09-01
_journal_date_accepted     2016-09-18
_journal_name_full     'Acta Crystallographica, Section E'
_journal_year     2016
_journal_volume     72
_journal_issue     10
_journal_page_first     1475
_journal_page_last     1479
_journal_paper_category     GM
_journal_paper_doi     10.1107/S2056989016014730
_journal_coeditor_code     ZS2370
_publ_contact_author
;
Hamamci Alisir, Sevim
Ondokuz May\?is University
Faculty of Engineering
Department of Materials Science and Engineering
55139 Samsun
Turkey
;
_publ_contact_author_name     'Sevim Hamamci Alisir'
_publ_contact_author_address
;
Department of Materials Science and Engineering
Faculty of Engineering, Ondokuz Mayis University
Samsun 55139
Turkey
;
_publ_contact_author_email     'sevimh@omu.edu.tr'
_publ_contact_author_fax     '903624576081'
_publ_contact_author_phone     '903623121919'
_publ_section_title
;
Crystal structure of a mixed-ligand silver(I) complex of the non-steroidal
anti-inflammatory drug diclofenac and pyrimidine
;
_publ_section_title_footnote     .
loop_
    _publ_author_name
    _publ_author_footnote
    _publ_author_address
    'Hamamci Alisir, Sevim' .
;
Department of Materials Science and Engineering
Faculty of Engineering, Ondokuz Mayis University
Samsun 55139
Turkey
;
    'Dege, Necmi' .
;
Department of Physics,
Faculty of Arts and Sciences, Ondokuz Mayis University
Samsun 55139
Turkey
;
_publ_section_synopsis
;
The coordination polymeric silver(I)--diclofenac complex including pyrimidine
is based on a centrosymmetric carboxylate <i>O</i>:<i>O'</i>-bridged dinuclear
unit which is extended through N-atom donors of the pyrimidine ligand into a
two-dimensional layered structure
;
_chemical_name_systematic
;\
Poly[{\m~2~-2-[2-(2,6-dichloroanilino)phenyl]acetato-\k^2^<i>O</i>:<i>O</i>'}\
(\m~2~-pyrimidine-\k^2^<i>N</i>^1^:<i>N</i>^3^)silver(I)]
;
_chemical_name_common     ?
_chemical_formula_moiety     'C18 H14 Ag Cl2 N3 O2'
_chemical_formula_sum     'C18 H14 Ag Cl2 N3 O2'
_chemical_formula_iupac     '[Ag (C14 H10 Cl2 N1 O2) (C4 H4 N2)]'
_chemical_formula_weight     483.09
_chemical_melting_point     ?
_shelx_space_group_comment
;
The symmetry employed for this shelxl refinement is uniquely defined
by the following loop, which should always be used as a source of
symmetry information in preference to the above space-group names.
They are only intended as comments.
;
_space_group_crystal_system     monoclinic
_space_group_name_H-M_alt     'P 21/c'
_space_group_name_Hall     '-P 2ybc'
loop_
    _space_group_symop_operation_xyz
    'x, y, z'
    '-x, y+1/2, -z+1/2'
    '-x, -y, -z'
    'x, -y-1/2, z-1/2'
_cell_length_a     18.5886(4)
_cell_length_b     9.3071(4)
_cell_length_c     10.6646(8)
_cell_angle_alpha     90
_cell_angle_beta     105.644(3)
_cell_angle_gamma     90
_cell_volume     1776.69(16)
_cell_formula_units_Z     4
_cell_measurement_reflns_used     13681
_cell_measurement_theta_min     2.00
_cell_measurement_theta_max     29.12
_cell_measurement_temperature     293(2)
_exptl_crystal_description     prism
_exptl_crystal_colour     colorless
_exptl_crystal_size_max     0.60
_exptl_crystal_size_mid     0.46
_exptl_crystal_size_min     0.27
_exptl_crystal_density_diffrn     1.806
_exptl_crystal_density_meas     ?
_exptl_crystal_density_method     ?
_exptl_crystal_F_000     960
_exptl_absorpt_coefficient_mu     1.453
_exptl_absorpt_correction_type     integration
_exptl_absorpt_process_details
;
(X-RED32; Stoe & Cie, 2002)
;
_shelx_estimated_absorpt_T_min     ?
_shelx_estimated_absorpt_T_max     ?
_exptl_absorpt_correction_T_min     0.4714
_exptl_absorpt_correction_T_max     0.6927
_exptl_special_details     ?
_diffrn_ambient_temperature     293
_diffrn_radiation_type     MoK\a
_diffrn_radiation_wavelength     0.71073
_diffrn_measurement_device_type     'Stoe IPDS2'
_diffrn_measurement_method     '\w-scan rotation method'
_diffrn_detector_area_resol_mean     ?
_diffrn_reflns_number     13090
_diffrn_reflns_av_R_equivalents     0.0875
_diffrn_reflns_theta_min     2.276
_diffrn_reflns_theta_max     28.652
_diffrn_reflns_theta_full     25.242
_diffrn_measured_fraction_theta_max     0.993
_diffrn_measured_fraction_theta_full     0.998
_diffrn_reflns_limit_h_min     -24
_diffrn_reflns_limit_h_max     24
_diffrn_reflns_limit_k_min     -12
_diffrn_reflns_limit_k_max     12
_diffrn_reflns_limit_l_min     -14
_diffrn_reflns_limit_l_max     14
_refine_special_details     ?
_reflns_number_total     4538
_reflns_number_gt     3672
_reflns_threshold_expression     'I > 2\s(I)'
_refine_ls_structure_factor_coef     Fsqd
_refine_ls_matrix_type     full
_refine_ls_R_factor_all     0.0514
_refine_ls_R_factor_gt     0.0394
_refine_ls_wR_factor_gt     0.0899
_refine_ls_wR_factor_ref     0.0949
_refine_ls_goodness_of_fit_ref     1.042
_refine_ls_restrained_S_all     1.042
_refine_ls_number_reflns     4538
_refine_ls_number_parameters     236
_refine_ls_number_restraints     0
_refine_ls_hydrogen_treatment     constr
_refine_ls_weighting_scheme     calc
_refine_ls_weighting_details
                      'w=1/[\s^2^(Fo^2^)+(0.0488P)^2^] where P=(Fo^2^+2Fc^2^)/3'
_atom_sites_solution_hydrogens     geom
_atom_sites_solution_primary     ?
_atom_sites_solution_secondary     ?
_refine_ls_shift/su_max     0.001
_refine_ls_shift/su_mean     0.000
_refine_diff_density_max     0.574
_refine_diff_density_min     -1.141
_refine_ls_extinction_method
;
SHELXL2014 (Sheldrick, 2015)
;
_refine_ls_extinction_coef     0.0206(11)
_refine_ls_extinction_expression
                                  'Fc^*^=kFc[1+0.001xFc^2^\l^3^/sin(2\q)]^-1/4^'
loop_
    _atom_type_symbol
    _atom_type_description
    _atom_type_scat_dispersion_real
    _atom_type_scat_dispersion_imag
    _atom_type_scat_source
    'C' 'C' 0.0033 0.0016
                         'International Tables Vol C Tables 4.2.6.8 and 6.1.1.4'
    'H' 'H' 0.0000 0.0000
                         'International Tables Vol C Tables 4.2.6.8 and 6.1.1.4'
    'Ag' 'Ag' -0.8971 1.1015
                         'International Tables Vol C Tables 4.2.6.8 and 6.1.1.4'
    'Cl' 'Cl' 0.1484 0.1585
                         'International Tables Vol C Tables 4.2.6.8 and 6.1.1.4'
    'N' 'N' 0.0061 0.0033
                         'International Tables Vol C Tables 4.2.6.8 and 6.1.1.4'
    'O' 'O' 0.0106 0.0060
                         'International Tables Vol C Tables 4.2.6.8 and 6.1.1.4'
_computing_data_collection
;
X-AREA (Stoe & Cie, 2002)
;
_computing_cell_refinement
;
X-AREA (Stoe & Cie, 2002)
;
_computing_data_reduction
;
X-RED32 (Stoe & Cie, 2002)
;
_computing_structure_solution
;
SHELXS97 (Sheldrick, 2008) within WinGX (Farrugia, 2012)
;
_computing_structure_refinement
;
SHELXL2014 (Sheldrick, 2015)
;
_computing_molecular_graphics
;
ORTEP-3 for Windows (Farrugia, 2012)
;
_computing_publication_material
;
SHELXTL (Sheldrick, 2008)
;
loop_
    _atom_site_type_symbol
    _atom_site_label
    _atom_site_fract_x
    _atom_site_fract_y
    _atom_site_fract_z
    _atom_site_U_iso_or_equiv
    _atom_site_adp_type
    _atom_site_calc_flag
    _atom_site_occupancy
    _atom_site_disorder_assembly
    _atom_site_disorder_group
    C C1 0.17222(14) 0.3200(3) 0.6246(3) 0.0419(6) Uani d 1 . .
    C C2 0.12206(16) 0.2364(3) 0.5353(3) 0.0496(7) Uani d 1 . .
    H H2 0.1387 0.1695 0.4847 0.060 Uiso calc 1 . .
    C C3 0.04629(16) 0.2541(4) 0.5223(4) 0.0546(8) Uani d 1 . .
    H H3 0.0116 0.2009 0.4607 0.065 Uiso calc 1 . .
    C C4 0.02263(15) 0.3495(4) 0.5995(3) 0.0505(7) Uani d 1 . .
    H H4 -0.0282 0.3603 0.5912 0.061 Uiso calc 1 . .
    C C5 0.07381(14) 0.4302(3) 0.6904(3) 0.0406(6) Uani d 1 . .
    C C6 0.15110(13) 0.4220(3) 0.7029(3) 0.0381(5) Uani d 1 . .
    C C7 0.19762(12) 0.6542(3) 0.8068(3) 0.0377(5) Uani d 1 . .
    C C8 0.15520(14) 0.7377(3) 0.7067(3) 0.0451(6) Uani d 1 . .
    H H8 0.1312 0.6953 0.6275 0.054 Uiso calc 1 . .
    C C9 0.14820(16) 0.8839(4) 0.7235(4) 0.0529(8) Uani d 1 . .
    H H9 0.1197 0.9397 0.6558 0.063 Uiso calc 1 . .
    C C10 0.18355(17) 0.9463(3) 0.8408(4) 0.0573(9) Uani d 1 . .
    H H10 0.1785 1.0443 0.8535 0.069 Uiso calc 1 . .
    C C11 0.22657(15) 0.8624(3) 0.9396(4) 0.0501(7) Uani d 1 . .
    H H11 0.2502 0.9054 1.0187 0.060 Uiso calc 1 . .
    C C12 0.23575(12) 0.7165(3) 0.9249(3) 0.0391(6) Uani d 1 . .
    C C13 0.28437(13) 0.6294(4) 1.0340(3) 0.0437(6) Uani d 1 . .
    H H13A 0.2575 0.5429 1.0448 0.052 Uiso calc 1 . .
    H H13B 0.2930 0.6843 1.1140 0.052 Uiso calc 1 . .
    C C14 0.36042(13) 0.5857(3) 1.0147(3) 0.0367(5) Uani d 1 . .
    C C15 0.44153(16) 0.3069(3) 0.5812(3) 0.0444(6) Uani d 1 . .
    H H15 0.4577 0.2251 0.6310 0.053 Uiso calc 1 . .
    C C16 0.40626(15) 0.4123(3) 0.3828(3) 0.0461(6) Uani d 1 . .
    H H16 0.3968 0.4080 0.2926 0.055 Uiso calc 1 . .
    C C17 0.39630(16) 0.5399(4) 0.4394(3) 0.0489(7) Uani d 1 . .
    H H17 0.3807 0.6220 0.3899 0.059 Uiso calc 1 . .
    C C18 0.41040(15) 0.5417(3) 0.5740(3) 0.0461(6) Uani d 1 . .
    H H18 0.4038 0.6266 0.6154 0.055 Uiso calc 1 . .
    Ag Ag1 0.46373(2) 0.43353(3) 0.87652(2) 0.04354(10) Uani d 1 . .
    Cl Cl1 0.26694(4) 0.29612(9) 0.63922(10) 0.0610(2) Uani d 1 . .
    Cl Cl2 0.03984(4) 0.54045(9) 0.79226(9) 0.05280(19) Uani d 1 . .
    N N1 0.20327(12) 0.5025(3) 0.7931(3) 0.0443(5) Uani d 1 . .
    H H1 0.2409 0.4588 0.8434 0.053 Uiso calc 1 . .
    N N2 0.43318(12) 0.4245(3) 0.6450(2) 0.0425(5) Uani d 1 . .
    N N3 0.42916(13) 0.2935(3) 0.4527(2) 0.0457(5) Uani d 1 . .
    O O1 0.41252(11) 0.5735(3) 1.1157(2) 0.0586(6) Uani d 1 . .
    O O2 0.36494(11) 0.5641(3) 0.9022(2) 0.0590(6) Uani d 1 . .
loop_
    _atom_site_aniso_label
    _atom_site_aniso_U_11
    _atom_site_aniso_U_22
    _atom_site_aniso_U_33
    _atom_site_aniso_U_12
    _atom_site_aniso_U_13
    _atom_site_aniso_U_23
    C1 0.0374(11) 0.0372(13) 0.0497(15) 0.0009(10) 0.0092(11) 0.0018(13)
    C2 0.0522(15) 0.0425(15) 0.0518(17) -0.0023(12) 0.0097(13) -0.0065(14)
    C3 0.0458(14) 0.0469(16) 0.063(2) -0.0076(12) 0.0001(13) -0.0057(16)
    C4 0.0350(12) 0.0496(17) 0.062(2) -0.0056(11) 0.0045(12) 0.0027(15)
    C5 0.0362(11) 0.0378(13) 0.0472(15) 0.0012(10) 0.0104(11) 0.0046(12)
    C6 0.0341(10) 0.0344(12) 0.0430(14) 0.0025(9) 0.0055(10) 0.0047(11)
    C7 0.0293(10) 0.0376(13) 0.0472(14) 0.0020(9) 0.0119(10) 0.0004(12)
    C8 0.0339(11) 0.0495(15) 0.0504(16) 0.0006(11) 0.0090(11) 0.0030(14)
    C9 0.0402(13) 0.0480(16) 0.072(2) 0.0062(12) 0.0182(14) 0.0166(17)
    C10 0.0468(15) 0.0384(15) 0.089(3) 0.0036(12) 0.0230(16) -0.0026(17)
    C11 0.0383(12) 0.0468(16) 0.067(2) -0.0010(11) 0.0167(13) -0.0129(15)
    C12 0.0267(10) 0.0422(14) 0.0502(15) 0.0005(9) 0.0135(10) -0.0046(12)
    C13 0.0319(11) 0.0561(17) 0.0432(15) 0.0005(11) 0.0102(10) -0.0061(14)
    C14 0.0303(10) 0.0338(12) 0.0445(14) 0.0008(9) 0.0074(10) -0.0019(11)
    C15 0.0539(14) 0.0419(14) 0.0395(14) 0.0020(12) 0.0159(12) 0.0026(13)
    C16 0.0441(13) 0.0577(18) 0.0356(13) -0.0024(12) 0.0094(11) 0.0018(13)
    C17 0.0451(13) 0.0503(16) 0.0493(16) 0.0086(12) 0.0096(12) 0.0110(14)
    C18 0.0404(12) 0.0432(15) 0.0522(17) 0.0056(11) 0.0084(12) -0.0035(13)
    Ag1 0.04020(13) 0.05477(15) 0.03712(13) 0.00513(8) 0.01297(8) -0.00042(10)
    Cl1 0.0401(3) 0.0555(4) 0.0877(6) 0.0068(3) 0.0176(3) -0.0087(5)
    Cl2 0.0458(3) 0.0534(4) 0.0647(5) 0.0013(3) 0.0243(3) -0.0020(4)
    N1 0.0344(10) 0.0402(12) 0.0504(14) 0.0065(9) -0.0019(9) -0.0026(11)
    N2 0.0401(10) 0.0500(14) 0.0375(11) 0.0031(9) 0.0104(9) -0.0026(11)
    N3 0.0534(13) 0.0460(13) 0.0392(12) -0.0014(10) 0.0149(10) -0.0015(11)
    O1 0.0334(9) 0.0967(19) 0.0426(11) 0.0109(10) 0.0049(8) 0.0071(12)
    O2 0.0412(10) 0.0880(18) 0.0456(12) 0.0186(10) 0.0080(9) -0.0133(12)
_geom_special_details
;
 All esds (except the esd in the dihedral angle between two l.s. planes)
 are estimated using the full covariance matrix.  The cell esds are taken
 into account individually in the estimation of esds in distances, angles
 and torsion angles; correlations between esds in cell parameters are only
 used when they are defined by crystal symmetry.  An approximate (isotropic)
 treatment of cell esds is used for estimating esds involving l.s. planes.
;
loop_
    _geom_bond_atom_site_label_1
    _geom_bond_atom_site_label_2
    _geom_bond_site_symmetry_2
    _geom_bond_distance
    _geom_bond_publ_flag
    C1 C2 . 1.379(4) ?
    C1 C6 . 1.390(4) ?
    C1 Cl1 . 1.739(3) ?
    C2 C3 . 1.387(4) ?
    C2 H2 . 0.9300 ?
    C3 C4 . 1.362(5) ?
    C3 H3 . 0.9300 ?
    C4 C5 . 1.382(4) ?
    C4 H4 . 0.9300 ?
    C5 C6 . 1.409(3) ?
    C5 Cl2 . 1.733(3) ?
    C6 N1 . 1.387(3) ?
    C7 C8 . 1.382(4) ?
    C7 C12 . 1.394(4) ?
    C7 N1 . 1.426(4) ?
    C8 C9 . 1.383(5) ?
    C8 H8 . 0.9300 ?
    C9 C10 . 1.375(6) ?
    C9 H9 . 0.9300 ?
    C10 C11 . 1.380(5) ?
    C10 H10 . 0.9300 ?
    C11 C12 . 1.383(4) ?
    C11 H11 . 0.9300 ?
    C12 C13 . 1.504(4) ?
    C13 C14 . 1.537(3) ?
    C13 H13A . 0.9700 ?
    C13 H13B . 0.9700 ?
    C14 O2 . 1.242(4) ?
    C14 O1 . 1.244(3) ?
    C15 N2 . 1.320(4) ?
    C15 N3 . 1.333(4) ?
    C15 H15 . 0.9300 ?
    C16 N3 . 1.338(4) ?
    C16 C17 . 1.367(5) ?
    C16 H16 . 0.9300 ?
    C17 C18 . 1.388(5) ?
    C17 H17 . 0.9300 ?
    C18 N2 . 1.330(4) ?
    C18 H18 . 0.9300 ?
    Ag1 O2 . 2.279(2) y
    Ag1 O1 3_667 2.280(2) y
    Ag1 N2 . 2.381(3) y
    Ag1 N3 4_566 2.412(3) y
    Ag1 Ag1 3_667 2.8931(5) y
    N1 H1 . 0.8600 ?
loop_
    _geom_angle_atom_site_label_1
    _geom_angle_atom_site_label_2
    _geom_angle_atom_site_label_3
    _geom_angle_site_symmetry_1
    _geom_angle_site_symmetry_3
    _geom_angle
    _geom_angle_publ_flag
    C2 C1 C6 . . 123.5(2) ?
    C2 C1 Cl1 . . 118.0(2) ?
    C6 C1 Cl1 . . 118.5(2) ?
    C1 C2 C3 . . 118.8(3) ?
    C1 C2 H2 . . 120.6 ?
    C3 C2 H2 . . 120.6 ?
    C4 C3 C2 . . 120.1(3) ?
    C4 C3 H3 . . 119.9 ?
    C2 C3 H3 . . 119.9 ?
    C3 C4 C5 . . 120.3(3) ?
    C3 C4 H4 . . 119.9 ?
    C5 C4 H4 . . 119.9 ?
    C4 C5 C6 . . 122.0(3) ?
    C4 C5 Cl2 . . 117.6(2) ?
    C6 C5 Cl2 . . 120.5(2) ?
    N1 C6 C1 . . 121.9(2) ?
    N1 C6 C5 . . 122.8(3) ?
    C1 C6 C5 . . 115.2(2) ?
    C8 C7 C12 . . 120.6(3) ?
    C8 C7 N1 . . 121.4(3) ?
    C12 C7 N1 . . 118.1(2) ?
    C7 C8 C9 . . 120.5(3) ?
    C7 C8 H8 . . 119.8 ?
    C9 C8 H8 . . 119.8 ?
    C10 C9 C8 . . 119.7(3) ?
    C10 C9 H9 . . 120.2 ?
    C8 C9 H9 . . 120.2 ?
    C9 C10 C11 . . 119.4(3) ?
    C9 C10 H10 . . 120.3 ?
    C11 C10 H10 . . 120.3 ?
    C10 C11 C12 . . 122.2(3) ?
    C10 C11 H11 . . 118.9 ?
    C12 C11 H11 . . 118.9 ?
    C11 C12 C7 . . 117.6(3) ?
    C11 C12 C13 . . 120.6(3) ?
    C7 C12 C13 . . 121.9(2) ?
    C12 C13 C14 . . 114.9(2) ?
    C12 C13 H13A . . 108.5 ?
    C14 C13 H13A . . 108.5 ?
    C12 C13 H13B . . 108.5 ?
    C14 C13 H13B . . 108.5 ?
    H13A C13 H13B . . 107.5 ?
    O2 C14 O1 . . 125.6(2) ?
    O2 C14 C13 . . 118.5(2) ?
    O1 C14 C13 . . 115.9(3) ?
    N2 C15 N3 . . 126.6(3) ?
    N2 C15 H15 . . 116.7 ?
    N3 C15 H15 . . 116.7 ?
    N3 C16 C17 . . 122.1(3) ?
    N3 C16 H16 . . 118.9 ?
    C17 C16 H16 . . 118.9 ?
    C16 C17 C18 . . 117.2(3) ?
    C16 C17 H17 . . 121.4 ?
    C18 C17 H17 . . 121.4 ?
    N2 C18 C17 . . 121.4(3) ?
    N2 C18 H18 . . 119.3 ?
    C17 C18 H18 . . 119.3 ?
    O2 Ag1 O1 . 3_667 148.04(10) y
    O2 Ag1 N2 . . 99.71(8) y
    O1 Ag1 N2 3_667 . 89.58(8) y
    O2 Ag1 N3 . 4_566 97.48(9) ?
    O1 Ag1 N3 3_667 4_566 108.69(9) y
    N2 Ag1 N3 . 4_566 107.93(9) y
    O2 Ag1 Ag1 . 3_667 81.70(6) y
    O1 Ag1 Ag1 3_667 3_667 76.19(6) y
    N2 Ag1 Ag1 . 3_667 151.80(6) y
    N3 Ag1 Ag1 4_566 3_667 99.73(6) y
    C6 N1 C7 . . 123.3(2) ?
    C6 N1 H1 . . 118.4 ?
    C7 N1 H1 . . 118.4 ?
    C15 N2 C18 . . 116.7(3) ?
    C15 N2 Ag1 . . 122.4(2) ?
    C18 N2 Ag1 . . 120.8(2) ?
    C15 N3 C16 . . 115.9(3) ?
    C15 N3 Ag1 . 4_565 116.2(2) ?
    C16 N3 Ag1 . 4_565 127.6(2) ?
    C14 O1 Ag1 . 3_667 125.2(2) ?
    C14 O2 Ag1 . . 117.96(17) ?
loop_
    _geom_torsion_atom_site_label_1
    _geom_torsion_atom_site_label_2
    _geom_torsion_atom_site_label_3
    _geom_torsion_atom_site_label_4
    _geom_torsion_site_symmetry_1
    _geom_torsion_site_symmetry_2
    _geom_torsion_site_symmetry_3
    _geom_torsion_site_symmetry_4
    _geom_torsion
    _geom_torsion_publ_flag
    C6 C1 C2 C3 . . . . -0.1(5) ?
    Cl1 C1 C2 C3 . . . . -180.0(3) ?
    C1 C2 C3 C4 . . . . -2.0(5) ?
    C2 C3 C4 C5 . . . . 0.7(5) ?
    C3 C4 C5 C6 . . . . 2.7(5) ?
    C3 C4 C5 Cl2 . . . . -175.9(3) ?
    C2 C1 C6 N1 . . . . 179.0(3) ?
    Cl1 C1 C6 N1 . . . . -1.2(4) ?
    C2 C1 C6 C5 . . . . 3.2(4) ?
    Cl1 C1 C6 C5 . . . . -176.9(2) ?
    C4 C5 C6 N1 . . . . 179.8(3) ?
    Cl2 C5 C6 N1 . . . . -1.6(4) ?
    C4 C5 C6 C1 . . . . -4.5(4) ?
    Cl2 C5 C6 C1 . . . . 174.0(2) ?
    C12 C7 C8 C9 . . . . -1.8(4) ?
    N1 C7 C8 C9 . . . . 177.6(3) ?
    C7 C8 C9 C10 . . . . -0.2(4) ?
    C8 C9 C10 C11 . . . . 1.0(5) ?
    C9 C10 C11 C12 . . . . 0.2(5) ?
    C10 C11 C12 C7 . . . . -2.1(4) ?
    C10 C11 C12 C13 . . . . 178.7(3) ?
    C8 C7 C12 C11 . . . . 3.0(4) ?
    N1 C7 C12 C11 . . . . -176.5(2) ?
    C8 C7 C12 C13 . . . . -177.9(2) ?
    N1 C7 C12 C13 . . . . 2.6(4) ?
    C11 C12 C13 C14 . . . . -105.3(3) ?
    C7 C12 C13 C14 . . . . 75.6(3) ?
    C12 C13 C14 O2 . . . . -31.7(4) ?
    C12 C13 C14 O1 . . . . 149.1(3) ?
    N3 C16 C17 C18 . . . . -0.5(4) ?
    C16 C17 C18 N2 . . . . 0.5(4) ?
    C1 C6 N1 C7 . . . . 133.5(3) ?
    C5 C6 N1 C7 . . . . -51.1(4) ?
    C8 C7 N1 C6 . . . . -21.6(4) ?
    C12 C7 N1 C6 . . . . 157.8(3) ?
    N3 C15 N2 C18 . . . . -0.3(4) ?
    N3 C15 N2 Ag1 . . . . -176.8(2) ?
    C17 C18 N2 C15 . . . . -0.1(4) ?
    C17 C18 N2 Ag1 . . . . 176.4(2) ?
    N2 C15 N3 C16 . . . . 0.3(4) ?
    N2 C15 N3 Ag1 . . . 4_565 173.7(2) ?
    C17 C16 N3 C15 . . . . 0.2(4) ?
    C17 C16 N3 Ag1 . . . 4_565 -172.4(2) ?
    O2 C14 O1 Ag1 . . . 3_667 17.1(4) ?
    C13 C14 O1 Ag1 . . . 3_667 -163.8(2) ?
    O1 C14 O2 Ag1 . . . . 18.3(4) ?
    C13 C14 O2 Ag1 . . . . -160.8(2) ?
loop_
    _geom_hbond_atom_site_label_D
    _geom_hbond_atom_site_label_H
    _geom_hbond_atom_site_label_A
    _geom_hbond_site_symmetry_A
    _geom_hbond_distance_DH
    _geom_hbond_distance_HA
    _geom_hbond_distance_DA
    _geom_hbond_angle_DHA
    _geom_hbond_publ_flag
    N1 H1 O2 . 0.86 2.43 2.971(3) 122 yes
    C16 H16 O1 1_554 0.93 2.51 3.248(4) 136 yes
    C13 H13B Cg6 4_565 0.97 3.30 3.983(3) 129 yes
_shelx_hkl_file
;
  -2   0   0 2443.66   26.39   0
   2   0   0 2326.75   26.29   0
  -3   0   0 3132.14   24.31   0
   3   0   0 3036.63   24.43   0
  -4   0   0 1295.22   13.89   0
  -5   0   0 2206.04   16.27   0
  -6   0   0  702.99    8.82   0
  -7   0   0 1392.38   11.73   0
  -8   0   0  516.55    6.95   0
  -9   0   0   91.93    4.05   0
 -10   0   0 2498.53   12.57   0
 -11   0   0  630.31    6.82   0
 -12   0   0 1475.62   10.08   0
 -13   0   0   52.33    3.57   0
 -14   0   0  674.00    6.73   0
 -15   0   0  513.56    5.89   0
 -16   0   0 1003.09    7.73   0
 -17   0   0  116.91    5.28   0
 -18   0   0  267.97    4.97   0
 -19   0   0  134.63    4.44   0
 -20   0   0    5.29    5.12   0
 -21   0   0    6.37    3.68   0
 -22   0   0   71.60    4.44   0
 -23   0   0   47.73    6.15   0
 -24   0   0   12.96    4.40   0
   1  -1   0   42.07   10.50   0
   1   1   0   38.15    7.91   0
  -1  -1   0   36.46   10.87   0
  -1   1   0   42.34   10.20   0
  -2   1   0  335.47   10.08   0
   2  -1   0  315.51    9.78   0
  -2  -1   0  335.14   10.80   0
  -3   1   0 1997.76   18.04   0
   3  -1   0 1959.05   17.99   0
   4  -1   0  246.25    6.96   0
  -4   1   0  264.19    7.01   0
   5  -1   0 3346.78   18.79   0
  -5   1   0 3439.19   18.88   0
   6  -1   0 3081.25   16.77   0
  -6   1   0 3177.76   16.97   0
  -7   1   0  585.88    7.65   0
  -7  -1   0  598.07    7.78   0
   7  -1   0  605.58    7.60   0
  -8  -1   0   18.27    4.72   0
   8  -1   0   16.47    4.61   0
  -8   1   0   15.83    3.34   0
   9  -1   0  384.83    6.65   0
  -9   1   0  387.55    5.95   0
  -9  -1   0  403.70    6.80   0
 -10  -1   0  315.35    5.59   0
 -10   1   0  320.07    5.39   0
 -11  -1   0    4.25    4.43   0
 -11   1   0    7.36    4.34   0
 -12  -1   0  233.82    5.68   0
 -12   1   0  234.98    4.67   0
 -13  -1   0   30.05    4.71   0
 -13   1   0   30.51    3.45   0
 -14  -1   0   67.98    3.66   0
 -14   1   0   78.12    5.05   0
 -15  -1   0   88.07    4.03   0
 -15   1   0   88.52    3.83   0
 -16  -1   0  227.75    4.68   0
 -16   1   0  219.15    4.54   0
 -17  -1   0   15.80    4.77   0
 -17   1   0   19.01    3.44   0
 -18  -1   0    4.65    3.48   0
 -18   1   0   -0.25    3.42   0
 -19   1   0   13.84    3.59   0
 -19  -1   0    9.15    3.56   0
 -20   1   0  110.30    4.29   0
 -20  -1   0  131.45    4.61   0
 -21   1   0   32.14    4.11   0
 -21  -1   0   45.09    5.32   0
 -22  -1   0    4.64    3.88   0
 -22   1   0    6.09    5.72   0
 -23  -1   0    3.76    4.17   0
 -23   1   0    7.90    4.14   0
   0   2   0 1939.86   23.91   0
   0  -2   0 2629.96   28.21   0
   1  -2   0 2946.17   25.21   0
  -1   2   0 2723.69   26.25   0
   1   2   0 2019.52   24.65   0
  -1  -2   0 1703.85   22.19   0
  -2   2   0 4892.92   28.56   0
   2   2   0 4409.18   29.81   0
   2  -2   0 4888.40   28.41   0
  -2  -2   0 3647.75   27.80   0
   3  -2   0  176.43    6.92   0
   3   2   0  175.44    7.55   0
  -3   2   0  180.55    9.27   0
  -3  -2   0  175.47   10.68   0
  -4  -2   0   32.99    5.38   0
   4  -2   0   33.69    6.07   0
  -4   2   0   27.02    6.51   0
  -5   2   0  460.25    7.57   0
   5  -2   0  441.68    7.39   0
  -5  -2   0  471.17    8.39   0
   6  -2   0  196.84    6.34   0
  -6   2   0  186.12    5.36   0
  -7   2   0  739.95    8.07   0
   7  -2   0  737.22    8.08   0
   8  -2   0  525.54    6.81   0
  -8   2   0  559.91    7.72   0
   9  -2   0   30.67    3.58   0
  -9   2   0   27.15    3.59   0
 -10   2   0   17.07    3.47   0
  10  -2   0   18.47    4.61   0
 -10  -2   0   15.03    3.38   0
  11  -2   0   46.39    4.69   0
 -11   2   0   42.89    3.39   0
 -11  -2   0   53.79    4.77   0
 -12  -2   0  848.77    7.58   0
 -12   2   0  854.45    7.42   0
  12  -2   0  866.68    8.11   0
 -13   2   0  326.34    5.07   0
 -13  -2   0  327.09    5.42   0
 -14  -2   0  447.67    5.98   0
 -14   2   0  438.42    5.67   0
 -15   2   0  208.77    5.37   0
 -15  -2   0  195.02    4.69   0
 -16   2   0  388.15    5.25   0
 -16  -2   0  384.61    5.47   0
 -17   2   0  197.11    4.53   0
 -17  -2   0  208.93    5.81   0
 -18   2   0  280.91    6.04   0
 -18  -2   0  304.62    6.30   0
 -19  -2   0    9.83    3.65   0
 -19   2   0    6.99    3.45   0
 -20   2   0   11.10    3.61   0
 -20  -2   0    8.76    3.46   0
 -21  -2   0    0.61    3.65   0
 -21   2   0   -0.78    3.72   0
 -22  -2   0   12.48    3.81   0
 -22   2   0    8.79    4.08   0
 -23   2   0   15.43    4.25   0
 -23  -2   0   17.43    6.02   0
   1   3   0  769.63   15.22   0
  -1   3   0  898.82   14.04   0
  -1  -3   0  770.05   13.88   0
   1  -3   0 1026.31   13.57   0
   2   3   0   35.66    8.49   0
   2  -3   0   32.51    5.48   0
  -2  -3   0   27.33    7.06   0
  -2   3   0   36.40    9.25   0
   3  -3   0  545.41    9.75   0
  -3   3   0  554.14   10.55   0
  -3  -3   0  414.62    9.45   0
   3   3   0  531.54   10.82   0
  -4   3   0 2935.43   17.39   0
   4  -3   0 2840.89   16.96   0
  -4  -3   0 2586.10   18.98   0
   4   3   0 3014.29   19.22   0
  -5   3   0 1096.53   10.48   0
   5  -3   0 1063.09   10.09   0
  -5  -3   0 1021.72   10.98   0
   6  -3   0 4071.80   18.07   0
  -6  -3   0 4042.25   19.76   0
  -6   3   0 4103.16   18.31   0
  -7   3   0 2373.87   13.27   0
  -7  -3   0 2381.74   14.69   0
   7  -3   0 2294.21   12.97   0
   8  -3   0 3306.67   14.85   0
  -8   3   0 3391.55   15.15   0
  -8  -3   0 3478.28   17.22   0
   9  -3   0  498.62    7.06   0
  -9  -3   0  510.77    6.95   0
  -9   3   0  498.64    6.39   0
 -10   3   0  638.34    7.75   0
  10  -3   0  593.81    6.55   0
 -10  -3   0  647.43    8.26   0
 -11   3   0   95.03    3.98   0
  11  -3   0   88.95    3.83   0
 -11  -3   0   94.41    4.07   0
 -12  -3   0  800.24    7.48   0
 -12   3   0  810.81    7.30   0
  12  -3   0  794.30    7.82   0
 -13   3   0   89.42    4.12   0
 -13  -3   0   95.61    5.08   0
  13  -3   0   92.81    5.04   0
 -14   3   0  330.65    5.09   0
  14  -3   0  326.64    5.95   0
 -14  -3   0  318.53    5.29   0
 -15  -3   0    5.38    3.07   0
 -15   3   0   -3.80    3.18   0
 -16   3   0  261.20    4.90   0
 -16  -3   0  256.97    4.88   0
 -17   3   0   95.40    5.28   0
 -17  -3   0   78.04    3.64   0
 -18  -3   0  334.56    5.42   0
 -18   3   0  353.32    5.39   0
 -19   3   0   70.76    4.03   0
 -19  -3   0   71.33    4.04   0
 -20  -3   0  101.31    4.46   0
 -20  -3   0   89.63    4.28   0
 -20   3   0   90.33    4.31   0
 -21  -3   0   11.60    4.14   0
 -21  -3   0   11.65    3.88   0
 -21   3   0   10.26    3.92   0
 -22  -3   0  152.05    6.62   0
 -22   3   0  142.90    5.09   0
 -22  -3   0  171.86    6.54   0
 -23   3   0  103.29    6.39   0
 -23  -3   0   86.37    4.96   0
 -23  -3   0  107.38    6.65   0
   0  -4   0   80.01    8.26   0
   0   4   0   41.84    6.49   0
   1   4   0  246.48    8.27   0
  -1   4   0  270.31    8.43   0
   1  -4   0  339.99    7.82   0
  -1  -4   0  305.89   10.43   0
  -2   4   0   -0.16    7.84   0
   2  -4   0    4.64    4.11   0
   2   4   0    2.00    7.06   0
  -2  -4   0   -1.47    8.05   0
  -3  -4   0    8.61    5.61   0
  -3   4   0    6.09    5.02   0
   3   4   0    7.52    4.31   0
   3  -4   0    9.06    3.86   0
  -4   4   0   53.38    5.28   0
  -4  -4   0   32.48    5.29   0
   4  -4   0   38.24    4.20   0
   4   4   0   41.28    5.93   0
   5  -4   0    4.68    5.07   0
   5   4   0   -2.24    5.11   0
  -5  -4   0    0.12    4.42   0
  -5   4   0    5.82    6.06   0
  -6   4   0   61.29    6.24   0
  -6  -4   0   59.06    6.54   0
   6  -4   0   57.04    4.04   0
  -7  -4   0   21.96    4.49   0
   7  -4   0   22.90    3.64   0
  -7   4   0   23.18    4.14   0
  -8   4   0   -0.47    3.99   0
   8  -4   0    2.15    3.59   0
  -8  -4   0    3.73    4.12   0
   9  -4   0   50.80    4.98   0
  -9  -4   0   55.83    5.84   0
  -9   4   0   55.22    4.09   0
 -10   4   0   20.32    3.78   0
  10  -4   0   20.28    3.47   0
 -10  -4   0   22.97    5.37   0
  11  -4   0   69.83    3.77   0
 -11   4   0   77.42    5.36   0
 -11  -4   0   78.43    5.38   0
  12  -4   0    2.12    4.44   0
 -12   4   0    2.13    3.59   0
 -12  -4   0   -3.09    3.52   0
 -13   4   0  161.66    4.32   0
 -13  -4   0  158.62    4.73   0
  13  -4   0  151.89    4.10   0
 -14   4   0   66.31    3.78   0
 -14  -4   0   62.60    3.62   0
 -14  -4   0   71.21    3.89   0
  14  -4   0   52.90    3.52   0
 -15   4   0   -0.15    3.46   0
 -15  -4   0    6.74    3.24   0
 -15  -4   0    3.30    3.45   0
  15  -4   0    4.92    3.16   0
 -16  -4   0    6.74    4.63   0
 -16   4   0   10.81    3.62   0
  16  -4   0    7.10    3.53   0
 -16  -4   0    8.18    3.05   0
 -17  -4   0   15.51    5.18   0
 -17   4   0   11.93    3.54   0
 -17  -4   0   10.16    4.87   0
 -18  -4   0    0.21    5.22   0
 -18  -4   0    8.74    5.52   0
 -18   4   0    6.45    3.75   0
 -19  -4   0   18.83    4.99   0
 -19  -4   0   20.21    5.34   0
 -19   4   0   16.80    3.61   0
 -20   4   0    5.03    5.34   0
 -20  -4   0    8.03    5.05   0
 -20  -4   0    5.08    3.68   0
 -21  -4   0    1.52    3.80   0
 -21  -4   0    5.85    5.50   0
 -21   4   0    6.84    3.88   0
 -22   4   0   -3.79    4.20   0
 -22  -4   0    1.69    5.87   0
 -22  -4   0    0.96    4.28   0
  -1  -5   0   43.84    5.90   0
   1  -5   0   44.97    4.98   0
  -1   5   0   35.12    8.48   0
   1   5   0   38.82    5.71   0
   2  -5   0   47.06    4.63   0
   2   5   0   42.30    5.54   0
  -2   5   0   39.83    6.07   0
  -2  -5   0   38.02    6.07   0
   3  -5   0   70.30    4.68   0
  -3   5   0   69.55    8.00   0
   3   5   0   74.31    7.18   0
  -3  -5   0   51.53    8.25   0
   4   5   0  904.74   11.29   0
  -4   5   0  855.92    9.68   0
  -4  -5   0  615.93    9.65   0
   4  -5   0  876.41    9.00   0
  -5   5   0 1150.97   11.54   0
   5   5   0 1108.14   10.76   0
  -5  -5   0  809.31   11.40   0
   5  -5   0 1108.78   10.63   0
  -6   5   0 2881.12   15.64   0
   6  -5   0 2910.06   14.98   0
  -6  -5   0 2141.44   14.47   0
  -7  -5   0  365.98    8.67   0
   7  -5   0  444.72    7.24   0
  -7   5   0  454.69    7.07   0
  -8   5   0 1852.58   12.07   0
   8  -5   0 1765.87   11.48   0
  -8  -5   0 1564.03   12.53   0
   9  -5   0  243.26    5.06   0
  -9   5   0  257.17    6.67   0
  -9  -5   0  238.33    7.34   0
 -10   5   0  486.42    7.67   0
 -10  -5   0  455.60    6.72   0
  10  -5   0  475.25    7.01   0
  11  -5   0  107.01    4.05   0
 -11   5   0  105.70    4.58   0
 -11  -5   0  102.60    4.87   0
 -12  -5   0  150.11    4.56   0
 -12   5   0  159.43    4.80   0
  12  -5   0  141.92    4.25   0
  13  -5   0   22.96    4.81   0
 -13   5   0   20.64    3.63   0
 -13  -5   0   33.47    5.34   0
 -14  -5   0    0.98    3.68   0
 -14   5   0    8.06    5.24   0
  14  -5   0    2.62    3.48   0
 -15   5   0    9.90    5.27   0
 -15  -5   0    6.44    4.85   0
  15  -5   0    6.34    3.49   0
 -15  -5   0   13.43    5.55   0
 -16  -5   0  175.29    4.80   0
 -16   5   0  196.02    4.67   0
  16  -5   0  180.11    4.49   0
 -16  -5   0  184.02    5.02   0
  17  -5   0   20.77    3.61   0
 -17  -5   0   19.94    3.84   0
 -17  -5   0   21.86    3.98   0
 -17   5   0   16.73    3.92   0
 -18  -5   0   73.22    4.45   0
 -18  -5   0   70.19    5.44   0
 -18   5   0   81.13    4.45   0
 -19  -5   0   14.78    5.45   0
 -19  -5   0   23.56    4.00   0
 -19   5   0   25.19    5.66   0
 -20   5   0   70.69    5.99   0
 -20  -5   0   71.37    5.88   0
 -20  -5   0   65.49    4.50   0
 -21   5   0   11.80    4.25   0
 -21  -5   0   19.22    6.04   0
 -21  -5   0   16.56    4.61   0
 -22  -5   0   74.70    6.41   0
 -22  -5   0   64.37    5.10   0
 -22   5   0   75.82    5.03   0
   0   6   0 1258.90   12.50   0
   0  -6   0 1846.23   14.60   0
   1  -6   0 1110.07   11.65   0
  -1   6   0  770.00   11.86   0
  -1  -6   0  996.39   12.16   0
   1   6   0  822.41   10.40   0
   2   6   0 1106.74   12.49   0
   2  -6   0 1272.48   11.98   0
  -2   6   0  973.22   12.40   0
  -2  -6   0 1127.35   11.61   0
  -3   6   0  305.15    9.28   0
   3   6   0  350.40    7.33   0
  -3  -6   0  295.28    7.81   0
   3  -6   0  356.33    6.65   0
   4   6   0   29.90    6.19   0
  -4   6   0   33.86    5.53   0
  -4  -6   0   25.21    5.55   0
   4  -6   0   28.27    5.37   0
   5  -6   0  154.06    4.85   0
  -5   6   0  146.84    6.00   0
   5   6   0  162.21    5.37   0
  -5  -6   0  105.44    6.07   0
  -6   6   0    7.66    4.60   0
  -6  -6   0    4.79    7.23   0
   6   6   0    4.80    3.67   0
   6  -6   0    2.05    3.41   0
  -7   6   0   29.51    4.41   0
  -7  -6   0   24.21    5.49   0
   7  -6   0   30.60    3.44   0
  -8   6   0    9.68    4.28   0
   8  -6   0    7.71    4.71   0
  -8  -6   0    0.65    5.08   0
  -9  -6   0   29.52    4.80   0
   9  -6   0   35.76    3.51   0
  -9   6   0   38.44    4.64   0
 -10  -6   0  478.11    7.39   0
  10  -6   0  565.28    7.62   0
 -10   6   0  570.06    7.23   0
 -11   6   0   85.89    4.52   0
 -11  -6   0   75.78    6.07   0
  11  -6   0   78.66    4.09   0
  12  -6   0  103.45    3.99   0
 -12  -6   0   99.11    6.29   0
 -12   6   0  104.10    4.59   0
 -13   6   0  356.04    5.86   0
 -13  -6   0  321.20    7.68   0
  13  -6   0  356.49    6.64   0
  14  -6   0   83.30    4.08   0
 -14   6   0  105.42    6.10   0
 -14  -6   0   85.07    4.54   0
  15  -6   0   65.52    4.02   0
 -15   6   0   70.86    4.36   0
 -15  -6   0   74.18    4.58   0
 -16  -6   0   76.95    4.78   0
 -16   6   0   79.81    4.40   0
  16  -6   0   73.67    4.18   0
 -16  -6   0   76.14    4.30   0
 -17  -6   0  114.33    4.54   0
  17  -6   0  112.62    4.50   0
 -17   6   0  104.18    4.58   0
 -17  -6   0  108.48    6.20   0
 -18   6   0   44.98    4.30   0
 -18  -6   0   40.64    5.45   0
  18  -6   0   43.85    4.36   0
 -18  -6   0   44.49    4.54   0
 -19   6   0   30.42    4.53   0
 -19  -6   0   25.66    4.50   0
 -19  -6   0   26.60    5.80   0
 -20   6   0    5.40    4.37   0
 -20  -6   0    2.45    4.38   0
 -20  -6   0    2.61    4.00   0
 -21  -6   0    7.21    4.35   0
 -21   6   0    4.08    4.46   0
 -21  -6   0    3.00    4.33   0
  -1   7   0    9.69    5.89   0
  -1  -7   0   11.67    6.87   0
   1   7   0    9.00    5.45   0
   1  -7   0   13.16    4.12   0
  -2   7   0   13.19    6.07   0
  -2  -7   0   22.21    5.00   0
   2  -7   0   24.96    5.93   0
   2   7   0   24.09    5.28   0
   3  -7   0  118.65    6.36   0
  -3   7   0  100.61    8.10   0
   3   7   0  117.44    7.19   0
  -3  -7   0  102.94    6.18   0
   4   7   0  110.58    7.05   0
  -4   7   0   87.08    5.86   0
   4  -7   0  113.48    4.73   0
  -4  -7   0   94.98    8.22   0
   5   7   0   14.53    6.08   0
   5  -7   0   11.17    3.48   0
  -5  -7   0   10.74    5.47   0
  -5   7   0    2.17    4.89   0
  -6   7   0  364.81    6.76   0
   6  -7   0  370.04    5.97   0
  -6  -7   0  306.87    9.23   0
   6   7   0  409.20    8.00   0
  -7  -7   0   10.63    7.47   0
   7  -7   0    0.59    4.67   0
  -7   7   0    6.79    6.03   0
   8  -7   0   81.15    4.02   0
  -8  -7   0   53.41    7.15   0
  -8   7   0   76.18    4.85   0
   9  -7   0   37.59    4.75   0
  -9  -7   0   26.30    6.54   0
  -9   7   0   38.92    4.78   0
 -10   7   0  181.53    5.20   0
 -10  -7   0  129.14    5.42   0
  10  -7   0  171.12    4.65   0
 -11   7   0   20.05    4.02   0
  11  -7   0   33.15    4.94   0
 -11  -7   0   19.47    6.18   0
  12  -7   0    5.33    3.19   0
 -12   7   0    3.57    3.66   0
 -12  -7   0   -4.39    6.16   0
  13  -7   0    3.24    3.59   0
 -13   7   0    6.51    5.90   0
 -13  -7   0    0.40    6.02   0
 -14  -7   0   38.97    6.01   0
  14  -7   0   35.00    3.89   0
 -14   7   0   34.58    4.26   0
  15  -7   0   43.18    4.03   0
 -15   7   0   33.66    4.54   0
 -15  -7   0   29.12    4.58   0
  16  -7   0   15.66    5.36   0
 -16   7   0   17.66    5.95   0
 -16  -7   0   10.94    3.94   0
 -16  -7   0   16.46    6.23   0
  17  -7   0   -2.00    5.52   0
 -17  -7   0   -3.21    5.68   0
 -17   7   0    5.08    4.28   0
 -17  -7   0   -0.08    4.37   0
 -18  -7   0   -3.71    6.07   0
 -18  -7   0    4.30    3.96   0
  18  -7   0    5.98    5.40   0
 -18   7   0   -0.92    4.51   0
 -19  -7   0   20.74    4.63   0
 -19  -7   0   19.63    4.45   0
 -19   7   0   11.45    4.66   0
 -20  -7   0   10.33    4.87   0
   0  -8   0 1162.78   10.73   0
   0   8   0  947.92   12.20   0
   1  -8   0  744.08    8.62   0
  -1   8   0  561.21    8.58   0
  -1  -8   0  788.57   10.56   0
   1   8   0  658.38    9.03   0
  -2  -8   0  526.56    9.77   0
  -2   8   0  397.08    7.86   0
   2   8   0  490.03    8.19   0
   2  -8   0  544.86    8.40   0
  -3   8   0  127.58    6.31   0
   3  -8   0  169.46    6.70   0
   3   8   0  167.76    5.85   0
  -3  -8   0  155.92    6.20   0
   4   8   0  116.97    6.92   0
  -4   8   0   85.69    5.64   0
   4  -8   0  114.57    4.81   0
  -4  -8   0   99.47    7.77   0
  -5  -8   0   31.03    7.09   0
   5  -8   0   26.72    3.86   0
  -5   8   0   20.82    4.88   0
   5   8   0   19.81    5.76   0
  -6   8   0    7.88    4.68   0
   6  -8   0   15.15    3.76   0
  -6  -8   0    8.39    4.87   0
   6   8   0    6.21    3.89   0
  -7  -8   0   12.60    4.99   0
   7  -8   0   23.85    5.23   0
  -7   8   0   30.09    6.69   0
   8  -8   0   73.82    4.34   0
  -8   8   0   69.23    5.34   0
  -8  -8   0   49.35    6.75   0
   9  -8   0    0.87    5.04   0
  -9   8   0    2.22    4.47   0
  -9  -8   0    1.60    6.09   0
 -10   8   0  184.88    5.28   0
  10  -8   0  193.20    4.64   0
 -10  -8   0  136.33    5.79   0
 -11   8   0  273.58    5.83   0
 -11  -8   0  195.45    5.87   0
  11  -8   0  275.58    5.17   0
  12  -8   0   34.42    5.52   0
 -12  -8   0   30.66    6.79   0
 -12   8   0   31.94    4.77   0
 -13   8   0   52.44    6.19   0
  13  -8   0   58.73    5.51   0
 -13  -8   0   34.57    6.70   0
 -14   8   0  152.16    5.28   0
  14  -8   0  148.55    4.80   0
 -14  -8   0  118.12    7.01   0
  15  -8   0   62.26    4.11   0
 -15   8   0   87.77    6.43   0
 -15  -8   0   50.04    4.80   0
 -16  -8   0   31.63    4.94   0
  16  -8   0   41.43    4.32   0
 -16   8   0   48.87    4.86   0
 -17  -8   0   35.81    6.84   0
  17  -8   0   25.41    4.19   0
 -17  -8   0   34.96    4.60   0
 -17   8   0   30.96    4.86   0
 -18   8   0   34.53    6.73   0
 -18  -8   0   18.25    5.22   0
 -18  -8   0   17.84    4.68   0
  18  -8   0   18.23    4.53   0
  -1   9   0  170.98    6.15   0
  -1  -9   0  242.65    7.61   0
   1   9   0  218.90    8.00   0
   1  -9   0  236.27    7.26   0
  -2  -9   0   13.43    6.41   0
   2  -9   0   12.82    5.55   0
  -2   9   0   15.95    6.86   0
   2   9   0    6.70    4.71   0
  -3  -9   0   54.21    6.81   0
   3   9   0   54.71    4.83   0
   3  -9   0   61.64    5.77   0
  -3   9   0   45.04    7.19   0
  -4  -9   0  172.31    7.62   0
   4   9   0  185.75    7.17   0
  -4   9   0  137.36    5.64   0
   4  -9   0  161.34    5.24   0
  -5   9   0  235.25    8.02   0
   5  -9   0  303.99    5.95   0
   5   9   0  324.86    6.43   0
  -5  -9   0  286.08    8.67   0
  -6  -9   0  125.95    7.48   0
   6   9   0  134.83    6.61   0
  -6   9   0   95.83    5.52   0
   6  -9   0  110.29    6.00   0
  -7  -9   0   83.00    5.60   0
   7  -9   0   90.54    4.44   0
  -7   9   0   81.99    5.24   0
  -8  -9   0    7.91    4.92   0
   8  -9   0    8.59    3.71   0
  -8   9   0   -0.22    4.88   0
  -9  -9   0   11.75    6.95   0
  -9   9   0   14.34    6.90   0
   9  -9   0    9.18    5.26   0
 -10   9   0   40.78    6.59   0
  10  -9   0   32.75    3.98   0
 -10  -9   0   23.47    5.14   0
 -11  -9   0    6.81    6.70   0
  11  -9   0   -0.54    3.77   0
 -11   9   0    6.88    6.47   0
 -12   9   0    6.04    4.32   0
  12  -9   0    5.93    5.16   0
 -12  -9   0   -0.69    6.57   0
 -13   9   0   -7.14    4.77   0
 -13  -9   0    0.27    4.49   0
  13  -9   0    3.56    5.55   0
 -14   9   0    4.51    6.73   0
  14  -9   0    2.39    3.79   0
 -14  -9   0   -0.55    4.91   0
  15  -9   0   -4.96    4.17   0
 -15   9   0    2.68    4.45   0
 -15  -9   0    2.34    6.87   0
  16  -9   0   29.45    4.52   0
 -16   9   0   41.91    6.78   0
 -16  -9   0   22.00    7.27   0
   0 -10   0   69.29    6.26   0
   0  10   0   58.58    5.53   0
  -1  10   0    5.96    4.83   0
   1  10   0    6.26    4.64   0
  -1 -10   0    6.36    5.87   0
   1 -10   0    9.41    4.05   0
  -2  10   0  138.05    7.94   0
   2 -10   0  162.09    5.42   0
  -2 -10   0  169.16    5.67   0
   2  10   0  155.20    7.49   0
   3 -10   0   11.03    5.40   0
  -3 -10   0    5.62    4.59   0
  -3  10   0   14.85    6.65   0
   3  10   0    3.75    4.46   0
   4  10   0   10.44    4.35   0
  -4 -10   0    9.84    4.63   0
   4 -10   0    5.50    3.99   0
  -4  10   0    7.70    4.62   0
   5 -10   0   -6.28    5.35   0
   5  10   0   -1.34    5.79   0
  -5 -10   0    7.78    6.12   0
  -5  10   0    6.50    4.86   0
  -6 -10   0   31.61    6.63   0
  -6  10   0   24.81    6.96   0
   6 -10   0   33.02    4.20   0
   6  10   0   39.25    4.33   0
   7 -10   0   22.38    5.58   0
  -7  10   0   15.79    5.01   0
  -7 -10   0   17.43    4.82   0
  -8 -10   0   10.49    6.99   0
   8 -10   0   14.79    3.93   0
  -8  10   0   14.85    6.94   0
   9 -10   0   -1.69    3.80   0
  -9  10   0   -0.23    6.87   0
  -9 -10   0   -0.67    4.90   0
 -10 -10   0    1.71    7.00   0
 -10  10   0   -5.89    6.46   0
  10 -10   0    2.59    4.10   0
 -11 -10   0    9.76    5.02   0
  11 -10   0   14.49    5.99   0
 -11  10   0    9.42    6.96   0
 -12  10   0   40.02    7.58   0
 -12 -10   0   24.25    5.26   0
  12 -10   0   44.23    5.98   0
 -13  10   0   10.62    5.20   0
  13 -10   0   10.26    4.41   0
 -13 -10   0    8.47    5.27   0
  14 -10   0   34.85    4.71   0
 -14 -10   0   31.92    5.38   0
 -14  10   0   49.03    5.34   0
   1  11   0    1.51    4.62   0
  -1 -11   0    0.36    5.97   0
   1 -11   0    1.79    4.38   0
  -1  11   0    3.16    4.94   0
  -2 -11   0    2.70    4.26   0
  -2  11   0   -3.42    4.78   0
   2  11   0    1.07    4.50   0
   2 -11   0    2.14    6.06   0
   3 -11   0   98.16    5.19   0
  -3 -11   0  110.48    6.94   0
   3  11   0  103.24    5.42   0
  -3  11   0   81.14    5.79   0
   4 -11   0   12.80    4.15   0
   4  11   0   18.48    6.30   0
  -4 -11   0   13.44    4.87   0
  -4  11   0   17.13    4.95   0
  -5 -11   0   55.38    6.94   0
   5 -11   0   55.51    6.11   0
  -5  11   0   41.76    7.30   0
   5  11   0   49.23    6.88   0
   6  11   0   32.84    6.78   0
  -6  11   0   17.88    5.24   0
  -6 -11   0   34.35    6.85   0
   6 -11   0   34.91    4.45   0
  -7 -11   0   80.08    5.67   0
  -7  11   0   67.32    7.60   0
   7 -11   0   77.75    4.98   0
  -8  11   0   21.29    5.51   0
  -8 -11   0   32.25    5.73   0
   8 -11   0   38.41    6.25   0
  -9 -11   0   40.15    7.58   0
   9 -11   0   47.71    4.82   0
  -9  11   0   35.93    5.63   0
 -10 -11   0    5.73    5.61   0
 -10  11   0   -0.76    5.15   0
  10 -11   0    2.74    4.35   0
 -11 -11   0   11.46    5.46   0
  11 -11   0   14.74    4.79   0
 -11  11   0   11.17    5.57   0
   0 -12   0   -0.50    4.24   0
   0  12   0    1.78    4.78   0
  -1 -12   0    5.39    4.78   0
   1  12   0    7.50    7.18   0
   1 -12   0    0.02    6.31   0
  -1  12   0    4.49    4.99   0
   2 -12   0    3.47    4.43   0
   2  12   0    7.60    6.92   0
  -2 -12   0    8.72    6.80   0
  -2  12   0    4.14    4.99   0
   3  12   0   11.88    5.35   0
  -3  12   0   15.41    5.42   0
   3 -12   0   11.52    4.34   0
  -3 -12   0   10.67    4.65   0
   4 -12   0   18.76    6.17   0
  -4  12   0   12.75    7.47   0
   4  12   0   16.01    5.08   0
  -4 -12   0   14.55    6.95   0
  -5  12   0    4.08    5.33   0
   5 -12   0   -2.81    4.36   0
  -5 -12   0    2.48    4.71   0
   5  12   0    1.23    4.82   0
  -6  12   0   19.05    7.51   0
   6 -12   0   13.16    4.62   0
  -6 -12   0   13.58    6.77   0
   7 -12   0    1.01    4.67   0
  -7 -12   0    4.51    7.11   0
 -24  -1   1   21.25    4.48   0
 -24   1   1   19.84    4.41   0
 -23  -1   1   14.95    5.71   0
 -23   1   1   24.77    5.99   0
 -22   1   1   -1.83    3.71   0
 -22  -1   1    1.91    3.75   0
 -21   1   1  132.60    6.07   0
 -21  -1   1  128.36    4.68   0
 -20   1   1   52.34    4.02   0
 -20  -1   1   56.38    5.42   0
 -19  -1   1  480.20    6.25   0
 -19   1   1  489.16    7.14   0
 -18   1   1  149.08    4.40   0
 -18  -1   1  142.10    4.43   0
 -17  -1   1  581.12    7.26   0
 -17   1   1  578.48    6.24   0
 -16   1   1  510.48    6.84   0
 -16  -1   1  486.13    6.00   0
 -15  -1   1  426.17    6.78   0
 -15   1   1  398.86    5.58   0
 -14  -1   1  207.68    4.77   0
 -14   1   1  211.92    4.74   0
 -13   1   1  570.69    6.43   0
  13  -1  -1  549.86    6.19   0
 -13  -1   1  572.06    6.55   0
 -12   1   1 1354.14    9.28   0
 -12  -1   1 1418.57   10.26   0
  12  -1  -1 1264.54    8.86   0
  11  -1  -1  109.44    4.05   0
 -11  -1   1  105.53    4.16   0
 -11   1   1  110.47    3.98   0
 -10   1   1   50.81    3.75   0
 -10  -1   1   50.84    4.84   0
  10  -1  -1   56.33    3.77   0
   9  -1  -1  722.48    7.68   0
  -9   1   1  719.57    7.61   0
  -9  -1   1  747.45    8.13   0
  -8   1   1 1036.89    9.98   0
   8  -1  -1  977.65    9.01   0
  -8  -1   1 1013.20    9.73   0
  -7   1   1 4819.69   20.01   0
  -7  -1   1 6234.17   24.85   0
   7  -1  -1 4791.57   20.20   0
   6  -1  -1 1583.21   13.04   0
  -6  -1   1 1664.83   14.16   0
  -6   1   1 1549.36   12.99   0
  -5  -1   1 9652.07   36.64   0
  -5   1   1 6321.90   26.43   0
   5  -1  -1 6036.23   25.81   0
  -4  -1   1 1731.00   18.22   0
   4  -1  -1 1458.09   14.51   0
  -4   1   1 1498.15   14.64   0
  -3   1   1 2649.89   21.18   0
  -3  -1   1 3512.70   31.37   0
   3  -1  -1 2600.72   21.01   0
  -2  -1   1 1084.91   24.81   0
  -2   1   1  950.60   16.50   0
   2  -1  -1  939.11   15.27   0
   1  -1  -1 3162.45   29.90   0
  -1   1   1 2883.59   28.47   0
   0   1  -1 1468.89   29.46   0
   0  -1  -1  876.07   18.19   0
   0  -1   1 1383.39   29.51   0
   0   1   1  954.43   18.57   0
  -1  -1  -1   34.56    6.72   0
   1  -1   1   35.43    5.96   0
  -1   1  -1   32.63    5.95   0
   1   1   1   37.13    8.88   0
   2  -1   1 1318.23   17.02   0
  -2  -1  -1 1166.83   14.52   0
  -2   1  -1 1336.32   16.26   0
   2   1   1 1200.41   14.80   0
  -3  -1  -1  513.81    9.37   0
  -3   1  -1  640.45   10.38   0
   3  -1   1  627.59   10.58   0
  -4   1  -1  101.26    6.45   0
  -5   1  -1 1095.58   10.74   0
  -6   1  -1  111.84    4.63   0
  -7   1  -1 1820.66   12.42   0
  -8   1  -1  797.58    7.99   0
  -9   1  -1 2698.47   13.64   0
 -10   1  -1 1696.15   10.32   0
 -10  -1  -1 1694.92   10.50   0
 -11   1  -1 1707.09   10.55   0
 -11  -1  -1 1604.51   10.03   0
 -12  -1  -1 1000.26    7.96   0
 -12   1  -1 1013.48    7.81   0
 -13   1  -1  111.90    3.93   0
 -13  -1  -1  122.82    4.00   0
 -14   1  -1  191.38    4.42   0
 -14  -1  -1  188.45    4.39   0
 -15   1  -1   28.06    3.24   0
 -15  -1  -1   28.35    3.41   0
 -16  -1  -1   31.51    3.52   0
 -16   1  -1   32.11    4.80   0
 -17   1  -1   14.56    3.44   0
 -17  -1  -1    8.46    3.50   0
 -18   1  -1  154.13    5.45   0
 -18  -1  -1  149.15    5.59   0
 -19   1  -1   26.77    3.55   0
 -19  -1  -1   30.79    5.07   0
 -20  -1  -1   54.53    4.17   0
 -20   1  -1   43.12    3.92   0
 -21  -1  -1   45.86    4.13   0
 -21   1  -1   47.07    5.50   0
 -22   1  -1   48.54    4.41   0
 -22  -1  -1   51.35    4.52   0
 -23   1  -1  157.34    5.22   0
 -23  -1  -1  157.58    5.35   0
 -24   2   1   32.83    6.59   0
 -24  -2   1   26.78    4.33   0
 -23  -2   1   51.71    4.46   0
 -23   2   1   52.07    4.61   0
 -22  -2   1   42.80    5.76   0
 -22   2   1   52.62    4.02   0
 -21   2   1   69.86    4.27   0
 -21  -2   1   70.30    4.03   0
 -20  -2   1   -0.24    3.47   0
 -20   2   1   -0.51    3.58   0
 -19   2   1   34.38    5.09   0
 -19  -2   1   20.28    3.68   0
 -18   2   1   92.48    4.00   0
 -18  -2   1   81.65    5.35   0
 -17   2   1   31.46    3.60   0
 -17  -2   1   30.84    3.42   0
 -16  -2   1   15.16    3.45   0
 -16   2   1   21.58    3.25   0
 -15   2   1   42.58    3.63   0
  15  -2  -1   39.89    3.43   0
 -15  -2   1   34.58    3.71   0
 -14   2   1   24.58    3.56   0
 -14  -2   1   33.90    4.76   0
  14  -2  -1   27.33    3.39   0
 -13  -2   1  926.49    8.52   0
 -13   2   1  922.01    7.68   0
  13  -2  -1  889.64    8.25   0
  12  -2  -1  744.72    7.02   0
 -12  -2   1  784.90    7.62   0
 -12   2   1  754.41    7.16   0
 -11   2   1 1756.24   10.32   0
  11  -2  -1 1748.38   10.31   0
 -11  -2   1 1794.86   11.41   0
  10  -2  -1 1128.55    9.30   0
 -10   2   1 1109.91    9.35   0
 -10  -2   1 1082.04    9.34   0
  -9  -2   1  692.17    7.92   0
   9  -2  -1  660.00    7.24   0
  -9   2   1  667.12    7.62   0
  -8   2   1 2394.55   13.28   0
  -8  -2   1 2534.49   15.37   0
   8  -2  -1 2335.68   13.22   0
  -7   2   1 2555.60   14.35   0
  -7  -2   1 2688.08   16.64   0
   7  -2  -1 2509.63   14.25   0
   6  -2  -1  660.38    9.10   0
  -6   2   1  616.54    9.19   0
   5  -2  -1   31.94    5.64   0
  -5   2   1   25.23    6.34   0
   4  -2  -1  107.04    5.42   0
  -4  -2   1  116.54    8.20   0
  -4   2   1  110.10    7.96   0
   3  -2  -1 1586.45   15.21   0
  -3   2   1 1638.69   16.79   0
  -3  -2   1 1698.62   22.50   0
   2   2  -1  905.37   19.82   0
  -2  -2   1  668.00   20.15   0
  -2   2   1  797.69   15.62   0
   2  -2  -1  892.45   13.58   0
  -1  -2   1 3096.39   39.07   0
   1  -2  -1 2621.29   22.80   0
   1   2  -1 1895.87   32.63   0
  -1   2   1 2184.56   21.34   0
   0  -2  -1 2463.29   22.38   0
   0  -2   1 4550.91   37.88   0
   0   2  -1 4178.18   37.52   0
   0   2   1 2375.95   22.09   0
  -1   2  -1   21.84    8.17   0
   1  -2   1   21.11    5.30   0
   1   2   1   15.70    7.94   0
  -1  -2  -1   14.43    7.91   0
   2  -2   1  158.73    6.86   0
  -2   2  -1  168.23    7.20   0
  -2  -2  -1  136.21   10.75   0
   2   2   1  152.45    7.74   0
  -3  -2  -1 2045.23   16.34   0
   3  -2   1 2413.90   18.25   0
   3   2   1 2225.24   16.80   0
  -3   2  -1 2398.82   17.93   0
   4  -2   1 2146.04   15.69   0
  -4  -2  -1 1955.07   14.81   0
  -4   2  -1 2193.30   16.07   0
  -5  -2  -1 1506.58   13.10   0
  -5   2  -1 1502.00   12.75   0
   5  -2   1 1450.02   12.06   0
   6  -2   1  766.47    8.40   0
  -6  -2  -1  797.13    8.76   0
  -6   2  -1  797.54    8.58   0
  -7  -2  -1   -0.04    3.67   0
   7  -2   1    3.50    4.71   0
  -7   2  -1    1.09    3.48   0
  -8   2  -1 1192.67    9.44   0
   8  -2   1 1216.59    9.96   0
  -9   2  -1  135.08    4.25   0
 -10   2  -1  105.05    4.01   0
 -11   2  -1   45.65    3.54   0
 -12   2  -1  306.18    6.03   0
 -12  -2  -1  305.55    6.10   0
 -13  -2  -1  167.80    4.27   0
 -13   2  -1  178.71    4.46   0
 -14   2  -1   69.28    3.69   0
 -14  -2  -1   72.79    3.90   0
 -15   2  -1  540.78    6.66   0
 -15  -2  -1  518.75    6.16   0
 -16  -2  -1  318.56    5.22   0
 -16   2  -1  318.18    5.16   0
 -17   2  -1  200.05    4.53   0
 -17  -2  -1  197.25    4.68   0
 -18   2  -1  159.50    4.30   0
 -18  -2  -1  151.63    4.44   0
 -19   2  -1  103.84    4.35   0
 -19  -2  -1   94.66    4.14   0
 -20  -2  -1   87.49    4.41   0
 -20   2  -1   88.23    4.30   0
 -21   2  -1    5.00    3.66   0
 -21  -2  -1    2.47    5.67   0
 -22   2  -1   19.16    4.07   0
 -22  -2  -1   25.25    5.81   0
 -23  -2  -1    1.22    4.55   0
 -23  -2  -1    5.86    4.34   0
 -23   2  -1    8.45    5.84   0
 -23   3   1   58.23    4.44   0
 -23  -3   1   60.50    4.71   0
 -22  -3   1    4.89    3.71   0
 -22   3   1   -2.23    5.63   0
 -21   3   1   -1.93    3.63   0
 -21  -3   1    1.99    5.72   0
 -20  -3   1   22.37    5.21   0
 -20   3   1   16.14    3.80   0
 -19   3   1  237.77    5.00   0
 -19  -3   1  223.30    5.13   0
 -18   3   1    4.10    4.87   0
 -18  -3   1    4.11    3.48   0
 -17   3   1   12.93    4.87   0
  17  -3  -1   12.53    3.33   0
 -17  -3   1    9.28    3.40   0
 -16   3   1    0.92    3.25   0
 -16  -3   1    2.86    3.11   0
  16  -3  -1    4.25    3.29   0
 -15  -3   1   -1.08    3.16   0
 -15   3   1    5.07    3.45   0
  15  -3  -1    3.09    3.03   0
  14  -3  -1   52.94    3.50   0
 -14  -3   1   53.00    3.62   0
 -14   3   1   61.72    5.06   0
 -13   3   1   21.15    5.18   0
 -13  -3   1   25.97    3.49   0
  13  -3  -1   27.74    4.73   0
 -12  -3   1   52.30    3.57   0
 -12   3   1   50.11    3.71   0
  12  -3  -1   47.43    3.55   0
 -11   3   1   -0.99    3.39   0
 -11  -3   1    3.11    3.30   0
  11  -3  -1    5.71    3.20   0
 -10  -3   1  624.23    8.20   0
  10  -3  -1  600.30    6.66   0
 -10   3   1  624.26    6.89   0
  -9   3   1   40.64    3.99   0
   9  -3  -1   40.06    4.92   0
  -8  -3   1  104.46    5.83   0
   8  -3  -1  103.32    5.40   0
  -8   3   1  101.62    4.54   0
  -7  -3   1  309.28    6.55   0
  -7   3   1  310.73    6.07   0
   7  -3  -1  301.71    5.82   0
  -6   3   1   14.84    4.18   0
  -6  -3   1   21.54    5.78   0
   6  -3  -1   37.25    4.10   0
   5  -3  -1  229.49    5.82   0
  -5   3   1  264.21    6.55   0
  -5  -3   1  220.68    7.06   0
  -4  -3   1  441.26   10.08   0
   4  -3  -1  495.13    9.21   0
  -4   3   1  472.27    8.48   0
  -3  -3   1  943.53   15.62   0
   3   3  -1 1300.62   17.27   0
   3  -3  -1 1275.37   12.60   0
  -3   3   1 1215.10   13.02   0
  -2  -3   1  258.98   13.16   0
  -2   3   1  308.27   11.62   0
   2   3  -1  307.32   11.98   0
   2  -3  -1  338.94    8.66   0
   1   3  -1   25.96   10.87   0
   1  -3  -1   36.30    9.66   0
  -1  -3   1   30.03    7.33   0
  -1   3   1   18.98   10.62   0
   0   3  -1 1180.94   17.85   0
   0  -3  -1 1039.87   13.78   0
   0   3   1  936.51   13.25   0
   0  -3   1 1375.06   17.38   0
   1   3   1  195.09    7.96   0
  -1  -3  -1  156.99    8.08   0
  -1   3  -1  229.17   10.62   0
   1  -3   1  225.41    7.51   0
  -2   3  -1  221.51    8.96   0
  -2  -3  -1  158.25    7.55   0
   2  -3   1  210.42    7.77   0
   2   3   1  202.65    8.96   0
  -3  -3  -1  337.94    8.17   0
   3   3   1  409.06    8.06   0
   3  -3   1  409.04    8.36   0
  -3   3  -1  425.72    8.15   0
   4   3   1  615.28    9.38   0
  -4  -3  -1  542.40    9.52   0
   4  -3   1  579.29    8.22   0
  -4   3  -1  595.78    9.26   0
  -5   3  -1  262.37    5.89   0
   5  -3   1  250.74    5.63   0
  -5  -3  -1  253.98    6.18   0
  -6   3  -1   17.55    5.24   0
   6  -3   1   13.96    3.52   0
  -6  -3  -1   16.12    6.05   0
  -7  -3  -1  438.00    6.78   0
  -7   3  -1  476.49    6.68   0
   7  -3   1  487.28    6.59   0
  -8   3  -1  206.03    5.07   0
  -8  -3  -1  226.01    5.31   0
   8  -3   1  210.93    5.75   0
  -9   3  -1  241.42    5.10   0
  -9  -3  -1  243.80    5.37   0
   9  -3   1  243.41    6.01   0
 -10   3  -1   97.30    3.92   0
  10  -3   1   94.89    3.84   0
 -10  -3  -1  108.75    5.59   0
  11  -3   1  359.69    5.29   0
 -11   3  -1  372.99    6.56   0
 -11  -3  -1  367.16    5.64   0
 -12   3  -1  287.31    4.96   0
 -12  -3  -1  281.20    5.20   0
 -13  -3  -1   36.13    3.95   0
 -13   3  -1   40.46    3.62   0
 -14  -3  -1   29.51    3.85   0
 -14  -3  -1   27.15    3.45   0
 -14   3  -1   36.29    3.58   0
 -15  -3  -1    9.45    3.32   0
 -15   3  -1    9.54    3.37   0
 -15  -3  -1    9.24    3.44   0
 -16   3  -1   88.73    5.44   0
 -16  -3  -1   85.76    4.14   0
 -16  -3  -1   94.60    4.12   0
 -17  -3  -1   40.30    3.98   0
 -17  -3  -1   45.85    4.01   0
 -17   3  -1   34.63    3.80   0
 -18   3  -1    5.96    3.64   0
 -18  -3  -1    4.37    3.56   0
 -18  -3  -1    5.74    3.72   0
 -19   3  -1    3.49    5.13   0
 -19  -3  -1   10.14    3.77   0
 -19  -3  -1    7.90    3.47   0
 -20  -3  -1   17.19    3.94   0
 -20  -3  -1   19.85    5.50   0
 -20   3  -1   21.36    3.75   0
 -21   3  -1   22.96    4.02   0
 -21  -3  -1   35.74    4.03   0
 -21  -3  -1   32.21    5.71   0
 -22  -3  -1   10.29    4.20   0
 -22   3  -1    6.69    4.19   0
 -22  -3  -1    3.97    4.04   0
 -23   4   1  116.04    5.14   0
 -23  -4   1  107.30    6.80   0
 -23  -4   1  104.60    5.20   0
 -22   4   1    6.95    5.66   0
 -22  -4   1    3.51    3.99   0
 -22  -4   1    3.67    4.36   0
 -21  -4   1   23.01    4.02   0
 -21   4   1   20.71    4.26   0
 -21  -4   1   25.33    4.14   0
 -20  -4   1   63.93    4.05   0
 -20   4   1   57.66    4.06   0
 -20  -4   1   66.47    5.77   0
 -19  -4   1   18.31    3.83   0
 -19   4   1   15.77    3.92   0
 -19  -4   1   14.46    5.01   0
 -18  -4   1   -0.37    3.55   0
 -18   4   1   -4.30    3.59   0
  18  -4  -1    2.12    3.40   0
 -18  -4   1   -1.52    4.83   0
 -17  -4   1    6.76    3.18   0
  17  -4  -1    2.47    3.35   0
 -17   4   1   15.68    3.48   0
 -17  -4   1    7.43    4.58   0
 -16   4   1   45.11    3.99   0
  16  -4  -1   37.17    5.10   0
 -16  -4   1   40.34    4.05   0
 -16  -4   1   37.81    5.01   0
 -15  -4   1   94.68    4.32   0
  15  -4  -1   83.18    4.98   0
 -15   4   1   78.12    4.01   0
 -15  -4   1   87.50    5.13   0
  14  -4  -1   74.86    3.58   0
 -14  -4   1   74.70    3.78   0
 -14  -4   1   81.20    5.43   0
 -14   4   1   76.90    3.91   0
 -13  -4   1 1770.52   10.87   0
 -13  -4   1 1875.72   11.18   0
  13  -4  -1 1736.34    9.93   0
 -13   4   1 1897.36   11.34   0
 -12  -4   1  117.73    4.17   0
 -12   4   1  120.16    4.55   0
 -12  -4   1  127.92    5.70   0
  12  -4  -1  118.34    5.45   0
  11  -4  -1  744.06    7.15   0
 -11   4   1  782.45    8.50   0
 -11  -4   1  750.59    8.16   0
 -10   4   1  872.55    7.79   0
 -10  -4   1  875.46    8.86   0
  10  -4  -1  816.74    8.20   0
  -9  -4   1 1805.98   13.30   0
  -9   4   1 1718.49   10.84   0
   9  -4  -1 1757.18   11.28   0
  -8  -4   1 1168.57   10.99   0
  -8   4   1 1156.95    9.39   0
   8  -4  -1 1161.83    9.08   0
   7  -4  -1  906.74    9.09   0
  -7  -4   1  920.84   11.38   0
  -7   4   1  947.66    8.98   0
  -6  -4   1 1056.08   12.51   0
   6  -4  -1 1114.64    9.63   0
  -6   4   1 1164.77   11.08   0
   5  -4  -1 1360.96   11.70   0
  -5   4   1 1393.96   12.52   0
  -5  -4   1 1129.76   13.99   0
  -4  -4   1 1102.83   14.03   0
   4   4  -1 1632.92   15.53   0
   4  -4  -1 1584.07   12.87   0
  -4   4   1 1472.02   12.37   0
  -3   4   1 2364.15   15.65   0
   3   4  -1 2714.77   21.33   0
   3  -4  -1 2667.03   16.20   0
  -3  -4   1 1793.38   18.34   0
   2  -4  -1  218.46    6.64   0
   2   4  -1  193.39    9.52   0
  -2   4   1  179.11    7.58   0
  -2  -4   1  195.81    8.32   0
  -1  -4   1  615.53   12.55   0
  -1   4   1  429.66    9.00   0
   1  -4  -1  566.75    9.29   0
   1   4  -1  440.08   12.40   0
   0   4   1  639.43   10.20   0
   0  -4   1  886.72   12.27   0
   0  -4  -1  714.89   10.44   0
   0   4  -1  678.85   12.21   0
  -1  -4  -1 2313.71   17.57   0
   1   4   1 2353.93   17.71   0
   1  -4   1 3337.90   21.24   0
  -1   4  -1 2912.22   20.81   0
   2  -4   1 2070.26   15.84   0
   2   4   1 1678.60   13.97   0
  -2   4  -1 2001.30   16.98   0
  -2  -4  -1 1359.96   13.99   0
  -3   4  -1 3256.67   18.75   0
   3   4   1 2920.17   17.25   0
   3  -4   1 3380.89   18.73   0
  -3  -4  -1 2131.46   15.35   0
  -4  -4  -1 1062.75   10.93   0
   4   4   1 1404.58   11.80   0
   4  -4   1 1409.18   11.71   0
  -4   4  -1 1443.21   12.05   0
  -5  -4  -1 2525.39   15.11   0
  -5   4  -1 3210.36   16.56   0
   5  -4   1 3112.24   16.08   0
   5   4   1 3163.04   16.22   0
  -6   4  -1 2227.33   14.04   0
  -6  -4  -1 1929.33   13.64   0
   6  -4   1 2087.04   12.85   0
  -7   4  -1  848.94    9.22   0
   7  -4   1  772.05    7.88   0
  -7  -4  -1  617.74    7.89   0
  -8  -4  -1    4.26    4.10   0
   8  -4   1    7.53    3.26   0
  -8   4  -1   -1.69    5.04   0
  -9  -4  -1   28.24    4.23   0
   9  -4   1   32.79    4.72   0
  -9   4  -1   23.88    3.76   0
 -10  -4  -1  190.73    4.89   0
 -10   4  -1  212.35    5.93   0
  10  -4   1  189.21    4.57   0
  11  -4   1   15.84    3.26   0
 -11  -4  -1   21.60    3.66   0
 -11   4  -1   32.49    3.57   0
 -12   4  -1   37.70    3.73   0
 -12  -4  -1   35.81    4.14   0
  12  -4   1   37.85    3.68   0
  13  -4   1  330.96    5.29   0
 -13  -4  -1  321.81    5.59   0
 -13   4  -1  338.12    5.57   0
 -14  -4  -1   31.62    3.81   0
 -14   4  -1   18.12    3.54   0
 -15  -4  -1  491.55    6.09   0
 -15  -4  -1  487.77    7.09   0
 -15   4  -1  509.31    6.17   0
 -16   4  -1  300.89    5.33   0
 -16  -4  -1  303.34    5.57   0
 -16  -4  -1  303.06    6.62   0
 -17  -4  -1  416.70    5.85   0
 -17   4  -1  450.10    6.00   0
 -17  -4  -1  426.66    6.03   0
 -18  -4  -1  249.47    5.23   0
 -18   4  -1  287.06    6.52   0
 -18  -4  -1  272.56    5.42   0
 -19  -4  -1   22.53    4.03   0
 -19   4  -1   24.46    3.88   0
 -19  -4  -1   24.38    3.93   0
 -20  -4  -1   31.35    4.18   0
 -20  -4  -1   31.17    4.45   0
 -20   4  -1   27.60    4.24   0
 -21  -4  -1   74.45    4.80   0
 -21  -4  -1   61.13    4.60   0
 -21   4  -1   84.04    6.23   0
 -22  -4  -1   54.90    4.70   0
 -22   4  -1   50.11    4.92   0
 -22  -4  -1   54.04    6.48   0
 -22  -5   1   -2.23    4.32   0
 -22  -5   1    1.48    4.13   0
 -22   5   1    2.82    4.63   0
 -21   5   1    8.58    4.14   0
 -21  -5   1    5.92    4.11   0
 -21  -5   1    4.05    3.99   0
 -20  -5   1    9.34    3.95   0
 -20  -5   1    6.99    4.24   0
 -20   5   1   11.84    4.02   0
 -19   5   1   49.96    4.13   0
 -19  -5   1   51.98    4.08   0
 -19  -5   1   49.07    4.34   0
  19  -5  -1   47.49    4.04   0
  18  -5  -1   87.63    5.57   0
 -18  -5   1   82.06    4.48   0
 -18  -5   1   92.58    4.36   0
 -18   5   1   79.42    4.26   0
 -17  -5   1   -1.20    3.45   0
 -17   5   1   -1.89    3.65   0
  17  -5  -1    7.29    5.11   0
 -17  -5   1   -4.13    3.68   0
 -16   5   1   36.55    3.88   0
  16  -5  -1   23.18    4.87   0
 -16  -5   1   31.13    3.74   0
 -16  -5   1   29.66    3.98   0
 -15  -5   1  114.62    6.18   0
  15  -5  -1  101.54    4.30   0
 -15  -5   1   96.28    4.42   0
 -15   5   1  134.01    5.87   0
 -14   5   1  204.53    4.85   0
 -14  -5   1  197.55    5.83   0
 -14  -5   1  199.67    5.06   0
  14  -5  -1  184.27    4.55   0
 -13   5   1   10.12    3.98   0
  13  -5  -1    3.93    3.19   0
 -13  -5   1   12.11    5.35   0
 -13  -5   1   13.42    3.26   0
 -12  -5   1    0.05    5.27   0
  12  -5  -1    2.26    3.63   0
 -12   5   1   -2.07    3.87   0
  11  -5  -1  294.95    5.21   0
 -11  -5   1  300.99    7.59   0
 -11   5   1  320.92    7.19   0
 -10   5   1   66.73    4.39   0
  10  -5  -1   59.05    3.81   0
 -10  -5   1   64.68    4.80   0
  -9  -5   1   67.43    6.35   0
  -9   5   1   61.97    4.63   0
   9  -5  -1   63.64    5.32   0
  -8   5   1  323.33    7.35   0
   8  -5  -1  334.64    6.49   0
  -8  -5   1  287.05    7.96   0
  -7   5   1    4.68    4.55   0
   7  -5  -1    3.10    5.15   0
  -7  -5   1    5.11    4.48   0
  -6  -5   1  171.09    6.56   0
   6  -5  -1  229.58    6.69   0
  -6   5   1  217.35    6.19   0
   5   5  -1  110.83    5.10   0
   5  -5  -1  101.54    4.82   0
  -5  -5   1   76.09    5.82   0
  -5   5   1  108.21    5.95   0
  -4   5   1  161.43    6.47   0
  -4  -5   1  122.16    6.85   0
   4   5  -1  182.01    7.44   0
   4  -5  -1  172.87    6.99   0
   3  -5  -1  838.66   10.39   0
  -3   5   1  651.75    9.25   0
  -3  -5   1  651.68   12.24   0
   3   5  -1  766.12   11.95   0
  -2  -5   1  493.73   10.94   0
  -2   5   1  395.35    8.28   0
   2   5  -1  428.09    9.28   0
   2  -5  -1  523.04    9.73   0
   1  -5  -1  106.52    6.12   0
  -1   5   1   81.58    8.77   0
  -1  -5   1  111.99    6.05   0
   1   5  -1   83.06    6.33   0
   0  -5  -1  813.07   10.22   0
   0   5   1  667.32    9.78   0
   0   5  -1  652.61   12.51   0
   0  -5   1  907.12   11.18   0
   1  -5   1 2243.91   16.01   0
  -1   5  -1 1765.31   15.95   0
   1   5   1 1744.73   15.09   0
  -1  -5  -1 1844.57   15.46   0
  -2  -5  -1    3.24    5.59   0
  -2   5  -1    5.53    5.37   0
   2   5   1   -1.30    5.10   0
   2  -5   1    3.27    3.77   0
   3  -5   1  322.14    6.45   0
  -3  -5  -1  229.05    7.17   0
   3   5   1  313.92    7.03   0
  -3   5  -1  318.83    7.35   0
   4   5   1    2.55    4.24   0
  -4   5  -1    4.61    4.63   0
  -4  -5  -1    0.85    5.05   0
   4  -5   1    4.36    5.00   0
  -5  -5  -1    6.50    7.08   0
  -5   5  -1    6.96    4.47   0
   5   5   1    8.19    5.81   0
   5  -5   1   11.32    4.80   0
   6  -5   1  337.66    6.89   0
  -6  -5  -1  259.02    6.56   0
  -6   5  -1  344.60    6.44   0
   6   5   1  355.05    7.30   0
   7  -5   1  558.73    6.93   0
  -7  -5  -1  492.40    7.42   0
  -7   5  -1  605.45    7.41   0
   8  -5   1  561.23    7.37   0
  -8   5  -1  575.58    7.91   0
  -8  -5  -1  513.62    8.35   0
  -9   5  -1   10.21    3.74   0
  -9  -5  -1    8.59    4.23   0
   9  -5   1    7.29    3.19   0
  10  -5   1  255.28    5.11   0
 -10  -5  -1  245.92    5.56   0
 -10   5  -1  247.42    5.42   0
 -11   5  -1  493.82    7.39   0
  11  -5   1  467.77    6.15   0
 -11  -5  -1  458.89    6.34   0
 -12  -5  -1  183.76    5.03   0
  12  -5   1  197.56    5.80   0
 -12   5  -1  198.44    4.86   0
 -13  -5  -1    5.06    5.17   0
  13  -5   1   -0.66    4.73   0
 -13   5  -1    5.41    3.59   0
 -14   5  -1   18.87    3.86   0
 -14  -5  -1   18.78    3.83   0
  14  -5   1   17.49    4.92   0
 -15  -5  -1   12.11    5.43   0
 -15   5  -1    6.17    3.70   0
 -16  -5  -1   12.21    3.84   0
 -16   5  -1   15.16    3.75   0
 -16  -5  -1   14.18    4.97   0
 -17  -5  -1   -0.55    3.77   0
 -17   5  -1    2.36    3.95   0
 -17  -5  -1   -2.24    5.07   0
 -18  -5  -1   34.06    4.02   0
 -18   5  -1   29.15    4.04   0
 -18  -5  -1   32.91    4.01   0
 -19   5  -1    9.54    4.05   0
 -19  -5  -1    4.63    3.62   0
 -19  -5  -1    9.45    4.38   0
 -20   5  -1    1.22    4.10   0
 -20  -5  -1    4.05    4.23   0
 -20  -5  -1   -3.75    4.01   0
 -21   5  -1   14.82    6.25   0
 -21  -5  -1   12.80    4.51   0
 -21  -5  -1   10.72    4.26   0
 -21  -6   1   15.79    4.59   0
 -21  -6   1   29.04    6.02   0
 -21   6   1   15.76    4.67   0
 -20  -6   1    2.97    5.54   0
 -20   6   1   -3.51    4.31   0
  20  -6  -1    2.24    4.21   0
 -20  -6   1    2.58    4.20   0
 -19  -6   1    6.20    4.25   0
 -19  -6   1    3.01    5.39   0
  19  -6  -1    1.22    3.98   0
 -19   6   1   10.36    4.22   0
 -18  -6   1   52.34    5.96   0
 -18  -6   1   55.28    4.35   0
 -18   6   1   46.97    4.49   0
  18  -6  -1   55.15    4.47   0
 -17  -6   1   -1.15    3.87   0
  17  -6  -1    2.84    3.70   0
 -17  -6   1   -0.71    3.54   0
 -17   6   1   -3.08    5.70   0
 -16  -6   1    8.40    4.25   0
  16  -6  -1   21.12    5.19   0
 -16  -6   1   14.08    3.78   0
 -16   6   1   12.35    4.15   0
  15  -6  -1  308.61    6.46   0
 -15  -6   1  328.49    6.88   0
 -15   6   1  332.57    5.96   0
 -15  -6   1  323.74    7.32   0
 -14  -6   1   67.41    4.19   0
  14  -6  -1   77.25    4.22   0
 -14  -6   1   76.45    6.03   0
 -14   6   1   74.80    6.15   0
  13  -6  -1  137.97    4.31   0
 -13   6   1  132.39    4.76   0
 -13  -6   1  127.24    4.97   0
 -12   6   1   76.63    6.02   0
  12  -6  -1   60.70    5.18   0
 -12  -6   1   61.48    4.57   0
 -11  -6   1 1383.98   12.35   0
 -11   6   1 1564.62   10.18   0
  11  -6  -1 1473.44    9.53   0
 -10  -6   1   76.78    5.17   0
  10  -6  -1   78.80    5.60   0
 -10   6   1   83.67    5.17   0
  -9  -6   1   24.16    4.99   0
  -9   6   1   26.65    4.62   0
   9  -6  -1   25.25    3.62   0
  -8   6   1  107.16    7.01   0
   8  -6  -1  114.26    4.54   0
  -8  -6   1   79.13    5.56   0
   7  -6  -1  278.53    5.32   0
  -7   6   1  278.16    6.11   0
  -7  -6   1  214.84    8.67   0
  -6   6   1  293.36    8.19   0
   6  -6  -1  316.46    5.70   0
  -6  -6   1  229.82    9.03   0
   5  -6  -1  203.62    5.38   0
   5   6  -1  220.56    6.06   0
  -5   6   1  200.66    8.23   0
  -5  -6   1  148.20    6.73   0
   4  -6  -1    4.74    5.82   0
  -4   6   1    5.66    5.56   0
   4   6  -1    4.97    5.73   0
  -4  -6   1    4.97    7.66   0
  -3   6   1   17.34    5.50   0
   3   6  -1   19.49    4.73   0
  -3  -6   1   14.90    5.28   0
   3  -6  -1   17.84    4.53   0
   2  -6  -1   54.91    6.73   0
  -2   6   1   33.31    6.08   0
  -2  -6   1   44.84    5.23   0
   2   6  -1   40.38    7.07   0
  -1  -6   1 1068.78   12.58   0
  -1   6   1  749.12   10.09   0
   1   6  -1  789.84   12.16   0
   1  -6  -1 1030.28   10.34   0
   0   6   1   90.77    6.22   0
   0  -6  -1  115.03    6.13   0
   0   6  -1   91.15    6.51   0
   0  -6   1  117.89    5.26   0
   1  -6   1  385.81    7.06   0
  -1  -6  -1  356.97    7.58   0
  -1   6  -1  312.60    8.13   0
   1   6   1  333.31    7.42   0
  -2   6  -1    8.27    5.29   0
  -2  -6  -1   10.10    5.46   0
   2   6   1    4.12    7.09   0
   2  -6   1    6.07    3.58   0
   3  -6   1  957.56    9.51   0
  -3   6  -1  868.95   11.76   0
   3   6   1  924.43   11.11   0
  -3  -6  -1  734.90   10.97   0
  -4  -6  -1  272.52    7.00   0
   4  -6   1  412.56    7.33   0
   4   6   1  393.46    8.21   0
  -4   6  -1  394.83    7.42   0
  -5   6  -1   63.92    5.24   0
   5   6   1   75.96    5.98   0
   5  -6   1   66.78    5.18   0
  -5  -6  -1   51.56    7.48   0
   6   6   1   81.53    4.40   0
   6  -6   1   68.16    3.99   0
  -6  -6  -1   54.32    7.18   0
  -6   6  -1   74.18    4.96   0
   7  -6   1  100.61    4.18   0
  -7  -6  -1   75.30    6.86   0
  -7   6  -1   97.79    6.16   0
  -8   6  -1   50.46    5.90   0
  -8  -6  -1   33.08    4.74   0
   8  -6   1   55.58    4.84   0
   9  -6   1    7.03    3.40   0
  -9   6  -1    2.53    3.92   0
  -9  -6  -1    2.87    4.04   0
  10  -6   1  106.65    4.33   0
 -10  -6  -1   98.12    4.91   0
 -10   6  -1  128.88    5.96   0
  11  -6   1   35.22    3.57   0
 -11   6  -1   42.53    4.06   0
 -11  -6  -1   26.13    4.44   0
 -12   6  -1   90.57    4.12   0
  12  -6   1   77.61    4.93   0
 -12  -6  -1   72.31    4.65   0
 -13   6  -1    4.66    3.74   0
 -13  -6  -1   -0.85    3.97   0
  13  -6   1   10.29    4.97   0
  14  -6   1   19.48    5.08   0
 -14   6  -1   12.25    5.41   0
 -14  -6  -1   20.97    5.82   0
 -15   6  -1  224.37    6.42   0
 -15  -6  -1  205.58    5.32   0
  15  -6   1  211.13    6.10   0
 -16  -6  -1   23.45    5.77   0
 -16   6  -1   15.74    4.11   0
 -17  -6  -1   38.61    4.33   0
 -17  -6  -1   29.06    5.38   0
 -17   6  -1   25.08    4.27   0
 -18  -6  -1   80.39    4.69   0
 -18  -6  -1   64.88    4.50   0
 -18   6  -1   73.68    4.40   0
 -19  -6  -1   51.11    4.61   0
 -19  -6  -1   52.69    4.96   0
 -19   6  -1   52.87    6.25   0
 -20  -6  -1   31.93    4.69   0
 -20  -6  -1   26.88    4.46   0
 -20   6  -1   41.66    5.92   0
  20  -7  -1   35.57    6.34   0
 -20  -7   1   36.66    6.79   0
 -20  -7   1   37.47    4.88   0
 -20   7   1   47.06    6.90   0
  19  -7  -1   11.80    4.27   0
 -19   7   1   11.70    6.62   0
 -19  -7   1   14.64    4.33   0
 -19  -7   1   -1.44    4.47   0
  18  -7  -1   50.34    4.38   0
 -18  -7   1   44.44    4.91   0
 -18   7   1   48.81    6.39   0
 -18  -7   1   49.34    5.89   0
 -17  -7   1  308.67    7.58   0
  17  -7  -1  297.77    6.03   0
 -17  -7   1  317.90    7.62   0
 -17   7   1  297.48    6.18   0
 -16   7   1  152.46    5.39   0
  16  -7  -1  169.45    5.19   0
 -16  -7   1  139.79    5.52   0
 -16  -7   1  151.51    5.06   0
 -15  -7   1   19.91    3.81   0
 -15   7   1   19.50    5.67   0
  15  -7  -1   17.41    3.82   0
 -15  -7   1   20.31    4.25   0
 -14   7   1  259.93    5.64   0
 -14  -7   1  238.72    7.34   0
  14  -7  -1  274.63    6.37   0
  13  -7  -1  310.36    5.52   0
 -13   7   1  328.61    7.30   0
 -13  -7   1  273.65    7.50   0
 -12   7   1   79.52    4.68   0
 -12  -7   1   64.45    4.67   0
  12  -7  -1   88.06    4.17   0
 -11   7   1   73.92    4.75   0
  11  -7  -1   87.39    5.26   0
 -11  -7   1   75.44    5.10   0
  10  -7  -1   25.53    3.66   0
 -10   7   1   17.28    4.36   0
 -10  -7   1   15.04    4.60   0
  -9   7   1   89.98    5.02   0
   9  -7  -1   92.16    5.58   0
  -9  -7   1   68.96    5.19   0
  -8  -7   1  124.97    6.35   0
  -8   7   1  174.98    5.85   0
   8  -7  -1  188.42    5.07   0
   7  -7  -1  491.03    6.57   0
  -7  -7   1  361.48    9.77   0
  -7   7   1  467.30    7.48   0
  -6   7   1 1049.94   11.23   0
   6   7  -1 1206.19   12.28   0
  -6  -7   1  867.19   11.13   0
   6  -7  -1 1164.44    9.29   0
   5  -7  -1  687.68    7.58   0
  -5  -7   1  554.63    9.40   0
  -5   7   1  574.78    7.99   0
   5   7  -1  712.44   10.19   0
   4  -7  -1  220.71    5.47   0
   4   7  -1  217.06    6.43   0
  -4   7   1  166.82    6.27   0
  -4  -7   1  196.02    6.99   0
  -3  -7   1  452.17    8.55   0
  -3   7   1  370.29    9.07   0
   3  -7  -1  471.84    7.00   0
   3   7  -1  441.90    9.33   0
  -2   7   1  541.90    8.50   0
   2  -7  -1  751.52    9.70   0
   2   7  -1  665.54   11.03   0
  -2  -7   1  719.87    9.88   0
  -1   7   1  511.89    9.88   0
  -1  -7   1  665.74    9.24   0
   1   7  -1  533.74    9.22   0
   1  -7  -1  662.35    8.28   0
   0  -7  -1  180.41    6.21   0
   0  -7   1  180.00    5.86   0
   0   7  -1  147.58    8.99   0
   0   7   1  144.28    6.19   0
  -1  -7  -1   13.71    7.04   0
   1   7   1   14.02    5.26   0
  -1   7  -1    6.76    5.71   0
   1  -7   1   15.41    5.51   0
  -2   7  -1  118.79    6.54   0
  -2  -7  -1  125.76    6.28   0
   2   7   1  140.06    6.02   0
   2  -7   1  139.63    5.11   0
   3   7   1    5.30    6.87   0
  -3  -7  -1   -0.82    7.35   0
  -3   7  -1   42.87    5.85   0
   3  -7   1    3.61    3.50   0
  -4   7  -1    0.97    7.57   0
   4  -7   1    5.82    3.30   0
   4   7   1    5.45    6.07   0
  -4  -7  -1   20.73    5.06   0
  -5   7  -1  273.95    8.25   0
  -5  -7  -1  190.58    6.28   0
   5  -7   1  267.05    5.64   0
   5   7   1  304.63    6.26   0
   6   7   1  246.03    7.27   0
  -6  -7  -1  155.75    5.73   0
   6  -7   1  206.64    4.93   0
  -6   7  -1  217.33    6.06   0
   7   7   1    1.65    3.47   0
  -7   7  -1    4.20    4.51   0
   7  -7   1    1.05    3.36   0
  -7  -7  -1   -1.70    4.79   0
  -8   7  -1   16.88    4.20   0
   8  -7   1   12.93    3.46   0
  -8  -7  -1   12.86    6.84   0
  -9  -7  -1  861.57    9.18   0
   9  -7   1 1127.38    8.93   0
  -9   7  -1 1206.02    9.59   0
 -10   7  -1  534.76    7.00   0
  10  -7   1  515.91    7.24   0
 -10  -7  -1  354.34    6.59   0
 -11   7  -1   18.68    3.74   0
  11  -7   1    6.76    5.01   0
 -11  -7  -1    3.98    6.23   0
 -12   7  -1  415.53    7.36   0
 -12  -7  -1  300.01    7.44   0
  12  -7   1  349.59    5.49   0
 -13   7  -1  223.74    5.35   0
  13  -7   1  195.79    4.93   0
 -13  -7  -1  179.45    6.83   0
 -14   7  -1   50.57    5.67   0
 -14  -7  -1   37.77    4.21   0
  14  -7   1   40.03    3.91   0
 -15  -7  -1    1.78    4.21   0
  15  -7   1    1.45    3.77   0
 -15   7  -1    1.55    3.85   0
 -16  -7  -1    8.65    4.44   0
  16  -7   1    3.09    3.59   0
 -16   7  -1    6.17    4.28   0
 -17  -7  -1   12.65    4.04   0
 -17   7  -1   12.44    4.01   0
 -17  -7  -1   11.31    6.23   0
 -18  -7  -1    4.76    4.39   0
 -18  -7  -1    7.83    4.07   0
 -18   7  -1   13.50    4.33   0
 -19   7  -1    6.51    4.78   0
 -19  -7  -1   10.84    4.52   0
 -19  -7  -1    8.04    5.83   0
 -19  -8   1    4.97    6.82   0
 -18  -8   1    2.93    4.17   0
 -18   8   1    6.17    4.76   0
 -18  -8   1    8.95    4.71   0
  18  -8  -1   -0.51    4.38   0
 -17  -8   1   34.45    4.30   0
 -17   8   1   34.07    4.87   0
  17  -8  -1   35.51    4.53   0
 -17  -8   1   36.57    6.77   0
 -16  -8   1   -1.03    4.49   0
 -16  -8   1    0.76    5.48   0
  16  -8  -1   -2.02    3.96   0
 -16   8   1   11.12    6.33   0
 -15   8   1    2.48    4.24   0
 -15  -8   1   -0.27    3.62   0
 -15  -8   1   -0.08    4.37   0
  15  -8  -1    1.76    5.47   0
 -14  -8   1   -4.05    4.48   0
 -14   8   1    6.06    5.98   0
  14  -8  -1    2.46    3.80   0
  13  -8  -1   47.77    3.88   0
 -13  -8   1   29.18    4.59   0
 -13   8   1   49.69    4.65   0
  12  -8  -1   19.28    3.79   0
 -12   8   1   12.37    4.60   0
 -12  -8   1   11.64    6.59   0
 -11  -8   1   42.85    4.82   0
  11  -8  -1   58.96    5.37   0
 -11   8   1   54.26    6.57   0
 -10  -8   1   50.08    6.84   0
 -10   8   1   60.89    7.13   0
  10  -8  -1   69.95    4.18   0
  -9   8   1    0.41    4.27   0
  -9  -8   1    0.92    6.62   0
   9  -8  -1    0.72    4.94   0
   8  -8  -1   63.35    3.86   0
  -8  -8   1   46.98    7.28   0
  -8   8   1   60.91    4.87   0
  -7   8   1  155.49    7.41   0
  -7  -8   1  148.73    7.86   0
   7  -8  -1  177.63    4.92   0
  -6   8   1   34.96    5.20   0
   6   8  -1   38.18    5.48   0
  -6  -8   1   33.35    5.10   0
   6  -8  -1   30.50    5.36   0
  -5   8   1   15.93    6.75   0
   5  -8  -1    9.71    3.90   0
  -5  -8   1    5.83    6.82   0
   5   8  -1    4.81    5.47   0
   4  -8  -1   93.15    4.49   0
   4   8  -1   89.13    5.14   0
  -4  -8   1   88.18    5.36   0
  -4   8   1   83.41    7.52   0
  -3  -8   1    6.18    6.47   0
   3   8  -1    4.50    4.27   0
   3  -8  -1    4.65    3.85   0
  -3   8   1   15.52    7.05   0
  -2   8   1  119.57    5.88   0
   2  -8  -1  144.57    5.32   0
  -2  -8   1  154.83    5.73   0
   2   8  -1  144.53    7.87   0
  -1  -8   1   25.13    4.33   0
   1  -8  -1   22.60    4.28   0
  -1   8   1   18.28    5.25   0
   1   8  -1   16.11    7.54   0
   0  -8  -1  174.14    5.62   0
   0   8   1  166.00    8.15   0
   0  -8   1  175.78    5.71   0
   0   8  -1  147.22    8.31   0
   1   8   1   87.97    5.28   0
  -1   8  -1   72.83    8.11   0
  -1  -8  -1   98.44    7.23   0
   1  -8   1   93.93    6.34   0
   2  -8   1   25.92    5.44   0
  -2   8  -1   19.11    7.66   0
  -2  -8  -1   30.45    6.84   0
   2   8   1   15.23    6.56   0
  -3  -8  -1    2.05    5.16   0
   3  -8   1    2.22    5.03   0
   3   8   1   -2.95    4.36   0
  -3   8  -1    1.67    5.03   0
   4  -8   1   11.76    4.92   0
  -4   8  -1   12.88    5.04   0
   4   8   1   11.64    5.94   0
  -4  -8  -1   10.75    4.91   0
  -5  -8  -1    1.01    4.86   0
   5   8   1    3.02    4.17   0
   5  -8   1   -1.78    3.40   0
  -5   8  -1   -2.13    4.89   0
  -6   8  -1   -2.84    4.74   0
   6   8   1   -0.56    5.83   0
   6  -8   1    7.11    4.88   0
  -6  -8  -1    2.82    6.75   0
   7   8   1   85.06    4.70   0
  -7  -8  -1   55.56    5.14   0
   7  -8   1   73.35    4.18   0
  -7   8  -1   89.98    6.83   0
  -8  -8  -1    3.84    4.78   0
   8  -8   1    0.90    5.21   0
  -8   8  -1    1.69    4.77   0
   9  -8   1   17.05    3.65   0
  -9   8  -1   24.71    4.76   0
  -9  -8  -1   16.91    6.24   0
  10  -8   1   49.20    4.10   0
 -10  -8  -1   30.22    6.71   0
 -10   8  -1   47.94    4.94   0
  11  -8   1   14.85    3.62   0
 -11   8  -1   10.88    4.32   0
 -11  -8  -1   11.89    4.55   0
 -12  -8  -1   27.02    4.63   0
 -12   8  -1   47.61    6.05   0
  12  -8   1   31.65    3.84   0
 -13   8  -1    6.83    4.45   0
 -13  -8  -1   10.04    4.72   0
  13  -8   1   11.63    5.05   0
 -14  -8  -1    2.49    5.93   0
 -14   8  -1    3.39    5.95   0
  14  -8   1    8.91    5.49   0
 -15   8  -1   24.96    4.46   0
  15  -8   1   17.14    5.58   0
 -15  -8  -1   16.81    4.70   0
  16  -8   1   11.36    5.78   0
 -16   8  -1   13.36    4.45   0
 -16  -8  -1   11.68    4.55   0
 -17  -8  -1    9.65    6.72   0
 -17   8  -1    1.36    6.62   0
 -18  -8  -1    8.30    4.99   0
 -17   9   1   25.34    6.96   0
 -17  -9   1   16.34    6.23   0
  17  -9  -1    7.22    4.67   0
 -17  -9   1   12.95    7.13   0
 -16  -9   1   12.04    5.21   0
 -16   9   1   14.78    4.93   0
 -16  -9   1   14.40    6.02   0
  16  -9  -1   24.70    6.20   0
 -15   9   1   30.09    6.99   0
  15  -9  -1   18.77    5.93   0
 -15  -9   1   22.73    5.30   0
 -15  -9   1   23.73    4.19   0
  14  -9  -1   36.62    4.27   0
 -14   9   1   37.54    4.88   0
 -14  -9   1   19.78    5.25   0
 -13   9   1   17.66    6.88   0
  13  -9  -1   16.22    4.24   0
 -13  -9   1   14.36    4.91   0
 -12   9   1    7.28    6.42   0
  12  -9  -1    3.64    3.74   0
 -12  -9   1    3.79    6.90   0
  11  -9  -1   10.26    5.34   0
 -11  -9   1    4.78    4.80   0
 -11   9   1    3.42    4.55   0
  10  -9  -1   16.76    3.85   0
 -10  -9   1   17.82    6.88   0
 -10   9   1   14.84    4.89   0
   9  -9  -1   37.41    4.02   0
  -9  -9   1   29.28    7.07   0
  -9   9   1   31.15    4.94   0
   8  -9  -1   13.82    5.33   0
  -8   9   1   19.28    6.83   0
  -8  -9   1    9.28    7.05   0
  -7   9   1  141.23    5.35   0
  -7  -9   1  161.70    7.83   0
   7  -9  -1  177.24    5.06   0
  -6   9   1   45.55    7.45   0
  -6  -9   1   49.21    7.02   0
   6  -9  -1   50.72    4.53   0
   6   9  -1   57.46    6.14   0
  -5   9   1  157.64    5.99   0
   5  -9  -1  213.43    6.30   0
   5   9  -1  210.04    7.46   0
  -5  -9   1  215.17    8.19   0
  -4  -9   1  131.66    5.95   0
   4   9  -1  134.58    5.65   0
  -4   9   1  101.65    5.88   0
   4  -9  -1  131.27    4.89   0
   3   9  -1  344.56    7.24   0
  -3   9   1  261.54    8.64   0
   3  -9  -1  343.42    6.45   0
  -3  -9   1  337.38    7.32   0
  -2   9   1   88.19    5.71   0
   2   9  -1  115.93    5.80   0
  -2  -9   1  133.65    6.92   0
   2  -9  -1  115.14    6.70   0
   1   9  -1  124.63    5.75   0
  -1  -9   1  149.12    6.61   0
  -1   9   1  117.27    5.92   0
   1  -9  -1  148.65    6.99   0
   0   9  -1   39.58    7.01   0
   0  -9   1   41.68    5.61   0
   0   9   1   44.05    5.40   0
   0  -9  -1   45.85    6.51   0
  -1   9  -1   61.28    5.53   0
   1  -9   1   78.08    6.04   0
   1   9   1   67.09    5.52   0
  -1  -9  -1   73.60    6.97   0
   2  -9   1   53.26    5.68   0
   2   9   1   65.91    7.16   0
  -2   9  -1   33.76    7.30   0
  -2  -9  -1   59.77    5.25   0
   3   9   1   92.44    5.37   0
  -3  -9  -1   86.50    5.51   0
  -3   9  -1   62.46    5.61   0
   3  -9   1   88.74    4.52   0
   4   9   1   15.78    4.02   0
  -4  -9  -1   16.77    5.01   0
   4  -9   1   19.83    3.80   0
  -4   9  -1    9.00    4.69   0
   5   9   1    9.81    5.86   0
  -5  -9  -1    5.99    4.89   0
  -5   9  -1   10.49    4.73   0
   5  -9   1   14.74    5.39   0
   6   9   1   21.15    4.18   0
  -6  -9  -1   25.14    6.97   0
  -6   9  -1   12.97    5.09   0
   6  -9   1   21.13    3.75   0
   7   9   1  146.50    5.34   0
  -7   9  -1  133.23    7.61   0
   7  -9   1  138.92    4.79   0
  -7  -9  -1  106.94    5.76   0
   8  -9   1   36.87    5.45   0
  -8   9  -1   33.71    5.05   0
  -8  -9  -1   27.74    6.90   0
  -9  -9  -1   69.77    5.55   0
  -9   9  -1  101.12    5.42   0
   9  -9   1   99.12    4.50   0
 -10   9  -1   85.05    5.21   0
  10  -9   1   85.38    4.39   0
 -10  -9  -1   59.26    5.17   0
 -11   9  -1   85.15    5.12   0
  11  -9   1   87.24    4.46   0
 -11  -9  -1   63.90    7.06   0
  12  -9   1   80.51    4.59   0
 -12  -9  -1   70.06    6.89   0
 -12   9  -1   84.68    6.76   0
 -13  -9  -1    7.58    6.93   0
  13  -9   1   13.05    4.06   0
 -13   9  -1   10.03    4.58   0
  14  -9   1   13.82    4.01   0
 -14   9  -1   11.92    4.66   0
 -14  -9  -1   10.87    5.27   0
  15  -9   1   23.09    4.35   0
 -15   9  -1   25.19    4.87   0
 -15  -9  -1   15.41    5.15   0
 -16  -9  -1    6.92    7.16   0
  16  -9   1   15.92    4.54   0
 -16   9  -1   19.51    6.76   0
 -14  10   1   18.91    7.15   0
  14 -10  -1   13.01    6.12   0
 -14 -10   1   11.34    5.35   0
 -13 -10   1   20.53    7.68   0
 -13  10   1   32.63    5.35   0
  13 -10  -1   27.86    5.99   0
  12 -10  -1   29.31    4.57   0
 -12 -10   1   27.35    7.37   0
 -12  10   1   27.74    5.39   0
 -11  10   1   28.26    5.19   0
 -11 -10   1   28.65    5.25   0
  11 -10  -1   33.09    4.27   0
  10 -10  -1  106.35    6.05   0
 -10  10   1   91.20    5.76   0
 -10 -10   1  102.79    7.83   0
  -9 -10   1   49.29    5.49   0
   9 -10  -1   56.52    4.59   0
  -9  10   1   38.17    5.04   0
  -8 -10   1  122.20    5.95   0
   8 -10  -1  112.59    4.82   0
  -8  10   1   92.49    5.91   0
  -7 -10   1   76.53    5.80   0
  -7  10   1   66.84    5.19   0
   7 -10  -1   78.64    5.95   0
   6 -10  -1   37.34    4.22   0
  -6  10   1   28.06    4.94   0
  -6 -10   1   41.26    7.45   0
   6  10  -1   36.12    4.40   0
   5  10  -1   78.43    6.87   0
   5 -10  -1   74.28    5.91   0
  -5 -10   1   80.24    7.13   0
  -5  10   1   53.46    5.32   0
  -4  10   1    2.00    4.66   0
   4  10  -1   -1.13    4.11   0
  -4 -10   1    0.49    5.96   0
   4 -10  -1    4.75    3.85   0
  -3  10   1   39.10    5.23   0
   3  10  -1   50.91    6.55   0
  -3 -10   1   47.74    6.40   0
   3 -10  -1   60.74    6.16   0
  -2  10   1   44.28    7.05   0
   2  10  -1   52.56    6.79   0
  -2 -10   1   60.44    6.30   0
   2 -10  -1   64.43    4.44   0
  -1  10   1   17.87    7.05   0
   1  10  -1   26.78    4.83   0
   1 -10  -1   18.76    4.23   0
  -1 -10   1   25.47    5.88   0
   0 -10  -1  193.35    7.21   0
   0  10   1  159.13    7.96   0
   0 -10   1  173.33    5.67   0
   0  10  -1  157.16    7.55   0
  -1  10  -1    7.96    4.74   0
  -1 -10  -1   10.27    4.27   0
   1  10   1   14.87    6.92   0
   1 -10   1    8.52    4.14   0
  -2 -10  -1  146.09    5.69   0
   2  10   1  150.69    5.91   0
  -2  10  -1  110.32    5.98   0
   2 -10   1  149.94    6.69   0
   3  10   1   55.24    5.19   0
   3 -10   1   48.06    4.16   0
  -3  10  -1   27.36    7.31   0
  -3 -10  -1   46.63    6.95   0
   4 -10   1   33.37    5.58   0
  -4 -10  -1   30.34    4.60   0
  -4  10  -1   17.76    7.22   0
   4  10   1   34.18    4.77   0
   5  10   1  126.66    5.36   0
  -5 -10  -1  119.26    5.49   0
  -5  10  -1   86.61    5.78   0
   5 -10   1  125.97    4.79   0
  -6  10  -1   59.06    5.45   0
   6  10   1   82.31    4.89   0
   6 -10   1   80.20    5.97   0
  -6 -10  -1   80.55    7.12   0
  -7 -10  -1   33.46    4.95   0
  -7  10  -1   21.39    7.12   0
   7 -10   1   28.05    5.57   0
   8 -10   1    3.15    3.92   0
  -8 -10  -1   -2.42    7.01   0
  -8  10  -1    4.02    4.75   0
   9 -10   1   13.43    4.09   0
  -9 -10  -1   13.97    6.99   0
  -9  10  -1   14.34    4.94   0
  10 -10   1    6.85    4.12   0
 -10  10  -1    6.12    5.07   0
 -10 -10  -1    5.69    5.02   0
  11 -10   1   -0.47    4.02   0
 -11 -10  -1    8.47    4.84   0
 -11  10  -1   -3.06    4.90   0
 -12  10  -1    7.37    4.65   0
 -12 -10  -1    8.30    4.83   0
  12 -10   1    2.83    6.09   0
 -13  10  -1    9.94    7.07   0
 -13 -10  -1    5.97    5.06   0
  13 -10   1   12.27    6.02   0
 -14 -10  -1    7.76    5.29   0
  14 -10   1   14.73    6.20   0
 -12 -11   1    2.10    7.71   0
 -11  11   1    6.09    5.10   0
  11 -11  -1   -1.40    6.33   0
 -11 -11   1   -0.57    5.59   0
 -10  11   1   -0.70    5.22   0
 -10 -11   1   -0.87    7.42   0
  10 -11  -1    8.22    4.35   0
  -9 -11   1   19.74    5.48   0
   9 -11  -1   19.88    4.65   0
  -9  11   1    8.17    5.07   0
  -8 -11   1    4.13    7.03   0
  -8  11   1    5.99    7.28   0
   8 -11  -1    5.56    4.44   0
  -7 -11   1    1.31    4.74   0
   7 -11  -1    6.75    5.79   0
  -7  11   1    5.75    5.03   0
  -6  11   1    2.08    5.07   0
  -6 -11   1    5.75    4.77   0
   6 -11  -1    2.74    3.82   0
   5  11  -1   59.55    6.67   0
  -5  11   1   50.96    7.43   0
  -5 -11   1   51.45    6.74   0
   5 -11  -1   48.11    4.76   0
  -4 -11   1    5.37    6.10   0
   4 -11  -1    2.80    5.88   0
   4  11  -1    3.51    4.67   0
  -4  11   1   -4.81    5.12   0
   3  11  -1   29.55    6.59   0
  -3 -11   1   21.44    4.53   0
  -3  11   1   21.92    4.95   0
   3 -11  -1   16.94    4.21   0
  -2 -11   1    0.46    6.05   0
   2  11  -1    0.41    6.46   0
   2 -11  -1    3.37    5.61   0
  -2  11   1    3.86    6.67   0
  -1  11   1   19.45    6.51   0
  -1 -11   1    4.70    6.01   0
   1 -11  -1    6.69    4.37   0
   1  11  -1    8.00    4.86   0
   0  11   1   -0.09    4.57   0
   0 -11   1    4.72    4.17   0
   0 -11  -1   -2.43    5.94   0
   0  11  -1    5.38    6.38   0
   1  11   1    3.50    4.86   0
  -1  11  -1   -1.20    6.93   0
  -1 -11  -1    0.24    4.33   0
   1 -11   1    0.52    5.67   0
  -2 -11  -1   -0.19    6.32   0
  -2  11  -1    4.99    6.93   0
   2 -11   1   -0.32    4.19   0
   2  11   1   -0.49    4.48   0
   3 -11   1    1.44    3.95   0
   3  11   1   -3.55    4.46   0
  -3 -11  -1    1.53    4.62   0
  -3  11  -1    3.15    4.98   0
   4  11   1   26.76    4.73   0
   4 -11   1   31.56    5.81   0
  -4  11  -1   18.49    7.10   0
  -4 -11  -1   25.34    6.84   0
  -5  11  -1   -2.21    7.05   0
  -5 -11  -1   -2.79    4.47   0
   5  11   1    4.36    4.48   0
   5 -11   1    2.40    4.00   0
  -6 -11  -1   10.33    6.82   0
   6 -11   1    5.68    4.06   0
   6  11   1    0.00    4.49   0
  -6  11  -1    3.42    5.02   0
  -7 -11  -1    7.07    4.79   0
   7 -11   1    7.50    5.72   0
  -7  11  -1    4.27    7.23   0
  -8  11  -1    6.42    5.03   0
  -8 -11  -1   -2.31    5.09   0
   8 -11   1    1.50    5.94   0
   9 -11   1   10.98    6.17   0
  -9 -11  -1    4.72    7.64   0
  -9  11  -1    6.44    5.35   0
  10 -11   1    5.62    5.92   0
 -10 -11  -1    7.25    7.36   0
 -10  11  -1    0.94    5.18   0
  11 -11   1    3.26    4.20   0
  -7 -12   1    6.26    7.09   0
   7 -12  -1    6.54    6.29   0
  -6  12   1   26.40    7.25   0
   6 -12  -1   20.83    6.67   0
  -6 -12   1   18.83    5.29   0
  -5  12   1    5.63    5.02   0
   5 -12  -1   -0.92    4.68   0
  -5 -12   1    1.28    6.61   0
   5  12  -1    3.70    4.71   0
   4  12  -1    7.82    6.46   0
  -4  12   1    3.76    4.96   0
  -4 -12   1    1.00    4.48   0
   4 -12  -1    8.17    4.43   0
  -3 -12   1    0.77    6.49   0
   3  12  -1    1.51    7.26   0
  -3  12   1   -0.48    5.18   0
   3 -12  -1    3.43    6.38   0
   2  12  -1   19.71    5.33   0
  -2  12   1   21.90    7.08   0
   2 -12  -1   15.44    4.66   0
  -2 -12   1   18.57    4.58   0
   1  12  -1   -0.83    5.08   0
  -1  12   1   10.15    4.75   0
  -1 -12   1    2.43    6.56   0
   1 -12  -1    1.95    4.45   0
   0 -12  -1   13.38    6.72   0
   0 -12   1   15.25    6.12   0
   0  12   1   12.64    4.97   0
   0  12  -1    9.26    5.05   0
  -1 -12  -1   34.86    5.09   0
   1  12   1   32.45    5.43   0
   1 -12   1   34.96    4.94   0
  -1  12  -1   43.43    7.60   0
  -2 -12  -1   40.86    6.87   0
   2  12   1   42.98    7.31   0
   2 -12   1   49.37    6.75   0
  -2  12  -1   39.09    7.38   0
   3  12   1   18.10    6.95   0
   3 -12   1   22.84    6.74   0
  -3 -12  -1   15.66    6.60   0
  -3  12  -1   18.06    5.25   0
  -4 -12  -1   59.60    5.22   0
   4  12   1   51.89    7.12   0
  -4  12  -1   36.92    5.96   0
   4 -12   1   50.53    5.13   0
  -5  12  -1   19.97    7.55   0
  -5 -12  -1   28.67    6.86   0
   5  12   1   20.43    4.78   0
   5 -12   1   23.79    4.56   0
  -6 -12  -1   23.97    7.16   0
   6  12   1   16.28    5.10   0
   6 -12   1   21.13    4.50   0
 -24   0   2   43.03    4.33   0
 -23   0   2  101.69    6.13   0
 -22   0   2  156.62    4.64   0
 -21   0   2  143.92    5.80   0
 -20   0   2  161.63    4.60   0
 -19   0   2  449.60    6.00   0
 -18   0   2  336.55    6.39   0
 -17   0   2 1018.00    7.89   0
 -16   0   2   19.47    3.60   0
 -15   0   2  206.77    5.90   0
 -14   0   2   17.23    3.43   0
 -13   0   2   25.10    3.36   0
  13   0  -2    1.27    3.22   0
  12   0  -2  939.35    8.14   0
 -12   0   2  924.97    8.16   0
  11   0  -2 1974.89   11.81   0
 -11   0   2 1970.82   11.65   0
 -10   0   2 1304.15   10.54   0
  10   0  -2 1261.36    9.78   0
   9   0  -2  607.75    7.63   0
  -9   0   2  631.97    7.73   0
   8   0  -2 9999.99   29.39   0
  -8   0   2 9784.00   28.68   0
  -7   0   2 4005.46   19.89   0
   7   0  -2 3960.65   19.94   0
   6   0  -2 1402.75   13.63   0
  -6   0   2 1438.33   13.98   0
  -5   0   2 2010.99   18.05   0
   5   0  -2 1949.35   16.74   0
   4   0  -2 2543.59   21.09   0
  -4   0   2 2624.80   22.33   0
  -3   0   2   11.43    7.54   0
   3   0  -2   13.96    7.10   0
   2   0  -2 1428.24   21.28   0
  -2   0   2 1260.91   21.69   0
  -1   0   2 2296.96   25.57   0
   1   0  -2 1957.41   25.60   0
   0   0   2   28.84    6.62   0
   0   0  -2   30.81    6.89   0
   1   0   2 3578.49   24.64   0
  -1   0  -2 3459.29   24.73   0
  -2   0  -2  780.20   11.52   0
  -8   0  -2 3340.87   14.92   0
  -9   0  -2 2711.07   12.93   0
 -10   0  -2  316.02    5.03   0
 -11   0  -2 1737.33    9.96   0
 -12   0  -2  485.86    5.89   0
 -13   0  -2    9.04    3.27   0
 -14   0  -2   73.19    3.63   0
 -15   0  -2  362.68    5.21   0
 -16   0  -2   29.53    4.69   0
 -17   0  -2    3.73    4.52   0
 -18   0  -2  391.96    5.41   0
 -19   0  -2  541.24    6.50   0
 -20   0  -2    0.68    3.71   0
 -21   0  -2  148.11    6.08   0
 -22   0  -2  182.28    5.37   0
 -24   1   2   49.70    6.25   0
 -24  -1   2   43.22    4.61   0
 -23  -1   2   53.66    4.49   0
 -23   1   2   62.27    4.38   0
 -22  -1   2    8.44    5.16   0
 -22   1   2    0.24    4.00   0
 -21  -1   2   26.89    3.83   0
 -21   1   2   30.69    3.93   0
 -20  -1   2   11.63    5.17   0
 -20   1   2    2.85    3.71   0
 -19   1   2    8.96    5.20   0
 -19  -1   2    1.25    3.63   0
 -18   1   2  198.57    6.03   0
 -18  -1   2  190.79    5.98   0
 -17   1   2  207.08    4.69   0
 -17  -1   2  212.92    4.76   0
 -16  -1   2  175.91    5.60   0
 -16   1   2  171.77    4.63   0
  15  -1  -2   31.69    4.88   0
 -15  -1   2   23.73    3.26   0
 -15   1   2   30.42    3.56   0
 -14  -1   2  117.17    4.16   0
  14  -1  -2  118.82    5.24   0
 -14   1   2  105.17    4.14   0
 -13   1   2  427.76    5.85   0
  13  -1  -2  418.07    5.78   0
 -13  -1   2  431.59    6.66   0
  12  -1  -2   71.42    3.68   0
 -12   1   2   76.00    3.89   0
 -12  -1   2   73.30    3.78   0
  11  -1  -2   11.12    4.45   0
 -11   1   2    3.71    4.77   0
 -11  -1   2    7.91    3.20   0
 -10   1   2  264.10    5.31   0
  10  -1  -2  262.09    5.22   0
 -10  -1   2  267.70    5.65   0
   9  -1  -2  277.00    5.56   0
  -9  -1   2  276.75    5.80   0
  -9   1   2  270.68    5.63   0
   8   1  -2    3.05    5.04   0
   8  -1  -2    3.43    3.62   0
  -8   1   2    6.74    3.72   0
  -8  -1   2    5.98    3.54   0
  -7  -1   2 1018.42   10.91   0
   7  -1  -2  996.40    9.94   0
   7   1  -2  980.09   10.77   0
  -7   1   2 1009.79    9.97   0
  -6   1   2   97.94    5.41   0
   6   1  -2   92.45    5.08   0
   6  -1  -2   93.40    4.94   0
  -6  -1   2   98.17    5.20   0
  -5  -1   2  300.85    8.16   0
   5   1  -2  294.77    8.98   0
  -5   1   2  291.20    7.73   0
   5  -1  -2  301.87    8.56   0
   4  -1  -2 1132.57   13.51   0
  -4  -1   2 1164.62   17.50   0
   4   1  -2 1168.43   17.07   0
  -4   1   2 1103.77   13.89   0
   3  -1  -2  218.33    9.32   0
  -3  -1   2  229.95   13.00   0
   3   1  -2  241.46   11.49   0
  -3   1   2  211.88    9.51   0
  -2   1   2 3545.96   27.37   0
  -2  -1   2 3011.36   45.04   0
   2  -1  -2 3839.03   27.31   0
   2   1  -2 4930.69   55.23   0
  -1   1   2 1516.50   18.11   0
  -1  -1   2 2487.37   34.46   0
   1  -1  -2 1494.26   18.24   0
   1   1  -2 1905.99   32.76   0
   0  -1  -2  628.09   14.39   0
   0   1   2  687.10   12.45   0
   0   1  -2  840.15   17.35   0
   1   1   2 2042.75   18.56   0
  -1  -1  -2 1853.38   18.34   0
  -2  -1  -2  450.72    9.24   0
   2   1   2  494.39    8.94   0
  -3  -1  -2 2491.58   16.50   0
  -4   1  -2   33.29    4.26   0
  -4  -1  -2   30.83    5.85   0
  -5   1  -2   83.59    4.40   0
  -5  -1  -2   87.82    6.03   0
  -6   1  -2  158.09    4.73   0
  -7   1  -2  231.67    5.13   0
  -8   1  -2  448.84    6.10   0
  -9   1  -2  117.41    4.15   0
 -10   1  -2   63.89    4.42   0
 -11   1  -2    6.69    2.98   0
 -11  -1  -2   10.08    3.34   0
 -12  -1  -2  119.95    4.00   0
 -12   1  -2  125.78    4.02   0
 -13   1  -2  430.30    5.58   0
 -13  -1  -2  438.06    6.51   0
 -14  -1  -2   14.47    4.59   0
 -14   1  -2   10.11    4.53   0
 -15   1  -2  162.26    4.18   0
 -15  -1  -2  161.76    5.30   0
 -16   1  -2  126.65    4.04   0
 -16  -1  -2  126.45    5.33   0
 -17  -1  -2  119.53    5.41   0
 -17   1  -2  125.94    5.07   0
 -18  -1  -2    2.67    3.56   0
 -18   1  -2    1.74    3.36   0
 -19  -1  -2   18.84    3.90   0
 -19   1  -2   17.38    3.82   0
 -20   1  -2   11.37    5.22   0
 -20  -1  -2   20.01    3.89   0
 -21   1  -2   -2.97    3.76   0
 -21  -1  -2    3.33    3.75   0
 -22   1  -2    2.28    3.88   0
 -22  -1  -2    4.02    3.99   0
 -24   2   2   73.79    4.97   0
 -24  -2   2   92.75    6.52   0
 -23  -2   2    8.30    3.99   0
 -23   2   2    5.95    4.24   0
 -22  -2   2    3.25    3.61   0
 -22   2   2    2.25    3.84   0
 -21  -2   2   45.21    5.49   0
 -21   2   2   57.83    4.21   0
 -20  -2   2  147.48    4.67   0
 -20   2   2  155.14    4.63   0
 -19   2   2  186.78    6.04   0
 -19  -2   2  197.05    5.85   0
 -18   2   2   11.47    5.23   0
 -18  -2   2   10.08    3.63   0
  17  -2  -2  323.42    6.24   0
 -17   2   2  337.50    5.40   0
 -17  -2   2  321.54    5.28   0
 -16   2   2  217.85    4.72   0
  16  -2  -2  219.35    5.65   0
 -16  -2   2  236.04    5.76   0
 -15   2   2  394.88    5.74   0
 -15  -2   2  375.18    5.64   0
  15  -2  -2  382.13    5.44   0
  14  -2  -2  142.15    4.29   0
 -14  -2   2  134.47    5.36   0
 -14   2   2  141.87    5.75   0
  13  -2  -2   33.07    4.78   0
 -13   2   2   41.75    3.75   0
 -13  -2   2   38.77    3.54   0
 -12  -2   2   80.96    4.95   0
 -12   2   2   79.11    3.77   0
  12  -2  -2   76.09    3.85   0
 -11  -2   2   81.77    4.05   0
  11  -2  -2   87.56    4.82   0
 -11   2   2   78.34    5.24   0
 -10   2   2 2489.79   12.77   0
  10  -2  -2 2394.32   12.56   0
 -10  -2   2 2751.34   15.38   0
  -9  -2   2 2989.56   16.40   0
  -9   2   2 2772.89   13.84   0
   9  -2  -2 2675.86   13.55   0
  -8  -2   2 1270.71   11.90   0
  -8   2   2 1224.62   10.82   0
   8  -2  -2 1203.62   10.44   0
  -7  -2   2 1973.01   15.45   0
   7  -2  -2 1829.01   12.38   0
  -7   2   2 1839.94   12.54   0
  -6  -2   2 1265.78   14.04   0
   6  -2  -2 1229.17   10.88   0
  -6   2   2 1225.16   11.02   0
  -5  -2   2 1811.67   19.02   0
   5  -2  -2 1632.48   13.97   0
  -5   2   2 1655.85   13.41   0
   4  -2  -2    6.73    7.06   0
  -4  -2   2    3.68    5.57   0
  -4   2   2    3.40    5.63   0
  -3  -2   2  148.79   13.46   0
   3  -2  -2  146.22    7.18   0
  -3   2   2  134.63   10.41   0
  -3  -2   2  153.65   11.89   0
  -2   2   2  202.72    9.19   0
   2  -2  -2  250.17    9.04   0
   1   2  -2 5689.28   64.85   0
   1  -2  -2 3494.25   23.11   0
  -1   2   2 3194.53   23.48   0
   0   2   2 1169.67   13.95   0
   0   2  -2 1670.57   23.07   0
   0  -2  -2 1037.96   13.65   0
   1   2   2   20.15    8.03   0
  -1   2  -2   18.91    4.60   0
  -1  -2  -2   11.56    6.26   0
   2   2   2  731.56    9.99   0
  -2   2  -2  769.67   11.90   0
  -2  -2  -2  661.77   11.54   0
  -3  -2  -2  290.06    7.24   0
   3   2   2  320.80    8.20   0
  -3   2  -2  318.51    7.10   0
  -4  -2  -2 1165.06   10.83   0
   4   2   2 1237.93   10.93   0
  -4   2  -2 1252.83   11.48   0
  -5   2  -2  839.98    8.95   0
  -5  -2  -2  820.10    8.78   0
  -6  -2  -2  528.02    7.28   0
  -6   2  -2  518.17    7.06   0
  -7   2  -2 1947.25   11.87   0
  -7  -2  -2 1898.22   11.77   0
  -8   2  -2    1.20    4.47   0
  -8  -2  -2    2.38    3.53   0
  -9  -2  -2 1224.20    9.19   0
  -9   2  -2 1221.11    9.14   0
 -10   2  -2  688.95    6.80   0
 -10  -2  -2  723.52    7.98   0
 -11  -2  -2  987.09    8.02   0
 -11   2  -2  983.83    7.78   0
 -12  -2  -2  204.30    4.81   0
 -12   2  -2  203.46    4.55   0
 -13   2  -2  140.68    4.19   0
 -13  -2  -2  140.68    4.32   0
 -14   2  -2   10.16    3.30   0
 -14  -2  -2    8.01    3.27   0
 -15   2  -2   16.11    3.32   0
 -15  -2  -2   13.57    4.79   0
 -16  -2  -2   84.01    5.16   0
 -16   2  -2   79.24    3.91   0
 -17   2  -2   95.31    3.95   0
 -17  -2  -2   95.80    4.24   0
 -17  -2  -2   92.66    5.39   0
 -18  -2  -2    8.35    3.86   0
 -18   2  -2    9.54    4.85   0
 -18  -2  -2    6.19    4.99   0
 -19  -2  -2   41.49    4.05   0
 -19   2  -2   43.29    3.89   0
 -19  -2  -2   41.89    5.68   0
 -20  -2  -2  118.14    6.09   0
 -20  -2  -2  128.07    6.04   0
 -20   2  -2  116.38    5.76   0
 -21  -2  -2  134.01    5.11   0
 -21   2  -2  122.25    4.78   0
 -21  -2  -2  169.99    6.41   0
 -22  -2  -2    4.88    4.09   0
 -22  -2  -2    6.33    5.89   0
 -22   2  -2    4.85    4.08   0
 -24  -3   2   70.46    6.20   0
 -24   3   2   43.44    4.86   0
 -23  -3   2   30.09    4.45   0
 -23   3   2   28.49    6.17   0
 -22  -3   2   37.20    4.21   0
 -22   3   2   43.15    4.24   0
 -21   3   2   50.55    4.25   0
 -21  -3   2   49.36    5.48   0
 -20   3   2   37.84    4.07   0
 -20  -3   2   38.31    5.26   0
  19  -3  -2   22.22    3.40   0
 -19   3   2   25.05    5.06   0
 -19  -3   2   24.82    3.62   0
 -18  -3   2  123.88    4.32   0
 -18   3   2  136.13    5.60   0
  18  -3  -2  126.68    4.24   0
  17  -3  -2  219.03    4.65   0
 -17  -3   2  241.99    6.26   0
 -17   3   2  233.17    6.40   0
  16  -3  -2  470.73    6.65   0
 -16   3   2  471.28    6.89   0
 -16  -3   2  455.73    6.24   0
  15  -3  -2  752.68    6.99   0
 -15  -3   2  789.03    7.63   0
 -15   3   2  787.35    7.25   0
 -14   3   2 1121.23    8.35   0
 -14  -3   2 1126.85    8.74   0
  14  -3  -2 1101.70    8.16   0
  13  -3  -2  824.40    8.00   0
 -13   3   2  857.40    7.55   0
 -13  -3   2  879.10    8.84   0
  12  -3  -2  336.79    5.21   0
 -12   3   2  356.93    5.54   0
 -12  -3   2  341.57    6.59   0
 -11  -3   2 1107.32    9.55   0
  11  -3  -2 1084.14    8.92   0
 -11   3   2 1111.25    9.18   0
 -10  -3   2  230.17    5.28   0
 -10   3   2  232.42    6.25   0
  10  -3  -2  234.78    5.85   0
   9  -3  -2  407.96    7.04   0
  -9  -3   2  398.93    6.88   0
  -9   3   2  417.36    7.41   0
   8  -3  -2    1.17    5.24   0
  -8  -3   2    2.14    3.17   0
  -8   3   2    5.09    4.21   0
  -7  -3   2  993.46   11.78   0
   7  -3  -2  968.62    9.10   0
  -7   3   2 1003.38   10.45   0
  -6  -3   2   50.40    4.22   0
  -6  -3   2   54.94    6.19   0
   6  -3  -2   50.09    4.27   0
  -6   3   2   71.79    6.72   0
   5  -3  -2  340.91    6.88   0
  -5   3   2  323.12    7.12   0
  -5  -3   2  338.60   10.30   0
   4  -3  -2 2415.48   16.33   0
  -4   3   2 2106.64   14.93   0
  -4  -3   2 2040.16   25.51   0
   3  -3  -2 3462.43   19.39   0
  -3   3   2 2958.89   19.39   0
  -3  -3   2 2582.46   35.48   0
  -2   3   2 1458.46   14.16   0
   2  -3  -2 1845.47   16.59   0
  -2  -3   2 2098.82   31.10   0
   2   3  -2 1853.34   29.81   0
   1   3  -2 4095.81   43.96   0
  -1   3   2 3896.94   23.02   0
   1  -3  -2 4809.35   23.97   0
  -1  -3   2 6743.36   47.79   0
   0   3   2 2136.71   16.37   0
   0   3  -2 3252.35   29.07   0
   0  -3  -2 2023.16   16.31   0
   0  -3   2 3172.20   26.94   0
  -1  -3  -2 1587.93   14.14   0
   1   3   2 1975.06   16.06   0
  -1   3  -2 2520.68   21.29   0
   1  -3   2 2469.85   20.53   0
   2   3   2  435.26    9.16   0
   2  -3   2  448.19    8.38   0
  -2  -3  -2  342.58    7.84   0
  -2   3  -2  468.72    8.77   0
  -3  -3  -2  260.84    6.70   0
   3  -3   2  330.79    6.82   0
   3   3   2  365.88    8.11   0
  -3   3  -2  368.23    7.97   0
   4  -3   2 1082.11   11.19   0
  -4   3  -2 1114.28   10.81   0
  -4  -3  -2  944.58    9.87   0
   4   3   2 1091.45   10.05   0
  -5   3  -2 1211.94   10.53   0
   5   3   2 1200.58   10.08   0
   5  -3   2 1206.33   11.11   0
  -5  -3  -2 1114.62   10.07   0
  -6   3  -2  359.80    7.09   0
  -6  -3  -2  342.16    6.20   0
   6  -3   2  348.46    6.82   0
   7  -3   2   27.89    3.59   0
  -7   3  -2   33.30    3.68   0
  -7  -3  -2   34.41    4.03   0
  -8  -3  -2    1.54    3.86   0
  -8   3  -2    3.13    3.41   0
  -9  -3  -2   95.82    4.35   0
  -9   3  -2   88.77    3.90   0
 -10   3  -2  302.82    5.24   0
 -10  -3  -2  299.25    5.54   0
 -11  -3  -2  235.40    6.10   0
 -11   3  -2  229.83    4.87   0
 -12  -3  -2  335.57    5.62   0
 -12   3  -2  326.65    6.24   0
 -13   3  -2  148.18    4.26   0
 -13  -3  -2  153.55    4.75   0
 -14   3  -2  546.64    6.14   0
 -14  -3  -2  575.23    7.30   0
 -15   3  -2 1103.90    8.83   0
 -15  -3  -2 1082.35    9.24   0
 -15  -3  -2 1086.83    8.93   0
 -16  -3  -2  401.25    5.77   0
 -16   3  -2  430.16    5.72   0
 -16  -3  -2  437.53    7.24   0
 -17  -3  -2  295.07    6.67   0
 -17   3  -2  270.09    4.95   0
 -17  -3  -2  278.82    5.36   0
 -18   3  -2   36.13    3.80   0
 -18  -3  -2   37.09    5.53   0
 -18  -3  -2   34.19    3.88   0
 -19   3  -2   54.61    3.96   0
 -19  -3  -2   59.37    3.95   0
 -19  -3  -2   67.31    4.21   0
 -20   3  -2   -0.44    3.80   0
 -20  -3  -2    0.72    3.86   0
 -20  -3  -2   -0.29    4.06   0
 -21  -3  -2    3.43    4.24   0
 -21  -3  -2    4.46    4.17   0
 -21   3  -2    5.48    4.12   0
 -22  -3  -2   35.73    6.38   0
 -22   3  -2   35.55    4.35   0
 -22  -3  -2   31.14    4.53   0
 -23  -4   2    1.82    4.11   0
 -23  -4   2    1.95    4.00   0
 -23   4   2   -0.43    4.12   0
 -22   4   2    3.88    4.28   0
 -22  -4   2    3.01    3.87   0
 -22  -4   2    3.38    4.25   0
 -21  -4   2    1.30    3.68   0
 -21  -4   2    6.06    5.14   0
 -21   4   2    0.84    3.86   0
  20  -4  -2   46.70    3.89   0
 -20  -4   2   41.54    5.49   0
 -20  -4   2   52.82    5.59   0
 -20   4   2   40.10    4.04   0
  19  -4  -2    4.04    3.54   0
 -19   4   2    1.79    5.10   0
 -19  -4   2    2.00    3.61   0
 -19  -4   2    7.53    4.74   0
 -18   4   2    4.71    3.50   0
  18  -4  -2    6.07    4.75   0
 -18  -4   2    0.06    3.48   0
 -18  -4   2   -1.46    3.41   0
 -17  -4   2    4.56    3.51   0
 -17  -4   2   -1.45    3.51   0
 -17   4   2    2.54    3.40   0
  17  -4  -2   -2.50    4.48   0
 -16  -4   2  120.87    4.61   0
  16  -4  -2  122.99    4.19   0
 -16   4   2  126.41    4.41   0
 -16  -4   2  132.18    4.69   0
 -15  -4   2    4.22    3.43   0
  15  -4  -2    1.03    3.34   0
 -15  -4   2    0.42    3.28   0
 -15   4   2    1.15    3.53   0
 -14   4   2   13.86    5.35   0
 -14  -4   2   10.32    3.44   0
 -14  -4   2    7.76    3.58   0
  14  -4  -2   11.04    4.71   0
 -13  -4   2    9.50    4.63   0
  13  -4  -2    8.49    3.37   0
 -13  -4   2   11.74    5.25   0
 -13   4   2    9.07    3.74   0
 -12  -4   2   19.54    3.57   0
  12  -4  -2   28.93    5.19   0
 -12  -4   2   22.70    3.94   0
 -12   4   2   16.65    5.53   0
 -11  -4   2   25.85    3.87   0
  11  -4  -2   29.71    3.64   0
 -11  -4   2   25.21    3.47   0
 -11   4   2   30.52    4.11   0
 -10  -4   2   47.26    3.70   0
 -10   4   2   44.29    4.01   0
 -10  -4   2   55.48    4.15   0
  10  -4  -2   49.21    3.73   0
  -9   4   2   53.48    5.83   0
  -9  -4   2   47.51    4.67   0
  -9  -4   2   50.89    5.35   0
   9  -4  -2   55.30    3.82   0
  -8  -4   2   29.25    5.61   0
  -8   4   2   31.58    4.30   0
   8  -4  -2   24.85    3.70   0
  -7   4   2    1.99    6.26   0
   7  -4  -2    2.63    3.76   0
  -7  -4   2    1.34    5.48   0
  -6  -4   2  235.86    8.35   0
  -6   4   2  260.47    7.91   0
   6  -4  -2  262.26    5.82   0
  -5  -4   2    3.54    6.91   0
  -5   4   2    4.24    5.04   0
   5  -4  -2    1.09    5.94   0
   4  -4  -2  506.38    9.36   0
  -4   4   2  437.06    8.29   0
  -4  -4   2  358.54   12.29   0
   3  -4  -2  147.83    6.35   0
  -3  -4   2  152.61   10.15   0
   3   4  -2  150.89    8.47   0
  -3   4   2  127.24    6.66   0
   2  -4  -2   25.94    5.66   0
  -2   4   2   29.80    8.66   0
  -2  -4   2   31.11    6.86   0
   2   4  -2   24.58    7.96   0
   1  -4  -2    4.68    5.85   0
   1   4  -2    3.05    8.76   0
  -1  -4   2    0.73    5.48   0
  -1   4   2    3.43    6.22   0
   0   4   2   17.70    5.99   0
   0  -4   2   22.85    5.46   0
   0   4  -2   20.41    8.32   0
   0  -4  -2    7.34    5.98   0
  -1   4  -2   35.09    7.28   0
   1   4   2   26.82    7.48   0
  -1  -4  -2   14.69    5.75   0
   1  -4   2   33.59    5.29   0
  -2   4  -2  184.68    6.42   0
   2  -4   2  179.23    5.63   0
   2   4   2  173.13    6.23   0
  -2  -4  -2  129.93    6.48   0
   3   4   2   30.49    6.48   0
  -3   4  -2   34.48    4.08   0
   3  -4   2   32.96    3.58   0
  -3  -4  -2   21.21    5.42   0
  -4  -4  -2   77.92    7.18   0
   4  -4   2   87.33    4.32   0
   4   4   2   96.28    4.84   0
  -4   4  -2  100.22    5.91   0
   5   4   2   36.56    3.99   0
   5  -4   2   23.19    3.53   0
  -5   4  -2   22.42    3.79   0
  -5  -4  -2   20.29    4.50   0
   6  -4   2   35.15    4.72   0
  -6   4  -2   33.26    3.80   0
  -6  -4  -2   30.91    4.71   0
  -7   4  -2  130.24    4.54   0
   7  -4   2  119.40    5.28   0
  -7  -4  -2  125.19    6.58   0
   8  -4   2   37.41    4.83   0
  -8  -4  -2   37.76    4.46   0
  -8   4  -2   37.79    4.92   0
  -9  -4  -2   -3.20    3.77   0
  -9   4  -2    5.63    3.29   0
   9  -4   2    0.57    4.31   0
 -10   4  -2   32.18    3.77   0
 -10  -4  -2   41.16    4.33   0
 -11  -4  -2   11.83    3.93   0
 -11   4  -2    7.44    3.38   0
 -12   4  -2   23.32    3.74   0
 -12  -4  -2   29.11    5.66   0
 -13   4  -2   -2.98    3.50   0
 -13  -4  -2    2.57    3.78   0
 -14  -4  -2    5.02    3.75   0
 -14   4  -2    0.25    3.48   0
 -15   4  -2   40.43    3.86   0
 -15  -4  -2   52.04    5.51   0
 -16  -4  -2    2.45    3.63   0
 -16  -4  -2   -3.71    3.98   0
 -16   4  -2    0.74    5.15   0
 -17  -4  -2   18.08    3.81   0
 -17  -4  -2   17.87    5.24   0
 -17   4  -2   14.03    3.66   0
 -18  -4  -2   -0.93    3.84   0
 -18   4  -2   -0.11    3.67   0
 -18  -4  -2   -1.59    3.75   0
 -19  -4  -2   -0.54    3.74   0
 -19   4  -2    5.38    5.48   0
 -19  -4  -2    2.69    3.93   0
 -20  -4  -2   13.88    4.21   0
 -20   4  -2   13.62    3.95   0
 -20  -4  -2    5.53    4.17   0
 -21  -4  -2    0.85    4.07   0
 -21   4  -2   -0.53    4.18   0
 -21  -4  -2   10.22    6.07   0
 -22   5   2    2.70    4.15   0
 -22  -5   2    3.14    4.05   0
 -22  -5   2    4.64    4.19   0
  21  -5  -2   31.41    4.21   0
 -21  -5   2   39.95    4.49   0
 -21   5   2   33.03    4.53   0
 -21  -5   2   35.35    5.92   0
 -20   5   2   41.20    4.22   0
 -20  -5   2   43.52    4.51   0
  20  -5  -2   40.79    4.10   0
 -20  -5   2   51.94    5.83   0
 -19  -5   2   30.03    4.43   0
 -19  -5   2   33.07    5.43   0
  19  -5  -2   28.46    5.32   0
 -19   5   2   29.36    4.11   0
  18  -5  -2  137.17    5.82   0
 -18  -5   2  141.98    5.01   0
 -18   5   2  146.69    4.78   0
 -18  -5   2  127.54    5.98   0
 -17  -5   2   19.74    5.08   0
 -17  -5   2   34.17    3.93   0
  17  -5  -2   21.55    3.59   0
 -17   5   2   21.64    3.72   0
 -16  -5   2  668.19    7.58   0
 -16  -5   2  677.89    8.42   0
  16  -5  -2  692.60    6.83   0
 -16   5   2  692.10    7.03   0
  15  -5  -2  189.38    4.61   0
 -15  -5   2  212.50    6.13   0
 -15   5   2  219.67    6.27   0
 -15  -5   2  202.29    6.35   0
 -14  -5   2  391.78    6.48   0
 -14   5   2  402.44    6.05   0
  14  -5  -2  373.54    6.57   0
 -14  -5   2  399.51    7.05   0
 -13  -5   2  384.39    6.62   0
 -13  -5   2  397.34    7.24   0
  13  -5  -2  388.94    5.58   0
 -13   5   2  408.25    7.16   0
 -12   5   2  167.35    4.91   0
  12  -5  -2  176.99    5.71   0
 -12  -5   2  157.93    5.40   0
 -12  -5   2  169.14    5.04   0
 -11  -5   2  516.26    8.16   0
 -11   5   2  511.04    6.75   0
  11  -5  -2  506.70    6.29   0
 -11  -5   2  484.84    7.68   0
  10  -5  -2    4.75    3.70   0
 -10  -5   2    4.38    5.82   0
 -10   5   2    2.08    4.29   0
  -9  -5   2  593.30    9.93   0
   9  -5  -2  627.56    6.97   0
  -9   5   2  647.92    7.45   0
  -8  -5   2   -1.93    6.31   0
  -8   5   2    0.05    6.52   0
   8  -5  -2    6.07    3.71   0
  -7   5   2  348.45    6.58   0
   7  -5  -2  365.66    6.02   0
  -7  -5   2  298.07    8.97   0
  -6  -5   2  112.13    6.50   0
   6  -5  -2  143.21    5.09   0
  -6   5   2  135.50    5.93   0
  -5   5   2   28.86    5.76   0
  -5  -5   2   26.13    6.01   0
   5  -5  -2   41.90    4.43   0
   4  -5  -2 1242.46   10.53   0
  -4   5   2 1055.03   12.01   0
  -4  -5   2 1095.49   15.26   0
   4   5  -2 1302.84   15.05   0
   3   5  -2 1018.15   14.67   0
  -3  -5   2 1035.51   14.58   0
  -3   5   2  737.74    9.62   0
   3  -5  -2 1021.67   10.18   0
  -2  -5   2 1965.40   19.11   0
  -2   5   2 1342.58   11.97   0
   2   5  -2 1525.75   18.37   0
   2  -5  -2 1770.31   12.94   0
  -1   5   2 1143.54   11.24   0
   1  -5  -2 1433.47   12.04   0
  -1  -5   2 1626.79   16.62   0
   1   5  -2 1091.90   16.20   0
   0   5  -2  654.64   13.21   0
   0   5   2  645.91    9.27   0
   0  -5   2  802.87   11.52   0
   0  -5  -2  662.30    9.37   0
   1   5   2 1270.66   11.32   0
  -1  -5  -2 1164.84   11.27   0
  -1   5  -2 1440.95   14.94   0
   1  -5   2 1564.16   14.03   0
  -2   5  -2  286.84    7.44   0
   2  -5   2  285.94    7.28   0
   2   5   2  269.77    8.28   0
  -2  -5  -2  203.06    8.66   0
  -3   5  -2 1118.22   11.26   0
   3  -5   2 1131.28   11.06   0
   3   5   2 1057.78   11.11   0
  -3  -5  -2  748.41    9.27   0
   4   5   2   75.18    6.35   0
   4  -5   2   79.98    5.45   0
  -4   5  -2   82.64    6.35   0
  -4  -5  -2   65.93    5.55   0
   5   5   2  245.65    5.67   0
   5  -5   2  259.82    5.41   0
  -5   5  -2  274.45    7.09   0
  -5  -5  -2  213.01    6.08   0
   6  -5   2   30.56    4.58   0
  -6  -5  -2   19.29    4.63   0
   6   5   2   30.78    3.96   0
  -6   5  -2   25.09    4.08   0
   7  -5   2   47.04    4.86   0
  -7  -5  -2   38.13    6.22   0
  -7   5  -2   42.53    4.06   0
   8  -5   2  154.59    4.32   0
  -8   5  -2  168.09    4.87   0
  -8  -5  -2  129.67    5.15   0
   9  -5   2   55.48    3.72   0
  -9  -5  -2   62.01    4.82   0
  -9   5  -2   59.42    3.90   0
  10  -5   2  103.73    4.04   0
 -10   5  -2  120.17    4.31   0
 -10  -5  -2   89.36    4.92   0
 -11   5  -2   99.09    5.55   0
  11  -5   2  102.99    4.18   0
 -11  -5  -2  104.17    4.64   0
 -12  -5  -2  138.50    4.79   0
 -12   5  -2  143.96    4.42   0
 -13   5  -2  443.39    6.05   0
 -13  -5  -2  413.76    7.17   0
 -14  -5  -2  180.72    4.60   0
 -14   5  -2  175.86    4.84   0
 -15  -5  -2  418.40    7.37   0
 -15   5  -2  414.73    5.90   0
 -16   5  -2   72.45    4.40   0
 -16  -5  -2   65.60    4.27   0
 -17  -5  -2  260.42    6.67   0
 -17  -5  -2  273.92    5.72   0
 -17   5  -2  300.79    6.97   0
 -18   5  -2   16.17    5.55   0
 -18  -5  -2   19.05    5.59   0
 -18  -5  -2   12.67    4.32   0
 -19  -5  -2   13.62    4.23   0
 -19   5  -2   16.42    4.10   0
 -19  -5  -2   11.31    4.18   0
 -20  -5  -2    2.13    4.32   0
 -20   5  -2    2.62    3.99   0
 -20  -5  -2    5.57    4.13   0
 -21   6   2   63.98    4.69   0
 -21  -6   2   79.29    6.86   0
  21  -6  -2   70.30    4.71   0
 -21  -6   2   77.92    6.53   0
 -20   6   2   47.73    4.39   0
 -20  -6   2   48.28    6.03   0
 -20  -6   2   48.02    6.18   0
  20  -6  -2   45.84    4.38   0
  19  -6  -2   47.19    4.18   0
 -19  -6   2   50.52    5.70   0
 -19   6   2   47.12    4.66   0
 -19  -6   2   52.20    6.11   0
 -18   6   2  196.26    5.33   0
 -18  -6   2  211.76    6.70   0
 -18  -6   2  204.06    5.60   0
  18  -6  -2  210.30    4.87   0
 -17   6   2  175.14    5.04   0
 -17  -6   2  153.24    5.14   0
  17  -6  -2  167.20    6.09   0
 -17  -6   2  146.28    6.05   0
 -16  -6   2    9.84    5.04   0
 -16   6   2   11.69    5.80   0
 -16  -6   2   14.92    5.86   0
  16  -6  -2   10.10    3.60   0
 -15  -6   2   87.08    5.53   0
 -15   6   2   85.34    4.45   0
  15  -6  -2   79.39    4.19   0
 -15  -6   2   82.24    6.15   0
 -14  -6   2   46.13    4.51   0
 -14  -6   2   40.20    4.00   0
  14  -6  -2   45.00    5.40   0
 -14   6   2   43.74    5.97   0
 -13   6   2  204.94    5.22   0
 -13  -6   2  204.54    5.13   0
  13  -6  -2  197.69    4.82   0
 -13  -6   2  196.30    5.51   0
 -12  -6   2   35.64    6.13   0
  12  -6  -2   36.00    3.64   0
 -12   6   2   39.37    4.40   0
 -12  -6   2   41.52    4.77   0
 -11  -6   2  126.32    5.25   0
 -11   6   2  137.29    6.74   0
  11  -6  -2  145.69    4.60   0
  10  -6  -2  613.50    7.87   0
 -10   6   2  605.46    9.03   0
 -10  -6   2  476.60    8.22   0
  -9  -6   2  277.30    7.27   0
  -9   6   2  363.15    6.76   0
   9  -6  -2  361.50    5.91   0
  -8   6   2  355.65    6.79   0
  -8  -6   2  280.80    7.57   0
   8  -6  -2  363.52    5.99   0
   7  -6  -2 1175.77    9.40   0
  -7   6   2 1068.73   10.86   0
  -7  -6   2  827.18   12.77   0
  -6  -6   2  391.85   10.60   0
   6  -6  -2  529.32    7.10   0
  -6   6   2  475.96    9.25   0
  -5  -6   2  272.70   10.29   0
   5   6  -2  303.70    8.23   0
  -5   6   2  257.19    6.58   0
   5  -6  -2  329.21    7.34   0
   4   6  -2  361.66    8.00   0
  -4  -6   2  347.18    8.92   0
  -4   6   2  290.04    8.82   0
   4  -6  -2  371.23    6.47   0
  -3  -6   2   74.22    7.39   0
   3   6  -2   73.64    7.25   0
   3  -6  -2   69.41    5.26   0
  -3   6   2   52.55    5.92   0
  -2   6   2  197.38    8.81   0
   2  -6  -2  247.42    8.14   0
   2   6  -2  217.20    9.34   0
  -2  -6   2  245.36    6.91   0
  -1   6   2   21.11    5.41   0
   1  -6  -2   32.28    5.42   0
   1   6  -2   22.92    5.74   0
  -1  -6   2   34.72    5.53   0
   0   6   2    9.98    5.40   0
   0  -6  -2   12.66    5.36   0
   0  -6   2    9.89    3.88   0
   0   6  -2   11.67    5.88   0
  -1  -6  -2   11.43    5.40   0
  -1   6  -2    5.95    7.83   0
   1  -6   2    8.65    5.06   0
   1   6   2    9.34    7.20   0
  -2   6  -2  329.62    7.88   0
  -2  -6  -2  274.56    7.00   0
   2   6   2  343.24    8.51   0
   2  -6   2  350.06    6.62   0
  -3   6  -2  271.01    8.65   0
   3  -6   2  267.59    5.84   0
  -3  -6  -2  200.13    6.41   0
   3   6   2  281.50    6.41   0
  -4   6  -2  218.11    6.37   0
   4   6   2  216.27    5.68   0
  -4  -6  -2  132.80    5.87   0
   4  -6   2  216.44    5.37   0
   5   6   2  581.21    8.29   0
   5  -6   2  550.42    8.17   0
  -5  -6  -2  396.25    8.81   0
  -5   6  -2  556.78    7.99   0
  -6   6  -2  474.66    8.33   0
  -6  -6  -2  332.67    6.78   0
   6  -6   2  432.15    6.36   0
   6   6   2  486.66    6.78   0
   7  -6   2  134.10    4.50   0
  -7  -6  -2  101.92    5.22   0
  -7   6  -2  130.18    4.74   0
  -8   6  -2  240.59    5.45   0
  -8  -6  -2  202.80    7.09   0
   8  -6   2  241.27    5.95   0
  -9   6  -2  545.55    6.77   0
  -9  -6  -2  434.97    8.08   0
   9  -6   2  527.14    7.12   0
 -10   6  -2  188.08    6.23   0
 -10  -6  -2  152.54    4.95   0
  10  -6   2  173.31    5.74   0
  11  -6   2  154.14    5.53   0
 -11   6  -2  167.12    4.62   0
 -11  -6  -2  136.40    4.93   0
 -12   6  -2   82.39    5.65   0
  12  -6   2   93.59    5.18   0
 -12  -6  -2   80.75    6.17   0
 -13  -6  -2    5.48    4.01   0
 -13   6  -2    3.56    3.90   0
 -14   6  -2    4.13    3.73   0
 -14  -6  -2    1.21    4.16   0
 -15   6  -2   20.27    4.00   0
 -15  -6  -2   19.99    4.17   0
 -16   6  -2   35.72    4.27   0
 -16  -6  -2   40.15    4.38   0
 -17   6  -2   30.04    4.18   0
 -17  -6  -2   28.80    4.59   0
 -18  -6  -2   44.78    4.28   0
 -18   6  -2   46.32    4.49   0
 -18  -6  -2   49.30    4.36   0
 -19  -6  -2   12.26    4.29   0
 -19   6  -2   11.86    4.36   0
 -19  -6  -2    9.35    4.56   0
 -20   7   2   11.16    4.58   0
 -20  -7   2   16.62    4.42   0
  20  -7  -2   16.79    6.03   0
 -20  -7   2   13.15    6.53   0
 -19  -7   2    3.60    3.94   0
 -19   7   2   -0.35    4.45   0
  19  -7  -2   -0.39    3.98   0
 -19  -7   2   -3.18    6.52   0
 -18   7   2   30.23    4.54   0
  18  -7  -2   29.73    4.31   0
 -18  -7   2   31.04    4.27   0
 -18  -7   2   33.32    4.70   0
 -17  -7   2   28.17    6.19   0
 -17   7   2   22.21    6.36   0
 -17  -7   2   28.90    4.24   0
  17  -7  -2   27.50    4.10   0
 -16  -7   2   13.48    5.38   0
  16  -7  -2   17.00    4.00   0
 -16  -7   2   13.44    4.06   0
 -16   7   2   17.10    4.46   0
 -15   7   2    7.31    4.24   0
 -15  -7   2    1.70    4.08   0
 -15  -7   2    4.36    5.14   0
  15  -7  -2    9.38    5.22   0
 -14  -7   2    2.90    3.49   0
  14  -7  -2    0.35    3.60   0
 -14   7   2    7.82    4.19   0
 -14  -7   2    0.60    4.18   0
  13  -7  -2   32.84    3.89   0
 -13  -7   2   38.85    5.18   0
 -13   7   2   34.07    6.09   0
 -13  -7   2   27.46    4.43   0
 -12  -7   2   21.62    6.61   0
 -12   7   2   29.98    4.70   0
  12  -7  -2   20.39    5.14   0
 -11  -7   2    6.16    6.27   0
 -11   7   2   -4.77    4.31   0
  11  -7  -2    1.88    3.62   0
 -10   7   2   17.15    4.58   0
 -10  -7   2    9.12    6.69   0
  10  -7  -2   17.01    3.59   0
   9  -7  -2   93.86    4.35   0
  -9  -7   2   84.11    5.48   0
  -9   7   2  115.01    5.39   0
   8  -7  -2   11.49    3.91   0
  -8  -7   2    9.54    6.85   0
  -8   7   2   14.14    7.32   0
   7  -7  -2   22.70    4.24   0
  -7   7   2   13.12    5.33   0
  -7  -7   2   17.35    7.32   0
  -6   7   2   49.60    5.45   0
  -6  -7   2   45.77    5.55   0
   6  -7  -2   50.17    4.32   0
  -5  -7   2    8.11    6.90   0
  -5   7   2    5.14    7.52   0
   5   7  -2    1.95    5.33   0
   5  -7  -2    2.71    4.02   0
   4   7  -2   29.72    6.13   0
  -4   7   2   26.83    7.81   0
  -4  -7   2   27.30    6.50   0
   4  -7  -2   33.54    4.59   0
  -3  -7   2   43.78    5.02   0
   3  -7  -2   43.34    4.87   0
   3   7  -2   33.27    4.84   0
  -3   7   2   42.74    7.86   0
   2  -7  -2   39.62    4.95   0
  -2   7   2   30.27    5.69   0
   2   7  -2   36.48    6.91   0
  -2  -7   2   36.50    5.78   0
   1   7  -2   51.51    5.90   0
   1  -7  -2   80.14    7.19   0
  -1   7   2   69.92    5.74   0
  -1  -7   2   76.60    6.03   0
   0  -7   2   76.12    4.52   0
   0  -7  -2   74.97    5.47   0
   0   7   2   74.87    5.60   0
   0   7  -2   54.01    6.06   0
   1  -7   2   86.28    5.75   0
  -1  -7  -2   75.00    5.75   0
  -1   7  -2   65.54    6.12   0
   1   7   2   88.95    5.42   0
  -2   7  -2   57.89    8.31   0
  -2  -7  -2   58.43    5.54   0
   2  -7   2   67.63    5.60   0
   2   7   2   55.38    5.18   0
  -3   7  -2   20.54    5.69   0
   3   7   2   16.42    4.81   0
   3  -7   2   19.50    5.15   0
  -3  -7  -2   20.55    5.26   0
  -4   7  -2    7.06    7.44   0
   4  -7   2   10.22    3.48   0
   4   7   2    9.72    4.23   0
  -4  -7  -2   14.29    5.25   0
   5  -7   2  190.42    5.08   0
   5   7   2  213.52    5.53   0
  -5   7  -2  198.36    6.35   0
  -5  -7  -2  140.65    5.89   0
   6   7   2   52.75    5.77   0
  -6   7  -2   52.56    6.65   0
   6  -7   2   43.39    3.53   0
  -6  -7  -2   32.09    4.87   0
  -7   7  -2  115.54    5.03   0
   7  -7   2  112.31    5.41   0
   7   7   2  109.39    5.85   0
  -7  -7  -2   78.65    7.01   0
  -8   7  -2   22.99    4.21   0
  -8  -7  -2   20.17    4.77   0
   8  -7   2   15.00    4.84   0
  -9  -7  -2   21.32    4.60   0
   9  -7   2   42.16    3.75   0
  -9   7  -2   43.78    4.56   0
 -10   7  -2    2.03    3.59   0
 -10  -7  -2   -2.80    5.90   0
  10  -7   2   -2.37    3.52   0
  11  -7   2   19.66    3.44   0
 -11  -7  -2    7.37    5.82   0
 -11   7  -2   16.00    3.87   0
 -12  -7  -2   33.93    4.47   0
 -12   7  -2   46.33    4.21   0
  12  -7   2   45.05    3.82   0
 -13   7  -2   71.45    5.90   0
  13  -7   2   70.83    4.14   0
 -13  -7  -2   55.30    4.82   0
 -14  -7  -2    2.37    4.35   0
 -14   7  -2    5.15    3.80   0
 -15   7  -2   12.52    4.34   0
 -15  -7  -2   20.31    4.28   0
 -16   7  -2   -1.11    4.04   0
 -16  -7  -2    1.31    4.36   0
 -17  -7  -2   19.08    4.50   0
 -17   7  -2   11.51    6.14   0
 -18  -7  -2    2.27    4.48   0
 -18  -7  -2    4.74    4.26   0
 -18   7  -2    4.26    6.16   0
 -19   8   2   86.30    5.63   0
  19  -8  -2   86.35    5.39   0
 -19  -8   2  100.02    5.73   0
 -19  -8   2   92.29    7.59   0
  18  -8  -2   98.20    4.81   0
 -18  -8   2   66.82    5.76   0
 -18   8   2   83.44    7.28   0
 -18  -8   2  102.20    6.94   0
 -17  -8   2   21.34    6.06   0
 -17  -8   2   19.06    4.59   0
 -17   8   2   20.89    4.94   0
  17  -8  -2   21.20    4.12   0
 -16   8   2    4.33    4.24   0
 -16  -8   2    4.38    3.99   0
  16  -8  -2    1.15    5.59   0
 -16  -8   2    1.75    6.32   0
 -15   8   2   26.96    6.58   0
 -15  -8   2   24.98    6.78   0
 -15  -8   2   30.68    4.22   0
  15  -8  -2   33.64    4.14   0
 -14  -8   2   -0.62    4.28   0
 -14   8   2    5.95    4.55   0
 -14  -8   2    0.60    4.95   0
  14  -8  -2   -5.03    3.80   0
 -13  -8   2   -0.12    3.40   0
  13  -8  -2    2.61    3.83   0
 -13   8   2   -1.50    4.48   0
 -13  -8   2    3.39    4.43   0
 -12  -8   2   88.48    7.16   0
 -12   8   2  103.06    6.73   0
  12  -8  -2  122.56    4.47   0
 -11   8   2  128.18    7.07   0
  11  -8  -2  127.86    4.61   0
 -11  -8   2   85.81    7.31   0
  10  -8  -2  135.44    5.84   0
 -10   8   2  130.12    7.19   0
 -10  -8   2  106.66    7.67   0
   9  -8  -2  200.56    5.18   0
  -9  -8   2  150.76    6.62   0
  -9   8   2  171.37    7.12   0
  -8   8   2  252.22    5.99   0
  -8  -8   2  263.09    9.17   0
   8  -8  -2  324.87    5.79   0
  -7   8   2  320.86    6.48   0
   7  -8  -2  399.04    7.18   0
  -7  -8   2  362.79    9.75   0
  -6   8   2  192.10    5.87   0
   6  -8  -2  231.26    5.48   0
  -6  -8   2  232.94    7.34   0
  -5  -8   2   41.99    4.87   0
  -5   8   2   40.53    7.06   0
   5   8  -2   42.86    4.55   0
   5  -8  -2   54.79    4.10   0
  -4  -8   2   64.33    5.28   0
   4   8  -2   59.87    6.63   0
  -4   8   2   53.72    6.96   0
   4  -8  -2   66.15    4.60   0
  -3   8   2  307.87    6.76   0
   3   8  -2  423.41    9.46   0
   3  -8  -2  422.12    6.66   0
  -3  -8   2  427.28    8.27   0
  -2  -8   2   35.27    5.68   0
  -2   8   2   18.81    7.10   0
   2   8  -2   28.64    6.62   0
   2  -8  -2   30.99    4.32   0
  -1   8   2   51.04    7.34   0
   1  -8  -2   65.90    4.75   0
   1   8  -2   49.82    5.39   0
  -1  -8   2   58.10    5.57   0
   0  -8   2    6.68    4.71   0
   0   8  -2    9.59    7.59   0
   0  -8  -2    5.68    4.58   0
   0   8   2    4.85    4.89   0
  -1  -8  -2   81.11    5.24   0
   1  -8   2   89.31    5.72   0
   1   8   2   85.70    5.30   0
  -1   8  -2   61.71    5.86   0
  -2  -8  -2   80.74    6.89   0
  -2   8  -2   61.76    5.70   0
   2  -8   2   83.69    5.60   0
   2   8   2   74.98    5.25   0
   3   8   2  122.66    6.94   0
  -3   8  -2   86.58    7.75   0
   3  -8   2  117.59    5.69   0
  -3  -8  -2  105.98    7.44   0
   4  -8   2  220.34    5.24   0
   4   8   2  230.16    5.98   0
  -4  -8  -2  175.46    7.83   0
  -4   8  -2  204.82    6.45   0
   5   8   2  247.68    6.01   0
  -5  -8  -2  197.04    6.02   0
   5  -8   2  236.24    6.57   0
  -5   8  -2  202.97    6.45   0
  -6   8  -2  123.67    5.75   0
   6  -8   2  120.87    4.45   0
   6   8   2  139.56    5.20   0
  -6  -8  -2   98.33    5.59   0
   7  -8   2  384.09    6.31   0
  -7   8  -2  415.37    8.45   0
   7   8   2  467.13    8.20   0
  -7  -8  -2  295.87    6.59   0
   8  -8   2  205.76    5.28   0
  -8   8  -2  229.71    7.30   0
  -8  -8  -2  140.36    7.41   0
   9  -8   2  346.90    6.08   0
  -9   8  -2  386.76    6.83   0
  -9  -8  -2  256.61    6.46   0
  10  -8   2   59.46    5.39   0
 -10   8  -2   59.29    6.26   0
 -10  -8  -2   38.25    4.75   0
 -11   8  -2  175.13    6.65   0
  11  -8   2  168.19    5.92   0
 -11  -8  -2  118.85    5.09   0
 -12   8  -2   15.24    4.38   0
 -12  -8  -2   19.93    4.29   0
  12  -8   2   29.37    5.27   0
 -13   8  -2    5.76    5.88   0
 -13  -8  -2    4.79    4.25   0
  13  -8   2   12.44    3.82   0
 -14   8  -2    5.61    4.14   0
 -14  -8  -2   11.17    6.30   0
  14  -8   2    7.95    4.12   0
 -15   8  -2    5.36    4.41   0
 -15  -8  -2   -5.24    4.67   0
 -16   8  -2    2.97    6.28   0
 -16  -8  -2    6.55    6.66   0
 -17   8  -2   31.98    4.76   0
 -17  -8  -2   19.80    4.99   0
 -17   9   2    9.57    4.81   0
 -17  -9   2   14.82    7.51   0
  17  -9  -2   11.06    4.27   0
 -17  -9   2   12.62    6.40   0
 -16  -9   2    9.70    4.99   0
 -16   9   2    3.93    6.86   0
 -16  -9   2    8.86    4.17   0
  16  -9  -2   18.27    6.11   0
 -15   9   2   11.64    4.92   0
 -15  -9   2    6.29    5.92   0
  15  -9  -2    8.18    4.31   0
 -15  -9   2    4.85    7.19   0
 -14  -9   2   42.10    4.54   0
 -14   9   2   48.34    7.09   0
  14  -9  -2   49.01    4.22   0
 -14  -9   2   41.22    7.22   0
 -13   9   2   48.76    4.95   0
  13  -9  -2   49.35    4.65   0
 -13  -9   2   37.00    5.36   0
 -12   9   2   84.81    5.40   0
  12  -9  -2  109.87    6.28   0
 -12  -9   2   89.53    7.79   0
 -11  -9   2    7.58    6.36   0
 -11   9   2    2.29    4.48   0
  11  -9  -2   -1.98    3.72   0
 -10  -9   2    3.46    6.98   0
  10  -9  -2    3.96    3.85   0
 -10   9   2    0.03    4.69   0
   9  -9  -2    8.62    3.97   0
  -9  -9   2    3.19    6.90   0
  -9   9   2   10.69    4.75   0
  -8  -9   2   43.11    7.08   0
   8  -9  -2   35.64    3.92   0
  -8   9   2   35.15    5.06   0
  -7  -9   2   74.57    7.10   0
  -7   9   2   65.85    7.57   0
   7  -9  -2   76.83    4.50   0
  -6   9   2    5.02    4.76   0
  -6  -9   2    3.97    6.54   0
   6  -9  -2    8.72    5.24   0
  -5  -9   2   14.88    6.12   0
   5   9  -2   19.37    5.84   0
  -5   9   2   15.51    6.76   0
   5  -9  -2   11.98    4.06   0
   4   9  -2    1.76    4.04   0
  -4  -9   2    5.16    5.87   0
   4  -9  -2   -3.06    4.00   0
  -4   9   2   -1.19    4.79   0
  -3   9   2   49.19    5.20   0
   3   9  -2   53.52    6.70   0
  -3  -9   2   54.44    4.95   0
   3  -9  -2   55.88    6.41   0
  -2  -9   2   51.36    5.97   0
  -2   9   2   48.28    5.43   0
   2  -9  -2   58.72    4.62   0
   2   9  -2   50.68    6.91   0
   1  -9  -2  103.97    5.44   0
   1   9  -2   91.48    5.76   0
  -1  -9   2  101.25    6.25   0
  -1   9   2   89.60    5.90   0
   0  -9  -2   34.45    5.01   0
   0   9  -2   32.06    5.56   0
   0   9   2   39.98    5.13   0
   0  -9   2   44.01    5.83   0
   1   9   2   13.50    5.05   0
  -1  -9  -2    3.13    6.70   0
  -1   9  -2    4.51    5.18   0
   1  -9   2    8.77    5.30   0
   2  -9   2  459.47    7.45   0
  -2  -9  -2  451.57    7.35   0
  -2   9  -2  353.49    7.81   0
   2   9   2  474.05    7.58   0
   3   9   2    9.17    4.59   0
   3  -9   2    3.42    4.93   0
  -3  -9  -2    3.70    4.91   0
  -3   9  -2    8.29    7.23   0
   4  -9   2   74.83    4.25   0
  -4   9  -2   71.16    7.29   0
  -4  -9  -2   71.44    7.06   0
   4   9   2   90.00    6.66   0
   5  -9   2    2.30    5.00   0
  -5   9  -2   -4.74    6.87   0
   5   9   2   -0.17    6.00   0
  -5  -9  -2    8.94    4.83   0
   6   9   2   54.71    6.22   0
  -6   9  -2   43.45    7.17   0
  -6  -9  -2   49.03    5.38   0
   6  -9   2   57.84    4.08   0
   7  -9   2   -2.24    3.60   0
  -7   9  -2    2.51    4.96   0
   7   9   2    1.63    5.67   0
  -7  -9  -2   -4.48    4.66   0
   8  -9   2    2.81    3.50   0
  -8  -9  -2   -6.68    6.34   0
  -8   9  -2   -3.82    4.48   0
  -9  -9  -2  105.60    5.56   0
  -9   9  -2  157.03    7.34   0
   9  -9   2  138.31    4.76   0
  10  -9   2    2.36    3.91   0
 -10   9  -2    2.17    6.33   0
 -10  -9  -2    1.44    4.68   0
 -11   9  -2   -1.19    4.63   0
  11  -9   2    2.88    3.59   0
 -11  -9  -2    2.28    4.46   0
 -12   9  -2   58.86    5.16   0
  12  -9   2   60.59    4.49   0
 -12  -9  -2   39.91    5.16   0
 -13   9  -2   12.47    6.54   0
 -13  -9  -2   11.96    6.77   0
  13  -9   2    4.87    3.99   0
  14  -9   2   44.72    4.45   0
 -14   9  -2   58.67    5.05   0
 -14  -9  -2   38.53    7.18   0
 -15  -9  -2   15.50    5.22   0
 -15   9  -2    9.55    6.74   0
 -15 -10   2   20.14    5.68   0
  15 -10  -2   28.72    6.24   0
 -15 -10   2   19.65    4.80   0
 -14  10   2   15.33    5.17   0
  14 -10  -2   23.85    4.54   0
 -14 -10   2   13.00    6.34   0
 -14 -10   2   14.10    5.60   0
 -13 -10   2    0.35    7.05   0
 -13  10   2    0.32    7.07   0
  13 -10  -2   -1.01    4.35   0
 -12  10   2    2.61    4.89   0
  12 -10  -2    1.59    3.90   0
 -12 -10   2    0.54    4.99   0
  11 -10  -2   12.44    5.80   0
 -11 -10   2    8.36    7.51   0
 -11  10   2   12.09    4.70   0
  10 -10  -2  129.54    5.30   0
 -10 -10   2  129.37    8.09   0
 -10  10   2   99.11    5.84   0
   9 -10  -2   40.87    4.21   0
  -9  10   2   29.64    5.21   0
  -9 -10   2   45.21    6.83   0
  -8 -10   2   34.46    7.04   0
   8 -10  -2   36.32    5.86   0
  -8  10   2   31.11    6.94   0
  -7 -10   2   24.96    6.63   0
   7 -10  -2   29.95    4.17   0
  -7  10   2   16.67    5.16   0
  -6 -10   2   23.31    4.73   0
  -6  10   2   20.43    5.04   0
   6 -10  -2   23.70    5.82   0
  -5  10   2   51.16    7.06   0
   5  10  -2   66.69    6.66   0
   5 -10  -2   76.30    4.44   0
  -5 -10   2   73.49    5.42   0
   4 -10  -2   11.87    5.65   0
  -4  10   2    2.12    4.78   0
   4  10  -2   11.11    6.05   0
  -4 -10   2    9.82    6.06   0
   3 -10  -2    2.65    4.14   0
  -3  10   2    2.16    4.63   0
  -3 -10   2    0.24    5.75   0
   3  10  -2    2.86    4.45   0
   2  10  -2   -1.10    4.45   0
  -2 -10   2    2.93    5.47   0
  -2  10   2    1.41    6.62   0
   2 -10  -2   -0.88    5.78   0
  -1  10   2   40.50    6.86   0
   1  10  -2   41.45    5.53   0
  -1 -10   2   45.58    4.76   0
   1 -10  -2   46.43    4.46   0
   0  10   2   -1.79    4.54   0
   0 -10   2    2.99    4.12   0
   0 -10  -2    3.01    4.32   0
   0  10  -2    5.44    6.87   0
  -1  10  -2   22.89    7.13   0
   1  10   2   22.58    5.02   0
   1 -10   2   27.32    5.56   0
  -1 -10  -2   27.08    6.42   0
   2  10   2   17.88    4.77   0
  -2 -10  -2   23.04    4.89   0
  -2  10  -2    8.85    5.42   0
   2 -10   2   19.22    4.07   0
   3 -10   2    1.00    5.06   0
  -3 -10  -2    2.72    6.12   0
   3  10   2    1.05    4.68   0
  -3  10  -2    5.81    5.27   0
  -4 -10  -2   17.24    4.92   0
   4 -10   2   14.26    5.63   0
   4  10   2   11.57    4.32   0
  -4  10  -2   14.24    6.73   0
   5 -10   2   28.72    4.00   0
   5  10   2   30.63    4.58   0
  -5 -10  -2   26.80    6.90   0
  -5  10  -2   32.85    6.76   0
  -6  10  -2   29.21    5.27   0
   6  10   2   42.81    4.55   0
   6 -10   2   37.50    4.23   0
  -6 -10  -2   32.57    5.31   0
  -7 -10  -2   44.07    5.24   0
  -7  10  -2   45.28    7.26   0
   7  10   2   40.76    4.72   0
   7 -10   2   45.68    4.42   0
  -8 -10  -2    1.33    6.91   0
  -8  10  -2    2.17    5.03   0
   8 -10   2   -1.94    5.48   0
  -9 -10  -2   30.58    7.12   0
   9 -10   2   41.62    5.88   0
  -9  10  -2   29.12    5.18   0
  10 -10   2   24.80    5.82   0
 -10  10  -2   22.68    4.93   0
 -10 -10  -2   22.62    5.01   0
 -11  10  -2   -2.05    4.76   0
 -11 -10  -2    1.44    4.78   0
  11 -10   2    2.68    5.80   0
 -12  10  -2    2.04    4.97   0
  12 -10   2    2.69    4.23   0
 -12 -10  -2    0.22    7.20   0
 -13  10  -2    4.87    7.06   0
 -13 -10  -2    9.91    7.05   0
  13 -10   2    7.82    4.33   0
 -12 -11   2   21.55    7.83   0
  12 -11  -2   16.37    6.43   0
 -11 -11   2   54.64    8.20   0
  11 -11  -2   57.18    5.08   0
 -11  11   2   69.58    7.53   0
 -10 -11   2   35.52    5.84   0
 -10  11   2   39.05    7.56   0
  10 -11  -2   41.93    5.01   0
  -9 -11   2    6.94    6.81   0
   9 -11  -2    7.42    4.57   0
  -9  11   2    5.72    7.01   0
  -8  11   2    2.29    6.94   0
   8 -11  -2    4.68    5.84   0
  -8 -11   2    0.95    6.67   0
  -7  11   2    6.68    5.04   0
   7 -11  -2    4.96    4.47   0
  -7 -11   2   -2.63    6.67   0
  -6  11   2   -5.43    4.85   0
  -6 -11   2   -0.31    6.60   0
   6 -11  -2    5.13    4.43   0
   5 -11  -2   21.18    6.33   0
  -5  11   2   18.64    7.38   0
  -5 -11   2   24.57    4.85   0
  -4  11   2   67.36    5.43   0
   4  11  -2   79.40    7.16   0
   4 -11  -2   79.83    5.02   0
  -4 -11   2   79.29    5.58   0
   3 -11  -2   63.98    6.53   0
   3  11  -2   57.24    5.42   0
  -3  11   2   69.16    7.32   0
  -3 -11   2   58.03    6.70   0
   2  11  -2   28.16    5.22   0
  -2 -11   2   24.71    6.28   0
   2 -11  -2   21.62    4.46   0
  -2  11   2   27.60    7.08   0
  -1  11   2   91.50    5.57   0
   1  11  -2   84.52    7.39   0
   1 -11  -2  101.26    6.58   0
  -1 -11   2   88.36    6.66   0
   0 -11  -2   59.87    5.10   0
   0 -11   2   66.34    6.43   0
   0  11   2   69.71    5.60   0
   0  11  -2   65.30    7.40   0
   1  11   2  103.95    7.34   0
   1 -11   2  104.62    6.67   0
  -1  11  -2   83.42    7.79   0
  -1 -11  -2   94.68    6.71   0
  -2  11  -2   15.64    5.06   0
   2  11   2   19.22    6.86   0
  -2 -11  -2   15.59    4.80   0
   2 -11   2   18.20    4.26   0
  -3  11  -2    1.76    7.12   0
  -3 -11  -2    3.41    4.69   0
   3  11   2    5.73    4.86   0
   3 -11   2    8.27    5.57   0
  -4  11  -2   46.47    7.53   0
   4  11   2   61.90    5.10   0
   4 -11   2   62.51    5.99   0
  -4 -11  -2   51.40    6.88   0
  -5 -11  -2   24.41    5.07   0
   5  11   2   31.90    5.01   0
  -5  11  -2   17.94    5.48   0
   5 -11   2   27.34    6.08   0
  -6 -11  -2    6.46    5.32   0
   6 -11   2    4.69    3.95   0
  -6  11  -2   10.36    5.14   0
   6  11   2    5.25    4.40   0
   7 -11   2    4.09    4.15   0
  -7 -11  -2    1.58    6.85   0
  -7  11  -2   -5.34    7.45   0
   8 -11   2    3.09    4.17   0
  -8 -11  -2   11.10    7.18   0
  -8  11  -2    7.28    5.01   0
   9 -11   2    6.48    4.18   0
  -9 -11  -2    7.72    7.35   0
  -9  11  -2    4.86    5.29   0
  10 -11   2   11.58    4.60   0
 -10 -11  -2    8.01    5.55   0
   7 -12  -2    6.09    4.63   0
  -7 -12   2    2.56    6.79   0
  -6  12   2   16.28    5.56   0
   6 -12  -2   26.51    5.04   0
  -6 -12   2   31.44    6.98   0
  -5  12   2    1.72    7.30   0
   5 -12  -2   15.75    4.67   0
  -5 -12   2    8.31    4.80   0
   4  12  -2    6.04    6.71   0
  -4  12   2    9.21    5.24   0
  -4 -12   2    3.17    6.65   0
   4 -12  -2    3.38    6.35   0
   3 -12  -2   15.69    4.77   0
  -3  12   2   25.62    7.31   0
   3  12  -2   13.58    7.19   0
  -3 -12   2   21.84    4.76   0
   2  12  -2   25.56    7.30   0
  -2 -12   2   27.61    6.59   0
  -2  12   2   28.96    5.37   0
   2 -12  -2   24.67    4.93   0
  -1 -12   2    4.74    5.83   0
   1  12  -2    1.41    7.15   0
  -1  12   2    4.56    7.22   0
   1 -12  -2    3.39    6.43   0
   0  12   2    2.21    7.16   0
   0  12  -2   -1.30    7.20   0
   0 -12   2   -0.52    4.20   0
   0 -12  -2    2.12    4.68   0
   1 -12   2    5.59    6.23   0
   1  12   2    3.40    5.10   0
  -1 -12  -2    6.88    4.91   0
  -1  12  -2    6.86    5.01   0
  -2 -12  -2    1.35    6.70   0
   2 -12   2    3.51    6.17   0
   2  12   2    4.35    4.79   0
  -2  12  -2    3.57    7.89   0
   3  12   2    8.51    7.00   0
   3 -12   2    7.74    6.16   0
  -3  12  -2    4.05    7.46   0
  -3 -12  -2    5.17    4.66   0
  -4  12  -2    3.62    7.60   0
   4  12   2    4.72    4.94   0
   4 -12   2   -0.15    6.31   0
  -4 -12  -2    1.58    4.62   0
  -5 -12  -2    4.79    4.94   0
   5 -12   2   -1.03    5.98   0
 -24  -1   3  235.96    7.22   0
 -24   1   3  214.76    5.95   0
 -23  -1   3   38.81    4.27   0
 -23   1   3   36.36    4.09   0
 -22   1   3  163.73    6.17   0
 -22  -1   3  155.81    5.10   0
 -21  -1   3   37.71    3.93   0
 -21   1   3   38.18    4.01   0
 -20  -1   3  350.21    5.68   0
 -20   1   3  333.29    5.57   0
 -19  -1   3   11.26    5.36   0
 -19   1   3    2.92    3.83   0
 -18  -1   3   15.48    3.44   0
 -18   1   3   10.52    3.54   0
 -17   1   3   40.61    3.76   0
  17  -1  -3   37.63    4.92   0
 -17  -1   3   39.40    3.48   0
  16  -1  -3   94.59    4.06   0
 -16  -1   3  105.36    4.13   0
 -16   1   3   96.72    4.27   0
 -15  -1   3  141.25    5.40   0
  15  -1  -3  146.43    4.34   0
 -15   1   3  142.99    4.47   0
 -14   1   3  387.01    5.87   0
 -14  -1   3  365.32    6.68   0
  14  -1  -3  398.52    6.77   0
 -13   1   3  347.24    6.57   0
  13  -1  -3  342.95    5.47   0
 -13  -1   3  331.59    6.44   0
  12  -1  -3 1436.35   10.29   0
 -12  -1   3 1484.32   11.10   0
 -12   1   3 1422.73    9.79   0
  12   1  -3 1417.01   10.29   0
  11  -1  -3   52.11    3.88   0
 -11  -1   3   71.15    3.99   0
  11   1  -3   52.99    3.70   0
 -11   1   3   56.29    4.16   0
 -10  -1   3 2187.93   14.03   0
  10   1  -3 2247.88   14.09   0
  10  -1  -3 2170.54   12.65   0
 -10   1   3 2248.48   13.54   0
   9   1  -3 3294.25   17.48   0
  -9   1   3 3267.32   15.80   0
  -9  -1   3 3434.73   18.10   0
   9  -1  -3 3203.99   15.55   0
   8   1  -3 3021.52   17.99   0
  -8   1   3 3157.93   16.73   0
  -8  -1   3 3157.22   18.42   0
   8  -1  -3 2869.32   15.35   0
   7   1  -3  402.38    7.58   0
   7  -1  -3  397.39    6.95   0
  -7   1   3  417.46    8.50   0
  -7  -1   3  405.18    8.76   0
   6   1  -3 2746.70   20.03   0
  -6   1   3 2688.81   16.76   0
  -6  -1   3 2863.91   21.17   0
   6  -1  -3 2635.37   16.47   0
  -5  -1   3  329.06   11.04   0
   5   1  -3  317.20    8.49   0
   5  -1  -3  328.64    7.84   0
  -5   1   3  318.18   10.33   0
  -4  -1   3    3.40    9.73   0
  -4   1   3   -3.48    9.95   0
   4   1  -3    7.53    6.70   0
   4  -1  -3   -3.03    6.10   0
   3  -1  -3   24.72   10.58   0
   3   1  -3   21.00    9.65   0
  -3   1   3   16.05   11.19   0
  -3  -1   3   13.01    8.44   0
   2   1  -3  306.38   12.90   0
  -2  -1   3  356.97   13.45   0
   2  -1  -3  318.86   10.63   0
  -2   1   3  291.30    9.77   0
  -1   1   3 1096.83   15.56   0
   1   1  -3 1113.39   19.00   0
  -1  -1   3 1499.89   19.36   0
   1  -1  -3  907.96   13.36   0
   0  -1  -3 1021.53   12.91   0
   0   1  -3 1352.72   16.56   0
   0   1   3 1247.66   13.41   0
  -1   1  -3  766.97   12.25   0
   1   1   3  693.36   10.94   0
  -1  -1  -3  592.22   11.32   0
   2   1   3 4998.77   21.97   0
  -2  -1  -3 4422.63   20.93   0
  -3  -1  -3 1728.23   12.85   0
  -4  -1  -3 3423.05   17.38   0
  -5  -1  -3  342.94    7.31   0
  -6  -1  -3 2698.23   13.84   0
  -7  -1  -3 1280.84    9.48   0
  -7   1  -3 1303.64   10.19   0
  -8  -1  -3  767.28    7.55   0
  -8   1  -3  712.96    7.19   0
  -9  -1  -3  307.06    5.22   0
  -9   1  -3  301.51    5.22   0
 -10   1  -3  169.39    5.40   0
 -11   1  -3   15.11    4.72   0
 -12  -1  -3  601.65    6.29   0
 -12   1  -3  615.39    7.14   0
 -13  -1  -3   71.92    3.76   0
 -13   1  -3   82.33    3.73   0
 -14   1  -3  766.51    6.76   0
 -14  -1  -3  751.85    6.76   0
 -15  -1  -3  261.68    4.90   0
 -15   1  -3  270.14    4.82   0
 -16   1  -3  375.49    6.50   0
 -16  -1  -3  372.12    5.44   0
 -17   1  -3   66.75    3.66   0
 -17  -1  -3   70.30    3.83   0
 -18  -1  -3  253.33    5.11   0
 -18   1  -3  260.58    4.96   0
 -19   1  -3   66.69    4.02   0
 -19  -1  -3   72.21    4.45   0
 -19  -1  -3   63.45    4.13   0
 -20  -1  -3   57.54    4.39   0
 -20   1  -3   50.83    5.62   0
 -20  -1  -3   52.06    4.14   0
 -21  -1  -3   54.73    4.49   0
 -21  -1  -3   61.77    5.98   0
 -21   1  -3   51.09    4.24   0
 -22  -1  -3   15.82    4.23   0
 -22  -1  -3   15.13    4.30   0
 -22   1  -3   18.30    4.35   0
 -24  -2   3   -2.74    5.72   0
 -24   2   3    4.16    4.08   0
 -23  -2   3   15.18    4.15   0
 -23   2   3   21.06    6.09   0
 -22  -2   3   23.38    5.72   0
 -22   2   3   21.18    4.03   0
 -21   2   3   33.12    4.11   0
 -21  -2   3   15.23    3.86   0
 -20  -2   3  114.34    5.74   0
 -20   2   3  112.11    4.40   0
  19  -2  -3   77.48    5.30   0
 -19   2   3   68.88    4.21   0
 -19  -2   3   72.87    4.01   0
  18  -2  -3  290.14    6.39   0
 -18   2   3  284.77    5.33   0
 -18  -2   3  302.81    6.45   0
  17  -2  -3  164.72    4.42   0
 -17  -2   3  162.47    4.57   0
 -17   2   3  167.24    4.78   0
  16  -2  -3  260.07    4.93   0
 -16  -2   3  262.88    5.06   0
 -16   2   3  259.39    5.19   0
  15  -2  -3  323.36    5.27   0
 -15  -2   3  341.66    6.46   0
 -15   2   3  338.84    5.49   0
 -14  -2   3  883.29    8.07   0
  14  -2  -3  875.34    7.60   0
 -14   2   3  896.97    8.65   0
  13  -2  -3   52.00    3.75   0
 -13   2   3   46.18    4.04   0
 -13  -2   3   53.44    3.72   0
 -12  -2   3  389.34    6.16   0
  12  -2  -3  386.84    5.68   0
 -12   2   3  405.89    7.02   0
 -11  -2   3   12.02    3.45   0
  11  -2  -3   14.79    3.25   0
 -11   2   3   12.63    5.38   0
  10  -2  -3   70.24    3.91   0
 -10  -2   3   71.42    4.13   0
 -10   2   3   69.41    5.75   0
  -9   2   3  106.68    4.73   0
  -9  -2   3  106.27    5.75   0
   9  -2  -3  125.90    4.50   0
   8  -2  -3  652.50    8.67   0
  -8   2   3  636.17    8.02   0
  -8  -2   3  630.21    9.65   0
   7  -2  -3  467.09    7.25   0
  -7  -2   3  474.88    8.83   0
  -7   2   3  496.93    7.87   0
  -6  -2   3 1290.90   16.24   0
   6  -2  -3 1275.95   11.98   0
  -6   2   3 1202.44   11.15   0
   5  -2  -3  225.21    6.72   0
  -5  -2   3  229.30   10.07   0
  -5   2   3  220.29    8.86   0
   4  -2  -3 3357.31   19.27   0
   4   2  -3 3592.90   40.09   0
  -4  -2   3 3609.49   43.40   0
  -4   2   3 2942.88   18.33   0
  -3   2   3  345.90    9.01   0
   3  -2  -3  448.76    9.35   0
   2   2  -3 2066.86   47.01   0
  -2   2   3 2053.87   16.46   0
   2  -2  -3 2338.38   17.59   0
  -1   2   3   40.16    8.61   0
   1   2  -3   58.55    8.28   0
   1  -2  -3   44.84    7.02   0
   0  -2  -3 1999.47   16.72   0
   0   2   3 2355.83   16.43   0
   0   2  -3 3262.06   26.82   0
  -1  -2  -3 1413.49   13.95   0
   1   2   3 1731.98   13.66   0
  -1   2  -3 1945.38   18.03   0
  -2   2  -3   24.81    3.95   0
   2   2   3   28.11    4.58   0
  -2  -2  -3   16.71    5.11   0
  -3   2  -3   74.10    4.32   0
   3   2   3   71.25    6.17   0
  -3  -2  -3   72.04    5.05   0
  -4  -2  -3  792.24    8.77   0
   4   2   3  847.14    8.65   0
  -4   2  -3  843.83    9.70   0
  -5  -2  -3   55.39    4.52   0
  -5   2  -3   54.71    3.88   0
  -6   2  -3  686.34    7.64   0
  -6  -2  -3  688.68    7.59   0
  -7  -2  -3  774.40    7.86   0
  -7   2  -3  810.33    8.47   0
  -8   2  -3 1961.62   11.35   0
  -8  -2  -3 1928.14   11.06   0
  -9  -2  -3  647.09    6.80   0
  -9   2  -3  677.08    7.69   0
 -10  -2  -3  679.56    7.79   0
 -10   2  -3  626.68    6.58   0
 -11  -2  -3  785.48    7.29   0
 -11   2  -3  766.80    7.07   0
 -12  -2  -3  501.27    6.19   0
 -12   2  -3  479.96    6.93   0
 -13  -2  -3   17.63    4.96   0
 -13   2  -3   14.15    3.29   0
 -14  -2  -3  108.14    4.00   0
 -14   2  -3  120.70    4.22   0
 -14  -2  -3  131.74    5.51   0
 -15  -2  -3   17.09    3.42   0
 -15  -2  -3   16.17    5.05   0
 -15   2  -3   23.52    4.91   0
 -16  -2  -3  111.98    5.54   0
 -16  -2  -3  116.07    5.89   0
 -16   2  -3  116.33    4.17   0
 -17  -2  -3   -2.79    5.07   0
 -17   2  -3    6.42    5.03   0
 -17  -2  -3    0.98    5.01   0
 -18  -2  -3   62.15    5.44   0
 -18  -2  -3   51.96    4.20   0
 -18   2  -3   53.86    4.12   0
 -19  -2  -3   20.35    3.88   0
 -19  -2  -3   23.75    5.27   0
 -19   2  -3   20.36    3.84   0
 -20  -2  -3    1.42    4.19   0
 -20   2  -3    0.28    5.44   0
 -20  -2  -3    2.55    5.70   0
 -21  -2  -3   26.41    5.99   0
 -21   2  -3   23.89    4.00   0
 -21  -2  -3   35.75    6.09   0
 -24   3   3   14.10    4.66   0
 -24  -3   3   12.15    6.29   0
 -23  -3   3    1.40    3.92   0
 -23   3   3   -0.28    4.24   0
 -22  -3   3   84.40    4.76   0
 -22   3   3   90.72    4.71   0
  21  -3  -3   15.20    4.23   0
 -21   3   3   21.01    3.97   0
 -21  -3   3   24.80    3.74   0
 -20  -3   3    4.17    3.40   0
  20  -3  -3    6.01    3.82   0
 -20   3   3    9.24    3.89   0
 -19   3   3    9.55    3.67   0
 -19  -3   3    9.89    4.91   0
  19  -3  -3    7.94    3.50   0
  18  -3  -3   44.74    3.78   0
 -18  -3   3   54.86    3.88   0
 -18   3   3   45.15    3.92   0
 -17  -3   3    1.03    5.14   0
  17  -3  -3   -0.20    5.21   0
 -17   3   3   -4.73    3.94   0
  16  -3  -3  219.79    4.64   0
 -16   3   3  246.06    5.01   0
 -16  -3   3  217.68    5.09   0
  15  -3  -3  135.68    4.13   0
 -15  -3   3  145.81    5.69   0
 -15   3   3  150.01    5.79   0
  14  -3  -3  137.25    5.54   0
 -14  -3   3  139.62    4.62   0
 -14   3   3  139.40    4.72   0
 -13  -3   3   38.96    3.82   0
  13  -3  -3   39.53    3.50   0
 -13   3   3   42.80    3.95   0
 -12  -3   3  390.66    7.22   0
  12  -3  -3  375.04    5.63   0
 -12   3   3  371.52    5.84   0
 -11   3   3  126.14    4.57   0
  11  -3  -3  133.65    4.15   0
 -11  -3   3  126.19    4.56   0
 -10   3   3  295.94    5.60   0
 -10  -3   3  294.14    6.08   0
  10  -3  -3  295.69    5.36   0
   9  -3  -3  257.12    5.29   0
  -9  -3   3  250.48    6.11   0
  -9   3   3  256.07    5.76   0
  -8   3   3  306.17    6.39   0
   8  -3  -3  301.66    5.68   0
  -8  -3   3  288.65    6.91   0
  -7  -3   3   82.37    5.62   0
  -7   3   3   84.59    5.60   0
   7  -3  -3   85.33    4.68   0
  -6  -3   3  410.93   10.77   0
  -6   3   3  397.88    7.59   0
  -6  -3   3  438.01   10.68   0
   6  -3  -3  425.82    7.20   0
  -5   3   3  124.82    8.46   0
   5  -3  -3  159.04    5.97   0
  -5  -3   3  143.97    8.82   0
  -5  -3   3  134.42   10.32   0
   4  -3  -3   59.54    5.81   0
  -4   3   3   51.23    8.33   0
  -3   3   3  122.76    6.94   0
   3  -3  -3  158.54    6.66   0
   2  -3  -3  169.51    9.14   0
  -2   3   3  137.40    6.71   0
  -1   3   3  112.85    6.64   0
   1  -3  -3  109.92    6.68   0
   1   3  -3  144.92    9.95   0
   0   3   3 1026.23   12.28   0
   0   3  -3 1259.40   17.51   0
   0  -3  -3  850.30   11.92   0
  -1  -3  -3   48.89    5.70   0
  -1   3  -3   56.99    5.81   0
   1   3   3   54.09    5.34   0
  -2  -3  -3  391.43    7.53   0
   2   3   3  498.26    7.67   0
  -2   3  -3  550.18    9.38   0
  -3   3  -3    3.50    3.33   0
  -3  -3  -3   14.57    4.77   0
   3   3   3    4.39    4.19   0
  -4   3  -3  777.82    9.68   0
   4   3   3  776.27    8.20   0
  -4  -3  -3  672.57    8.13   0
   5   3   3   26.23    3.73   0
  -5  -3  -3   23.94    4.32   0
  -5   3  -3   29.14    4.76   0
  -6  -3  -3  211.37    5.43   0
  -6   3  -3  225.15    5.07   0
  -7  -3  -3   21.92    4.05   0
  -7   3  -3   25.41    4.58   0
  -8  -3  -3  546.20    6.69   0
  -8   3  -3  588.27    7.35   0
  -9  -3  -3   57.69    4.46   0
  -9   3  -3   60.14    3.65   0
 -10  -3  -3    4.20    4.00   0
 -10   3  -3    1.92    3.21   0
 -11  -3  -3    4.24    5.31   0
 -11   3  -3    6.07    4.98   0
 -12   3  -3    4.03    3.45   0
 -12  -3  -3    9.53    3.76   0
 -13   3  -3    2.84    3.39   0
 -13  -3  -3   -1.30    4.88   0
 -14  -3  -3   59.85    4.06   0
 -14   3  -3   59.48    5.04   0
 -15  -3  -3    6.66    3.63   0
 -15   3  -3   12.29    3.64   0
 -16  -3  -3   36.59    4.10   0
 -16   3  -3   30.85    5.00   0
 -16  -3  -3   28.16    3.69   0
 -17  -3  -3    1.77    3.85   0
 -17  -3  -3    2.88    3.66   0
 -17   3  -3   -0.04    3.73   0
 -18  -3  -3   19.21    3.77   0
 -18  -3  -3   26.47    4.12   0
 -18   3  -3   33.53    5.32   0
 -19   3  -3   23.68    4.00   0
 -19  -3  -3   35.15    4.16   0
 -19  -3  -3   20.36    3.93   0
 -20  -3  -3   24.27    4.47   0
 -20  -3  -3   17.17    4.46   0
 -20   3  -3   26.95    4.10   0
 -21  -3  -3    4.05    4.38   0
 -21  -3  -3   -0.15    6.03   0
 -21   3  -3    0.89    4.03   0
 -23  -4   3    3.97    4.26   0
 -23  -4   3    1.16    4.17   0
 -23   4   3   -2.09    4.36   0
 -22  -4   3    9.29    4.05   0
  22  -4  -3    7.78    4.14   0
 -22  -4   3   12.16    4.10   0
 -22   4   3    9.94    4.18   0
 -21   4   3  210.04    6.67   0
 -21  -4   3  208.23    6.56   0
  21  -4  -3  184.91    5.07   0
  20  -4  -3  198.48    5.04   0
 -20  -4   3  209.17    5.35   0
 -20   4   3  232.00    6.51   0
 -19   4   3   53.09    5.54   0
  19  -4  -3   41.83    3.77   0
 -19  -4   3   36.85    5.24   0
  18  -4  -3  336.78    6.48   0
 -18  -4   3  345.59    6.94   0
 -18   4   3  343.49    5.62   0
 -17   4   3  385.41    6.00   0
  17  -4  -3  375.07    5.61   0
 -17  -4   3  400.05    6.22   0
  16  -4  -3  653.88    6.86   0
 -16  -4   3  721.39    8.35   0
 -16   4   3  694.52    7.00   0
 -15   4   3  330.45    6.66   0
  15  -4  -3  336.43    6.25   0
 -15  -4   3  325.14    5.76   0
 -14   4   3  378.42    5.78   0
 -14  -4   3  399.37    6.30   0
  14  -4  -3  396.85    5.51   0
 -13   4   3   87.36    4.53   0
 -13  -4   3   86.55    5.57   0
  13  -4  -3   79.69    5.13   0
 -12   4   3  915.22    9.05   0
  12  -4  -3  874.04    7.59   0
 -12  -4   3  886.62    9.12   0
  11  -4  -3  201.76    4.86   0
 -11  -4   3  197.81    6.42   0
 -11  -4   3  214.98    6.84   0
 -11   4   3  214.38    7.00   0
 -10  -4   3  452.84    8.00   0
 -10   4   3  475.01    8.05   0
  10  -4  -3  454.07    6.21   0
 -10  -4   3  454.73    8.46   0
  -9   4   3   87.37    4.86   0
   9  -4  -3   85.23    4.00   0
  -9  -4   3   81.99    4.33   0
  -9  -4   3   87.68    6.17   0
  -8   4   3  433.57    6.79   0
  -8  -4   3  462.37    9.21   0
  -8  -4   3  486.59   10.13   0
   8  -4  -3  468.73    6.37   0
   7  -4  -3  731.90    7.95   0
  -7  -4   3  694.18   12.95   0
  -7   4   3  635.66    8.05   0
  -7  -4   3  704.56   12.12   0
  -6  -4   3  891.55   16.77   0
  -6  -4   3 1112.00   16.87   0
   6  -4  -3 1090.62    9.56   0
  -6   4   3  952.81    9.61   0
   5  -4  -3  677.81    8.32   0
  -5  -4   3  501.46   17.86   0
  -5   4   3  564.40    9.80   0
  -5  -4   3  699.59   17.01   0
   4  -4  -3 2080.47   13.43   0
  -4   4   3 1578.44   12.31   0
  -3   4   3    7.67    5.88   0
   3  -4  -3   15.47    5.33   0
   2  -4  -3 2349.20   15.00   0
   2   4  -3 1867.19   34.53   0
  -2  -4   3 2715.77   36.62   0
  -2   4   3 1891.32   13.76   0
  -1  -4   3 1989.30   23.22   0
   1   4  -3 1668.07   25.01   0
   1  -4  -3 1529.27   12.42   0
  -1   4   3 1416.59   12.20   0
   0   4  -3  683.11   13.36   0
   0   4   3  545.35    8.42   0
   0  -4  -3  471.74    8.29   0
   0  -4   3  640.53   11.80   0
   1  -4   3  322.17    7.32   0
   1   4   3  308.09    6.95   0
  -1  -4  -3  239.01    6.92   0
  -1   4  -3  345.32    8.91   0
  -2  -4  -3  772.32    9.10   0
  -2   4  -3 1128.78   12.68   0
   2  -4   3 1090.33   12.08   0
   2   4   3  894.04    9.15   0
  -3  -4  -3  937.91    9.36   0
   3  -4   3 1238.45   11.68   0
   3   4   3 1190.10    9.81   0
  -3   4  -3 1295.08   12.04   0
   4   4   3    3.03    4.11   0
  -4  -4  -3    4.17    6.60   0
  -4   4  -3    4.31    4.76   0
   5   4   3   34.76    3.99   0
  -5   4  -3   38.75    4.97   0
  -5  -4  -3   31.15    4.92   0
   6   4   3  902.90    8.13   0
  -6  -4  -3  758.95    8.10   0
  -6   4  -3  888.17    8.65   0
  -7   4  -3  298.81    5.48   0
  -7  -4  -3  270.70    7.18   0
  -8   4  -3 1340.64    9.59   0
  -8  -4  -3 1269.55    9.50   0
  -9  -4  -3 1227.21    9.10   0
  -9   4  -3 1355.61    9.49   0
 -10   4  -3 1465.80    9.75   0
 -10  -4  -3 1400.47    9.74   0
 -11  -4  -3  257.00    6.92   0
 -11   4  -3  265.75    5.14   0
 -12  -4  -3  226.22    5.12   0
 -12   4  -3  218.46    4.90   0
 -13  -4  -3  271.38    6.47   0
 -13   4  -3  260.10    5.00   0
 -14   4  -3  448.49    6.80   0
 -14  -4  -3  417.34    5.98   0
 -15   4  -3   13.17    3.56   0
 -15  -4  -3    8.97    4.07   0
 -16   4  -3    3.97    3.61   0
 -16  -4  -3    2.30    3.76   0
 -17  -4  -3   30.16    5.43   0
 -17   4  -3   30.83    5.31   0
 -17  -4  -3   32.55    5.66   0
 -18  -4  -3    7.14    3.74   0
 -18   4  -3    8.59    3.79   0
 -18  -4  -3   10.46    5.36   0
 -19  -4  -3    3.12    3.65   0
 -19   4  -3   10.91    5.66   0
 -19  -4  -3    6.43    5.51   0
 -20   4  -3   61.46    4.58   0
 -20  -4  -3   53.16    4.63   0
 -20  -4  -3   79.54    6.47   0
 -22   5   3   81.12    6.61   0
 -22  -5   3   54.21    6.66   0
 -22  -5   3   77.98    6.42   0
  22  -5  -3   57.77    4.57   0
 -21   5   3   15.29    6.01   0
 -21  -5   3   22.67    4.19   0
  21  -5  -3   21.97    4.04   0
 -21  -5   3   13.94    4.34   0
 -20   5   3    6.55    5.71   0
  20  -5  -3    0.28    3.72   0
 -20  -5   3    3.55    3.91   0
 -20  -5   3    2.51    3.96   0
 -19  -5   3   10.53    5.41   0
 -19  -5   3   11.06    3.93   0
  19  -5  -3   14.03    3.85   0
 -19   5   3    7.21    5.54   0
 -18   5   3    8.41    4.09   0
 -18  -5   3    2.15    5.18   0
 -18  -5   3    7.26    3.66   0
  18  -5  -3    7.54    5.18   0
 -17   5   3    4.71    3.72   0
  17  -5  -3    2.60    3.40   0
 -17  -5   3    2.69    3.76   0
 -17  -5   3    0.63    3.52   0
 -16   5   3   11.07    5.54   0
 -16  -5   3   -1.60    3.18   0
 -16  -5   3    6.14    4.99   0
  16  -5  -3    8.96    3.65   0
 -15  -5   3   60.40    4.43   0
 -15   5   3   53.07    4.24   0
 -15  -5   3   60.43    5.01   0
  15  -5  -3   59.23    5.19   0
 -14  -5   3   84.19    5.87   0
 -14   5   3   84.64    4.66   0
 -14  -5   3   85.72    5.42   0
  14  -5  -3   80.69    4.22   0
 -13  -5   3    2.89    3.55   0
 -13   5   3    6.19    4.00   0
  13  -5  -3   10.19    4.66   0
 -13  -5   3    5.97    4.80   0
 -12   5   3   38.59    4.54   0
  12  -5  -3   44.57    3.69   0
 -12  -5   3   44.91    5.97   0
 -12  -5   3   51.20    4.77   0
 -11   5   3  608.18    7.30   0
 -11  -5   3  596.26    8.67   0
  11  -5  -3  582.78    6.71   0
 -11  -5   3  594.59    8.23   0
 -10  -5   3  190.85    6.02   0
 -10   5   3  198.17    5.59   0
  10  -5  -3  193.64    4.82   0
 -10  -5   3  198.23    6.44   0
  -9  -5   3   55.54    6.46   0
   9  -5  -3   67.13    4.22   0
  -9  -5   3   67.63    5.26   0
  -9   5   3   64.54    5.06   0
  -8  -5   3   35.40    5.15   0
   8  -5  -3   30.32    4.17   0
  -8  -5   3   27.54    7.20   0
  -8   5   3   26.38    7.13   0
  -7  -5   3  621.45   13.55   0
  -7  -5   3  856.99   13.11   0
   7  -5  -3  859.99    8.27   0
  -7   5   3  737.52    8.30   0
  -6  -5   3   60.71    9.21   0
   6  -5  -3   77.53    4.93   0
  -6   5   3   63.85    5.29   0
   5  -5  -3  111.94    5.28   0
  -5  -5   3  108.96    9.35   0
  -5   5   3   86.63    5.57   0
   4  -5  -3   18.74    4.64   0
  -4   5   3    8.79    7.65   0
  -4  -5   3   16.29    7.60   0
   3   5  -3   29.29    7.77   0
   3  -5  -3   27.63    5.06   0
  -3  -5   3   28.13    6.88   0
  -3   5   3   21.57    5.56   0
  -2   5   3   17.54    8.00   0
  -2  -5   3   19.13    5.26   0
   2  -5  -3   18.92    7.43   0
   2   5  -3   16.06    7.67   0
   1  -5  -3  181.40    6.38   0
  -1   5   3  173.08    6.66   0
   1   5  -3  164.66   10.67   0
  -1  -5   3  206.09    8.04   0
   0   5   3   51.55    5.73   0
   0   5  -3   60.23    6.43   0
   0  -5   3   60.91    4.34   0
   0  -5  -3   47.64    5.90   0
   1   5   3   29.27    5.27   0
  -1  -5  -3   21.52    5.39   0
   1  -5   3   30.54    4.88   0
  -1   5  -3   28.79    7.04   0
   2  -5   3    2.27    3.21   0
  -2   5  -3   -0.09    5.93   0
  -2  -5  -3    8.27    5.45   0
   2   5   3    9.39    4.70   0
   3  -5   3  640.43    8.35   0
  -3   5  -3  678.45    9.07   0
   3   5   3  685.71    9.14   0
  -3  -5  -3  463.75    7.51   0
  -4  -5  -3  409.66    7.20   0
  -4   5  -3  590.16    9.07   0
   4  -5   3  571.45    7.67   0
   4   5   3  603.39    7.51   0
   5   5   3  313.40    7.17   0
  -5  -5  -3  221.42    5.92   0
  -5   5  -3  294.20    5.97   0
   5  -5   3  275.16    5.46   0
  -6  -5  -3   33.63    6.74   0
   6  -5   3   39.63    4.82   0
   6   5   3   45.76    3.97   0
  -6   5  -3   45.56    4.11   0
  -7  -5  -3   77.55    5.15   0
  -7   5  -3   86.66    4.17   0
  -8  -5  -3  332.59    7.83   0
  -8   5  -3  378.47    6.91   0
  -9   5  -3   56.45    3.87   0
  -9  -5  -3   59.32    6.38   0
 -10   5  -3   23.03    3.52   0
 -10  -5  -3   20.62    6.13   0
 -11  -5  -3    9.01    4.02   0
 -11   5  -3    1.39    4.86   0
 -12   5  -3    3.92    5.04   0
 -12  -5  -3    2.22    3.88   0
 -13  -5  -3   71.48    5.85   0
 -13   5  -3   69.37    5.42   0
 -14  -5  -3  109.46    4.59   0
 -14   5  -3  116.76    5.57   0
 -15   5  -3  137.30    4.41   0
 -15  -5  -3  131.22    4.64   0
 -16  -5  -3   50.52    6.02   0
 -16   5  -3   46.53    4.39   0
 -17   5  -3    9.19    3.93   0
 -17  -5  -3    6.59    4.23   0
 -18  -5  -3    1.00    3.90   0
 -18  -5  -3    0.48    3.82   0
 -18   5  -3    0.93    5.68   0
 -19  -5  -3   30.37    4.63   0
 -19   5  -3   33.17    4.56   0
 -19  -5  -3   34.79    4.26   0
 -20  -5  -3   11.24    4.73   0
 -20   5  -3   12.09    4.49   0
 -20  -5  -3    9.22    4.45   0
 -21   6   3    5.32    4.33   0
 -21  -6   3    2.28    4.07   0
  21  -6  -3   -0.62    4.00   0
 -21  -6   3   -1.72    4.36   0
 -20   6   3   -3.79    6.04   0
 -20  -6   3    2.91    4.15   0
 -20  -6   3    3.83    5.67   0
  20  -6  -3    2.93    4.16   0
 -19   6   3   83.23    6.38   0
 -19  -6   3   91.48    5.86   0
  19  -6  -3   81.14    4.40   0
 -19  -6   3   83.08    4.87   0
  18  -6  -3  107.29    4.46   0
 -18   6   3  104.58    4.84   0
 -18  -6   3  105.87    6.21   0
 -18  -6   3  105.21    6.48   0
 -17   6   3   31.06    4.46   0
  17  -6  -3   20.83    5.52   0
 -17  -6   3   22.56    4.02   0
 -17  -6   3   22.02    3.79   0
 -16   6   3   87.75    6.12   0
 -16  -6   3   80.18    6.38   0
  16  -6  -3   83.78    4.20   0
 -16  -6   3   78.87    4.33   0
  15  -6  -3  101.17    4.21   0
 -15   6   3  103.99    4.63   0
 -15  -6   3   91.82    4.85   0
 -15  -6   3   93.77    4.40   0
 -14  -6   3  446.68    7.67   0
 -14   6   3  488.87    7.91   0
  14  -6  -3  472.99    6.20   0
 -14  -6   3  473.56    7.38   0
 -13   6   3   -0.94    4.39   0
 -13  -6   3   -1.67    3.39   0
  13  -6  -3   -4.65    3.67   0
 -13  -6   3    3.55    5.69   0
 -12   6   3    5.25    4.02   0
  12  -6  -3    1.61    3.50   0
 -12  -6   3    4.77    4.18   0
 -12  -6   3    8.14    3.45   0
 -11  -6   3    9.25    4.54   0
 -11   6   3    4.92    4.44   0
 -11  -6   3    5.46    4.30   0
  11  -6  -3    5.70    4.83   0
 -10  -6   3   73.60    7.01   0
 -10   6   3   83.85    5.29   0
  10  -6  -3   94.46    4.18   0
 -10  -6   3   91.97    5.52   0
  -9  -6   3   64.79    7.38   0
  -9   6   3   81.70    5.36   0
  -9  -6   3   92.03    5.63   0
   9  -6  -3   91.90    4.47   0
   8  -6  -3  324.53    5.91   0
  -8  -6   3  234.18    9.58   0
  -8   6   3  285.78    6.53   0
  -7   6   3   71.21    5.96   0
  -7  -6   3   73.56    8.64   0
   7  -6  -3   93.38    4.84   0
   6  -6  -3  292.60    5.96   0
  -6   6   3  223.03    6.42   0
  -6  -6   3  260.92   10.60   0
  -5  -6   3   34.24    7.24   0
   5  -6  -3   33.93    4.66   0
  -5   6   3   28.79    5.53   0
  -4   6   3  918.90    9.60   0
   4   6  -3 1306.47   17.77   0
   4  -6  -3 1231.47   10.14   0
  -4  -6   3 1258.46   18.09   0
   3   6  -3  274.27   10.09   0
  -3   6   3  190.76    6.75   0
   3  -6  -3  279.55    7.91   0
  -3  -6   3  271.70    9.98   0
  -2   6   3  342.44    9.10   0
   2  -6  -3  409.22    7.12   0
   2   6  -3  358.78   11.25   0
  -2  -6   3  446.10   10.35   0
   1   6  -3    3.16    8.29   0
  -1   6   3   12.81    5.24   0
  -1  -6   3    5.37    5.14   0
   1  -6  -3    5.62    5.31   0
   0   6   3  288.51    8.30   0
   0  -6  -3  281.37    8.64   0
   0  -6   3  314.51    8.07   0
   0   6  -3  257.46   10.29   0
  -1   6  -3  166.03    8.90   0
   1   6   3  162.72    6.06   0
   1  -6   3  177.17    5.45   0
  -1  -6  -3  137.68    6.00   0
  -2  -6  -3  127.40    5.87   0
  -2   6  -3  155.76    8.14   0
   2   6   3  166.29    7.31   0
   2  -6   3  167.45    6.10   0
   3  -6   3    3.19    3.14   0
   3   6   3    1.60    4.31   0
  -3   6  -3    0.64    6.34   0
  -3  -6  -3    2.61    5.06   0
  -4   6  -3  163.33    5.79   0
   4   6   3  170.79    7.04   0
   4  -6   3  159.00    4.95   0
  -4  -6  -3  121.94    5.61   0
  -5  -6  -3   35.44    4.90   0
   5   6   3   56.97    4.25   0
   5  -6   3   50.92    3.93   0
  -5   6  -3   48.81    6.18   0
   6   6   3   31.49    4.48   0
  -6  -6  -3   32.69    7.26   0
   6  -6   3   22.98    3.79   0
  -6   6  -3   30.13    4.43   0
   7  -6   3  289.17    5.69   0
  -7  -6  -3  240.24    6.28   0
   7   6   3  350.84    6.16   0
  -7   6  -3  325.19    7.50   0
  -8   6  -3  489.29    6.65   0
  -8  -6  -3  379.22    6.55   0
   8  -6   3  427.53    5.94   0
  -9   6  -3    9.65    3.48   0
  -9  -6  -3    8.11    4.51   0
 -10  -6  -3  120.46    4.68   0
 -10   6  -3  161.32    5.96   0
 -11  -6  -3   81.01    4.40   0
 -11   6  -3  116.40    4.32   0
 -12   6  -3  233.83    5.16   0
 -12  -6  -3  200.06    5.52   0
 -13  -6  -3   23.36    5.80   0
 -13   6  -3   25.19    3.97   0
 -14   6  -3   49.30    5.62   0
 -14  -6  -3   32.91    4.34   0
 -15  -6  -3   59.52    6.26   0
 -15   6  -3   59.33    5.65   0
 -16   6  -3   28.59    4.23   0
 -16  -6  -3   29.98    4.21   0
 -17  -6  -3    5.62    4.59   0
 -17   6  -3    2.69    4.09   0
 -18   6  -3   11.29    4.38   0
 -18  -6  -3    9.09    4.19   0
 -18  -6  -3    7.03    4.33   0
 -19   6  -3    3.14    4.30   0
 -19  -6  -3    4.93    4.44   0
 -19  -6  -3    3.71    6.67   0
 -20   7   3   13.68    6.59   0
  20  -7  -3   23.49    6.00   0
 -20  -7   3   18.62    6.92   0
 -20  -7   3   16.77    4.59   0
 -19   7   3   16.84    6.42   0
  19  -7  -3   18.52    6.08   0
 -19  -7   3   19.95    4.64   0
 -19  -7   3   17.22    6.89   0
 -18   7   3    9.97    4.42   0
 -18  -7   3    6.63    4.02   0
  18  -7  -3    8.33    4.00   0
 -18  -7   3    8.02    4.44   0
 -17   7   3    9.06    4.40   0
 -17  -7   3   15.50    4.01   0
 -17  -7   3   14.12    6.29   0
  17  -7  -3   15.66    3.90   0
 -16  -7   3   20.49    4.21   0
 -16   7   3   15.97    6.27   0
  16  -7  -3   18.63    3.97   0
 -16  -7   3   14.99    5.99   0
 -15   7   3   12.87    4.36   0
 -15  -7   3   -0.68    6.11   0
 -15  -7   3    4.03    3.49   0
  15  -7  -3   11.04    5.34   0
 -14   7   3  129.34    5.17   0
  14  -7  -3  138.65    4.76   0
 -14  -7   3  143.15    5.12   0
 -14  -7   3  110.52    5.52   0
 -13   7   3  122.80    6.71   0
 -13  -7   3   92.92    6.99   0
  13  -7  -3  108.42    5.60   0
 -13  -7   3  110.80    4.87   0
 -12  -7   3  155.00    7.76   0
 -12   7   3  178.04    5.53   0
  12  -7  -3  222.80    5.11   0
 -12  -7   3  219.57    7.05   0
 -11  -7   3  112.93    7.78   0
 -11  -7   3  153.91    6.51   0
  11  -7  -3  168.08    6.14   0
 -11   7   3  142.03    5.58   0
 -10  -7   3  265.28    9.53   0
 -10  -7   3  384.06    8.52   0
 -10   7   3  344.43    6.29   0
  10  -7  -3  378.07    5.86   0
  -9   7   3  483.88    8.78   0
   9  -7  -3  544.67    6.75   0
  -9  -7   3  393.24   10.89   0
  -8   7   3  643.63    8.03   0
   8  -7  -3  778.59    9.02   0
  -8  -7   3  626.54   12.93   0
  -7   7   3  162.36    6.40   0
  -7  -7   3  196.14    9.55   0
   7  -7  -3  204.06    6.82   0
   6  -7  -3  123.32    5.02   0
  -6  -7   3  115.40    8.25   0
  -6   7   3   97.31    6.11   0
   5  -7  -3  208.54    5.78   0
  -5  -7   3  194.98    8.59   0
  -5   7   3  139.55    6.30   0
   4  -7  -3   52.86    4.88   0
  -4  -7   3   51.89    6.15   0
   4   7  -3   50.88    6.15   0
  -4   7   3   32.93    7.93   0
  -3   7   3   50.60    8.01   0
  -3  -7   3   53.67    5.82   0
   3   7  -3   54.51    6.69   0
   3  -7  -3   66.49    7.06   0
  -2   7   3  188.43    6.72   0
   2  -7  -3  244.29    7.92   0
  -2  -7   3  236.66    7.72   0
   2   7  -3  222.16    9.02   0
   1   7  -3   78.16    8.13   0
  -1   7   3   80.70    6.22   0
   1  -7  -3   93.32    7.70   0
  -1  -7   3   92.32    5.95   0
   0   7   3   -0.97    5.11   0
   0  -7  -3    4.05    7.65   0
   0  -7   3    4.00    3.44   0
   0   7  -3    5.30    7.84   0
  -1  -7  -3  798.88   10.54   0
   1  -7   3  904.76   11.17   0
  -1   7  -3  693.39   11.15   0
   1   7   3  871.48   10.39   0
   2  -7   3 1259.43   11.71   0
  -2   7  -3 1156.38   14.15   0
  -2  -7  -3 1042.47   11.28   0
   2   7   3 1223.66   10.15   0
   3  -7   3   13.28    4.93   0
  -3  -7  -3   16.77    7.43   0
   3   7   3   12.80    4.64   0
  -3   7  -3   11.20    7.39   0
   4  -7   3  547.16    8.38   0
   4   7   3  575.12    7.39   0
  -4  -7  -3  396.59    7.08   0
  -4   7  -3  547.28    8.62   0
  -5   7  -3  687.35    8.84   0
   5   7   3  709.81    8.96   0
   5  -7   3  646.42    7.84   0
  -5  -7  -3  460.50    7.17   0
   6  -7   3  275.12    5.51   0
   6   7   3  313.46    7.18   0
  -6   7  -3  287.97    6.14   0
  -6  -7  -3  195.04    5.85   0
  -7  -7  -3   59.60    4.99   0
  -7   7  -3   84.00    4.77   0
   7   7   3   95.69    6.07   0
   7  -7   3   76.67    4.06   0
  -8   7  -3  220.00    5.59   0
  -8  -7  -3  165.29    5.44   0
   8  -7   3  193.97    4.70   0
  -9  -7  -3   14.57    4.39   0
   9  -7   3   14.81    4.71   0
  -9   7  -3   15.87    3.98   0
 -10  -7  -3   38.58    4.97   0
 -10   7  -3   37.75    4.08   0
 -11  -7  -3   12.84    4.44   0
 -11   7  -3   14.19    5.42   0
 -12  -7  -3   60.67    4.81   0
 -12   7  -3   68.09    4.53   0
 -13  -7  -3   95.37    6.51   0
 -13   7  -3  127.38    4.85   0
 -14  -7  -3   95.42    5.01   0
 -14   7  -3  125.36    4.97   0
 -15  -7  -3   28.60    6.35   0
 -15   7  -3   42.93    5.76   0
 -16  -7  -3   75.49    4.86   0
 -16   7  -3   91.91    6.24   0
 -17  -7  -3   92.19    5.23   0
 -17   7  -3  140.61    6.70   0
 -19   8   3   39.76    7.23   0
 -19  -8   3   29.08    4.90   0
 -19  -8   3   25.31    5.18   0
  19  -8  -3   28.95    4.94   0
 -18  -8   3    1.37    4.49   0
  18  -8  -3   -0.30    4.24   0
 -18   8   3    4.76    4.61   0
 -18  -8   3   -2.22    4.34   0
  17  -8  -3   13.78    4.29   0
 -17  -8   3    7.11    6.55   0
 -17   8   3   14.37    4.84   0
 -17  -8   3   11.25    4.02   0
 -16  -8   3   15.80    6.73   0
 -16   8   3    9.57    4.68   0
 -16  -8   3   12.59    5.73   0
  16  -8  -3   21.48    5.89   0
 -15  -8   3   26.63    5.09   0
 -15   8   3   39.23    4.80   0
 -15  -8   3   44.02    5.95   0
  15  -8  -3   42.10    4.55   0
 -14  -8   3    0.16    6.87   0
 -14  -8   3    4.85    5.42   0
  14  -8  -3    7.77    4.05   0
 -14   8   3    9.53    4.68   0
 -13  -8   3   14.73    3.86   0
 -13   8   3   11.17    4.74   0
  13  -8  -3   15.90    5.50   0
 -13  -8   3    8.60    4.96   0
 -12   8   3   21.11    6.51   0
 -12  -8   3    0.44    7.16   0
 -12  -8   3    5.59    5.41   0
  12  -8  -3   10.43    3.79   0
 -11  -8   3   22.28    5.25   0
  11  -8  -3   23.05    5.77   0
 -11  -8   3   18.33    6.98   0
 -11   8   3   18.37    6.87   0
 -10  -8   3   14.41    7.04   0
 -10   8   3   20.97    7.23   0
  10  -8  -3   28.35    3.99   0
  -9  -8   3    1.24    6.70   0
  -9   8   3    4.69    6.90   0
   9  -8  -3   -0.93    5.53   0
  -8  -8   3    3.61    7.09   0
   8  -8  -3    7.05    4.03   0
  -8   8   3    5.30    4.66   0
  -7  -8   3   61.40    7.02   0
  -7   8   3   45.76    4.95   0
   7  -8  -3   52.82    4.28   0
  -6  -8   3   77.29    6.94   0
  -6   8   3   67.48    5.08   0
   6  -8  -3   76.38    6.04   0
   5  -8  -3   72.86    4.56   0
  -5   8   3   58.48    7.02   0
  -5  -8   3   78.27    6.80   0
   4  -8  -3   -0.08    4.23   0
   4   8  -3    1.23    5.67   0
  -4  -8   3    3.38    3.91   0
  -4   8   3    0.06    4.91   0
  -3   8   3   66.75    5.63   0
   3  -8  -3   93.41    4.65   0
   3   8  -3   82.52    7.04   0
  -3  -8   3   87.38    6.50   0
   2  -8  -3   -0.34    4.48   0
  -2   8   3   -5.61    4.86   0
  -2  -8   3    0.48    5.18   0
   2   8  -3   -1.14    6.65   0
   1  -8  -3   81.11    4.91   0
  -1   8   3   82.50    5.56   0
  -1  -8   3   90.48    6.07   0
   1   8  -3   74.09    5.80   0
   0   8  -3   28.84    7.74   0
   0  -8  -3   54.85    6.80   0
   0  -8   3   46.64    5.57   0
   0   8   3   41.94    5.33   0
  -1  -8  -3   86.96    6.94   0
   1  -8   3   91.23    4.44   0
   1   8   3   91.86    5.55   0
  -1   8  -3   74.22    6.01   0
  -2  -8  -3   -3.04    4.59   0
   2  -8   3    5.35    4.90   0
  -2   8  -3   -0.44    7.30   0
   2   8   3    4.41    4.33   0
   3   8   3   11.23    4.46   0
  -3  -8  -3    7.33    4.83   0
  -3   8  -3   18.12    7.18   0
   3  -8   3   14.85    3.60   0
  -4   8  -3    1.38    4.82   0
   4  -8   3    0.05    3.39   0
   4   8   3    4.85    4.27   0
  -4  -8  -3    6.16    6.85   0
   5  -8   3   11.33    3.60   0
   5   8   3   13.25    6.09   0
  -5   8  -3   10.25    4.70   0
  -5  -8  -3   11.01    4.77   0
   6   8   3   40.90    5.86   0
  -6   8  -3   35.50    6.67   0
   6  -8   3   25.51    3.92   0
  -6  -8  -3   27.92    6.16   0
  -7   8  -3  123.76    5.35   0
   7   8   3  149.92    6.32   0
   7  -8   3  130.85    4.74   0
  -7  -8  -3   90.93    4.92   0
  -8   8  -3   25.33    6.15   0
   8  -8   3   21.54    3.91   0
  -8  -8  -3   12.92    4.43   0
  -9   8  -3   23.48    5.94   0
   9  -8   3   17.42    3.71   0
  -9  -8  -3   18.47    4.76   0
 -10  -8  -3    3.51    4.43   0
 -10   8  -3    0.63    4.45   0
  10  -8   3    4.25    3.45   0
 -11   8  -3   91.31    4.90   0
 -11  -8  -3   69.79    4.93   0
 -12   8  -3   -4.41    5.80   0
 -12  -8  -3    3.37    4.48   0
 -13   8  -3    1.81    4.38   0
 -13  -8  -3    1.74    6.68   0
 -14  -8  -3    9.31    4.67   0
 -14   8  -3   11.58    4.51   0
 -15   8  -3    2.01    6.15   0
 -15  -8  -3    2.95    4.80   0
 -16   8  -3    8.92    6.27   0
 -16  -8  -3    4.59    4.77   0
 -17  -9   3    3.41    7.42   0
 -17  -9   3    2.63    4.51   0
  17  -9  -3    0.84    4.40   0
 -17   9   3   10.23    7.01   0
 -16  -9   3   17.28    6.30   0
 -16  -9   3   10.08    5.55   0
  16  -9  -3   20.61    6.16   0
 -16   9   3   14.27    5.06   0
 -15   9   3   43.89    7.09   0
 -15  -9   3   45.14    6.25   0
  15  -9  -3   39.20    4.69   0
 -15  -9   3   37.24    7.72   0
 -14   9   3   41.35    5.25   0
 -14  -9   3   33.81    7.77   0
 -14  -9   3   49.33    6.22   0
  14  -9  -3   46.49    4.26   0
 -13   9   3   12.12    4.89   0
 -13  -9   3    7.50    4.20   0
 -13  -9   3   12.31    7.35   0
  13  -9  -3   13.70    4.14   0
 -12  -9   3   57.23    5.94   0
  12  -9  -3   63.05    6.43   0
 -12   9   3   49.76    7.11   0
 -12  -9   3   51.60    7.31   0
 -11   9   3   64.86    6.96   0
 -11  -9   3   58.56    5.64   0
  11  -9  -3   68.69    4.33   0
 -11  -9   3   74.85    6.24   0
 -10   9   3  108.16    7.20   0
 -10  -9   3  126.13    8.01   0
  10  -9  -3  151.16    6.36   0
  -9  -9   3   21.69    6.89   0
   9  -9  -3   21.12    4.12   0
  -9   9   3   15.29    4.72   0
  -8  -9   3   38.18    7.00   0
  -8   9   3   28.47    4.91   0
   8  -9  -3   56.69    5.83   0
  -7  -9   3   92.17    7.44   0
   7  -9  -3   95.41    4.59   0
  -7   9   3   69.13    5.26   0
   6  -9  -3  123.12    6.21   0
  -6   9   3   94.16    7.46   0
  -6  -9   3  126.27    7.48   0
  -5  -9   3    1.62    5.49   0
   5  -9  -3    3.11    4.45   0
  -5   9   3   -2.04    4.64   0
  -4   9   3   11.30    4.64   0
   4   9  -3    6.86    5.35   0
   4  -9  -3    8.98    4.04   0
  -4  -9   3    6.30    5.27   0
   3  -9  -3   32.71    5.95   0
  -3   9   3   14.49    7.02   0
  -3  -9   3   21.32    5.22   0
   3   9  -3   23.34    6.14   0
  -2   9   3    5.85    4.83   0
  -2  -9   3    2.43    5.31   0
   2  -9  -3    1.89    3.91   0
   2   9  -3    4.62    6.27   0
  -1   9   3   35.92    5.10   0
  -1  -9   3   46.69    5.66   0
   1   9  -3   42.09    6.77   0
   1  -9  -3   44.22    4.76   0
   0   9  -3   94.42    7.39   0
   0  -9  -3  108.44    6.83   0
   0   9   3  110.09    5.23   0
   0  -9   3  101.34    4.75   0
  -1   9  -3   81.42    7.71   0
   1  -9   3   84.18    5.90   0
  -1  -9  -3   93.67    5.21   0
   1   9   3   86.92    5.27   0
   2   9   3  171.97    5.46   0
  -2  -9  -3  135.92    5.46   0
   2  -9   3  165.63    6.52   0
  -2   9  -3  121.90    7.99   0
   3   9   3   67.60    4.87   0
  -3  -9  -3   68.28    6.87   0
   3  -9   3   58.60    4.21   0
  -3   9  -3   52.47    7.53   0
   4  -9   3  241.44    5.75   0
  -4  -9  -3  218.70    6.27   0
  -4   9  -3  217.07    6.71   0
   4   9   3  277.68    5.98   0
   5   9   3   98.75    6.48   0
  -5   9  -3   79.49    5.60   0
  -5  -9  -3   76.60    5.29   0
   5  -9   3   82.79    4.32   0
   6   9   3   67.89    6.43   0
  -6   9  -3   55.78    5.34   0
  -6  -9  -3   57.98    7.06   0
   6  -9   3   64.83    4.40   0
  -7   9  -3   46.30    6.87   0
   7  -9   3   53.68    4.21   0
  -7  -9  -3   30.94    5.05   0
   7   9   3   49.61    5.82   0
   8  -9   3  105.70    4.82   0
  -8  -9  -3   82.98    5.30   0
  -8   9  -3  110.75    7.24   0
  -9   9  -3   11.54    4.54   0
   9  -9   3    8.86    3.83   0
  -9  -9  -3   10.50    4.74   0
 -10   9  -3    0.72    6.35   0
  10  -9   3    2.42    5.41   0
 -10  -9  -3    5.81    4.74   0
 -11   9  -3    3.49    6.48   0
 -11  -9  -3    5.13    5.03   0
 -12   9  -3   26.38    4.96   0
 -12  -9  -3   21.09    5.16   0
 -13  -9  -3    3.52    6.91   0
 -13   9  -3    5.65    6.65   0
 -14  -9  -3   10.34    5.15   0
 -14   9  -3   19.38    5.23   0
 -15 -10   3   26.21    5.19   0
 -15 -10   3   44.85    8.00   0
  15 -10  -3   59.23    6.83   0
 -14 -10   3   12.42    6.21   0
 -14 -10   3   11.23    8.07   0
  14 -10  -3    8.98    6.16   0
 -14  10   3    8.75    5.27   0
 -13 -10   3   10.73    6.02   0
 -13  10   3    5.84    5.24   0
  13 -10  -3   12.06    4.38   0
 -13 -10   3    8.26    5.24   0
 -12  10   3    7.31    5.11   0
 -12 -10   3    9.40    5.67   0
 -12 -10   3    2.89    4.94   0
  12 -10  -3   10.95    4.35   0
  11 -10  -3   -3.19    5.92   0
 -11 -10   3    2.68    6.88   0
 -11  10   3   -1.51    4.92   0
 -11 -10   3    0.46    5.64   0
 -10 -10   3    1.97    6.77   0
  10 -10  -3    5.47    4.26   0
 -10  10   3    5.93    6.78   0
  -9 -10   3   14.65    6.61   0
   9 -10  -3    6.98    4.06   0
  -9  10   3   11.18    4.83   0
  -8  10   3   11.93    5.17   0
   8 -10  -3   11.03    6.02   0
  -8 -10   3   17.31    6.11   0
   7 -10  -3    9.50    4.08   0
  -7  10   3   14.77    4.70   0
  -7 -10   3    8.33    5.82   0
   6 -10  -3   15.81    5.96   0
  -6 -10   3   23.47    6.21   0
  -6  10   3   12.38    6.90   0
  -5  10   3   59.87    5.33   0
  -5 -10   3   75.37    6.67   0
   5 -10  -3   91.92    4.82   0
   4  10  -3   30.81    6.32   0
  -4  10   3   27.18    6.71   0
   4 -10  -3   33.35    6.00   0
  -4 -10   3   27.65    4.43   0
   3 -10  -3  125.55    5.26   0
  -3  10   3  102.19    5.30   0
  -3 -10   3  116.86    5.65   0
   3  10  -3  126.38    6.17   0
   2 -10  -3   85.21    6.63   0
  -2 -10   3   88.44    6.37   0
  -2  10   3   78.16    5.41   0
   2  10  -3   85.84    6.96   0
   1 -10  -3   87.32    4.84   0
  -1  10   3  104.71    7.34   0
  -1 -10   3   80.86    6.48   0
   1  10  -3   81.34    5.46   0
   0 -10  -3   57.09    6.55   0
   0 -10   3   46.96    5.82   0
   0  10  -3   37.61    7.31   0
   0  10   3   59.52    4.99   0
  -1 -10  -3   78.05    5.03   0
   1 -10   3   71.40    4.74   0
  -1  10  -3   61.13    7.63   0
   1  10   3   74.30    5.10   0
  -2  10  -3    3.91    7.40   0
  -2 -10  -3    4.07    6.41   0
   2  10   3    9.01    4.40   0
   2 -10   3    9.35    3.91   0
  -3 -10  -3   22.38    4.54   0
   3  10   3   27.99    6.45   0
   3 -10   3   24.79    5.59   0
  -3  10  -3   18.38    5.42   0
   4  10   3   -0.54    6.30   0
  -4 -10  -3   16.39    6.70   0
   4 -10   3    3.88    5.33   0
  -4  10  -3    7.77    7.14   0
   5  10   3   16.04    4.65   0
   5 -10   3   10.87    5.49   0
  -5 -10  -3    9.91    4.67   0
  -5  10  -3    8.41    7.28   0
   6  10   3   11.25    4.38   0
   6 -10   3   11.25    3.96   0
  -6 -10  -3    7.07    4.75   0
  -6  10  -3   11.98    5.18   0
   7  10   3   43.59    4.88   0
   7 -10   3   30.18    4.21   0
  -7 -10  -3   35.77    5.21   0
  -7  10  -3   33.42    7.25   0
   8 -10   3   66.83    4.62   0
  -8  10  -3   52.64    5.73   0
  -8 -10  -3   51.65    5.55   0
  -9  10  -3  130.63    6.50   0
  -9 -10  -3  104.86    7.56   0
   9 -10   3  123.61    5.14   0
  10 -10   3   26.82    4.47   0
 -10  10  -3   21.61    5.31   0
 -10 -10  -3   12.52    5.46   0
 -11  10  -3   59.07    5.63   0
 -11 -10  -3   44.50    5.48   0
 -12  10  -3   13.54    5.28   0
 -12 -10  -3    8.19    5.10   0
 -11 -11   3    0.57    6.18   0
 -11 -11   3    0.55    7.10   0
  11 -11  -3   -0.29    4.40   0
 -11  11   3    6.91    5.03   0
  10 -11  -3    5.50    4.61   0
 -10  11   3    6.23    5.09   0
 -10 -11   3    7.20    6.84   0
  -9 -11   3    4.50    6.55   0
   9 -11  -3   -0.71    4.40   0
  -9  11   3   -3.36    5.17   0
   8 -11  -3    5.06    6.31   0
  -8 -11   3    6.90    6.41   0
  -8  11   3    9.26    5.12   0
  -7  11   3   10.53    5.09   0
   7 -11  -3   13.17    4.39   0
  -7 -11   3    6.40    6.08   0
  -6  11   3    0.02    6.83   0
  -6 -11   3   -0.12    5.88   0
   6 -11  -3   -2.42    4.32   0
  -5  11   3    8.21    4.90   0
  -5 -11   3    1.79    5.86   0
   5 -11  -3   -0.27    4.23   0
  -4  11   3   -5.00    4.67   0
  -4 -11   3    2.34    5.72   0
   4 -11  -3    0.85    4.17   0
  -3  11   3    7.85    6.67   0
   3 -11  -3    5.58    6.44   0
  -3 -11   3    1.32    4.15   0
   3  11  -3    1.44    4.60   0
  -2  11   3    1.28    4.94   0
  -2 -11   3    4.45    5.92   0
   2  11  -3    1.18    6.33   0
   2 -11  -3    4.87    4.61   0
   1 -11  -3    3.31    4.54   0
   1  11  -3    1.03    6.96   0
  -1 -11   3    6.31    5.58   0
  -1  11   3    6.34    4.96   0
   0  11   3    3.74    7.30   0
   0 -11   3   11.97    4.20   0
   0 -11  -3   25.88    6.30   0
   0  11  -3    9.40    6.92   0
   1  11   3    1.02    4.68   0
  -1 -11  -3    7.48    4.86   0
   1 -11   3    2.40    4.26   0
  -1  11  -3   -0.93    7.47   0
  -2 -11  -3   24.61    6.74   0
  -2  11  -3   17.40    5.59   0
   2  11   3   28.85    4.86   0
   2 -11   3   25.72    4.38   0
  -3  11  -3    7.63    7.36   0
  -3 -11  -3    5.98    4.69   0
   3  11   3    6.11    6.59   0
   3 -11   3    4.73    4.21   0
  -4  11  -3    5.72    7.23   0
   4 -11   3   -0.35    4.20   0
  -4 -11  -3    4.80    4.75   0
   4  11   3    7.15    4.65   0
  -5 -11  -3    3.72    4.68   0
   5 -11   3    4.50    4.00   0
   5  11   3    8.67    4.78   0
  -5  11  -3    0.32    5.12   0
   6 -11   3    2.84    4.06   0
  -6 -11  -3    2.25    7.04   0
  -6  11  -3   -0.63    7.46   0
   6  11   3    4.18    6.47   0
  -7 -11  -3    6.80    7.38   0
   7 -11   3    6.75    6.14   0
  -7  11  -3    5.00    5.03   0
  -8 -11  -3   -0.59    7.20   0
  -8  11  -3   -1.52    7.48   0
   8 -11   3    3.75    6.17   0
   9 -11   3    2.69    6.09   0
  -6 -12   3   34.03    6.95   0
   6 -12  -3   23.66    4.71   0
  -5 -12   3    7.82    6.33   0
   5 -12  -3   11.19    4.54   0
  -5  12   3   17.13    7.19   0
  -4  12   3   21.34    5.41   0
  -4 -12   3   17.90    6.73   0
   4 -12  -3   32.33    6.71   0
   3  12  -3    9.80    6.79   0
  -3 -12   3   11.70    6.52   0
   3 -12  -3   12.17    4.78   0
  -3  12   3   17.22    7.29   0
  -2 -12   3   31.39    6.36   0
  -2  12   3   34.62    5.74   0
   2  12  -3   26.96    7.24   0
   2 -12  -3   21.75    4.93   0
  -1 -12   3   17.71    6.21   0
   1  12  -3   14.84    7.40   0
  -1  12   3   20.51    5.52   0
   1 -12  -3   23.36    6.90   0
   0 -12  -3    4.66    6.70   0
   0  12   3    6.54    5.23   0
   0  12  -3    5.07    7.36   0
   0 -12   3   11.16    6.49   0
  -1 -12  -3    9.31    4.92   0
   1  12   3    6.89    7.25   0
   1 -12   3   10.00    6.26   0
  -1  12  -3    2.73    7.35   0
  -2 -12  -3    7.00    4.87   0
   2 -12   3    8.38    6.60   0
  -2  12  -3    6.94    5.47   0
   2  12   3    9.50    5.11   0
  -3 -12  -3    5.71    6.90   0
   3 -12   3    0.75    4.52   0
 -24   0   4   21.12    4.30   0
 -23   0   4    6.22    5.71   0
 -22   0   4   92.64    6.04   0
 -21   0   4   44.20    3.94   0
 -20   0   4   24.44    3.80   0
 -19   0   4  323.69    5.76   0
 -18   0   4   91.38    4.03   0
  17   0  -4  464.36    5.89   0
 -17   0   4  460.01    6.20   0
  16   0  -4  221.15    5.72   0
 -16   0   4  216.98    5.16   0
  15   0  -4 2124.09   11.48   0
 -15   0   4 2081.93   11.42   0
  14   0  -4  312.64    5.29   0
 -14   0   4  339.79    6.67   0
  13   0  -4  829.55    8.47   0
 -13   0   4  812.10    7.94   0
  12   0  -4 1038.47    8.99   0
 -12   0   4 1082.50    9.16   0
 -11   0   4  580.69    7.43   0
  11   0  -4  571.46    7.17   0
  10   0  -4  947.92    9.08   0
 -10   0   4  933.36    9.23   0
  -9   0   4  785.57    9.10   0
   9   0  -4  805.07    9.43   0
  -8   0   4  427.82    7.62   0
   8   0  -4  408.78    7.93   0
   7   0  -4  111.38    5.10   0
  -7   0   4  113.93    6.04   0
  -6   0   4 1428.37   13.88   0
   6   0  -4 1540.37   13.61   0
  -5   0   4  383.35   10.80   0
   5   0  -4  459.44   10.10   0
  -4   0   4  481.89   12.29   0
   4   0  -4  627.81   11.15   0
  -3   0   4 1587.66   16.34   0
   3   0  -4 1747.64   17.70   0
  -2   0   4 1159.32   14.85   0
   2   0  -4  905.50   13.34   0
  -1   0   4 6432.33   28.34   0
   1   0  -4 4733.46   26.02   0
   0   0   4 6789.52   27.40   0
   0   0  -4 5239.24   25.27   0
  -1   0  -4 8090.32   29.05   0
   1   0   4 9292.70   30.31   0
  -2   0  -4 2837.25   17.07   0
  -3   0  -4 1509.51   11.78   0
  -4   0  -4 2117.09   13.12   0
  -5   0  -4   34.02    5.38   0
  -6   0  -4   36.95    3.80   0
  -7   0  -4 1331.61   10.29   0
  -8   0  -4    2.59    3.54   0
 -11   0  -4 2482.66   11.63   0
 -12   0  -4   15.04    3.29   0
 -13   0  -4  278.10    5.87   0
 -14   0  -4 1268.33    9.13   0
 -15   0  -4  286.54    5.93   0
 -16   0  -4  259.74    5.77   0
 -17   0  -4  131.66    4.23   0
 -18   0  -4   61.77    3.99   0
 -19   0  -4    2.07    3.69   0
 -19   0  -4   -0.09    3.82   0
 -20   0  -4   68.87    4.25   0
 -20   0  -4   70.99    4.38   0
 -21   0  -4   21.19    4.15   0
 -21   0  -4   21.18    5.99   0
 -24   1   4    8.02    4.14   0
 -24  -1   4    4.41    4.06   0
 -23  -1   4    3.81    5.99   0
 -23   1   4   12.31    3.88   0
 -22  -1   4    2.59    3.56   0
 -22   1   4    1.81    4.13   0
 -21  -1   4   55.28    4.05   0
 -21   1   4   52.80    6.12   0
 -20  -1   4  124.80    5.74   0
 -20   1   4  122.62    5.82   0
 -19  -1   4   69.41    4.01   0
  19  -1  -4   70.68    5.22   0
 -19   1   4   74.06    5.55   0
  18  -1  -4   29.85    5.01   0
 -18   1   4   28.69    5.25   0
 -18  -1   4   24.93    3.52   0
 -17  -1   4   53.50    3.66   0
  17  -1  -4   50.30    3.58   0
 -17   1   4   49.98    5.21   0
  16  -1  -4  202.55    4.71   0
 -16  -1   4  199.04    4.84   0
 -16   1   4  199.91    5.00   0
 -15  -1   4   60.99    3.78   0
 -15   1   4   67.06    4.25   0
  15  -1  -4   62.92    5.46   0
  14   1  -4   14.36    4.46   0
 -14   1   4   12.29    5.01   0
  14  -1  -4    7.69    3.35   0
 -14  -1   4   14.94    4.77   0
 -13  -1   4  401.67    6.28   0
  13   1  -4  401.43    6.82   0
 -13   1   4  414.69    6.22   0
  13  -1  -4  406.49    6.73   0
  12   1  -4   37.61    3.55   0
  12  -1  -4   43.21    4.92   0
 -12  -1   4   37.69    5.28   0
 -12   1   4   41.90    3.96   0
  11   1  -4   61.72    4.92   0
 -11   1   4   60.16    4.39   0
  11  -1  -4   62.71    5.16   0
 -11  -1   4   64.88    5.41   0
 -10   1   4 1302.14   11.19   0
  10  -1  -4 1259.91   10.65   0
  10   1  -4 1236.57   11.19   0
 -10  -1   4 1286.23   11.06   0
  -9   1   4 1317.40   10.93   0
   9   1  -4 1310.21   12.00   0
   9  -1  -4 1279.39   10.36   0
  -9  -1   4 1376.31   12.73   0
  -8   1   4  143.94    5.55   0
   8   1  -4  132.43    4.83   0
   8  -1  -4  138.10    5.00   0
  -8  -1   4  136.83    6.93   0
  -7  -1   4  338.51    7.84   0
  -7   1   4  336.77    8.87   0
   7   1  -4  335.04    7.18   0
   7  -1  -4  332.24    6.68   0
  -6   1   4  621.15   10.78   0
   6   1  -4  646.06   10.94   0
   6  -1  -4  675.73   10.18   0
  -6  -1   4  615.95   11.01   0
  -5   1   4  989.39   11.58   0
  -5  -1   4  960.80   14.55   0
   5  -1  -4 1167.64   13.11   0
   5   1  -4 1254.57   15.57   0
  -4   1   4  543.17    9.92   0
   4   1  -4  763.54   14.38   0
   4  -1  -4  699.47   10.52   0
  -4  -1   4  509.72   11.96   0
   3   1  -4  135.28    8.66   0
  -3  -1   4  115.54    9.30   0
   3  -1  -4  110.12    7.36   0
  -3   1   4   90.55    6.89   0
   2   1  -4  141.74   10.89   0
  -2  -1   4  192.32    7.49   0
  -2   1   4  170.59    9.53   0
   2  -1  -4  155.38    9.91   0
   1   1  -4 1007.51   14.10   0
  -1  -1   4 1275.92   14.53   0
  -1   1   4 1127.62   11.97   0
   1  -1  -4  885.48   11.46   0
   0   1   4   11.28    4.87   0
   0  -1  -4    8.89    5.48   0
   0   1  -4   11.48    7.04   0
   1   1   4  213.62    5.98   0
  -1  -1  -4  180.25    8.06   0
  -1   1  -4  221.19    6.47   0
  -2   1  -4  124.79    5.13   0
   2   1   4  133.25    5.18   0
  -2  -1  -4  114.30    7.12   0
   3   1   4   10.65    3.92   0
  -3  -1  -4    7.33    4.59   0
  -3   1  -4   11.31    5.36   0
  -4   1  -4  166.13    5.01   0
  -4  -1  -4  158.73    5.25   0
  -5  -1  -4  557.27    7.06   0
  -6  -1  -4  956.46    8.43   0
  -7  -1  -4  559.05    6.50   0
  -8  -1  -4  194.02    4.71   0
  -8   1  -4  197.40    4.56   0
  -9  -1  -4  131.38    4.42   0
  -9   1  -4  113.03    4.02   0
 -10  -1  -4  211.57    5.07   0
 -10   1  -4  208.60    4.69   0
 -11  -1  -4   97.04    5.48   0
 -11   1  -4  101.43    4.21   0
 -12   1  -4   36.56    3.43   0
 -12  -1  -4   38.38    3.77   0
 -13  -1  -4   26.16    3.46   0
 -13   1  -4   19.12    3.34   0
 -13  -1  -4   18.55    3.35   0
 -14  -1  -4    8.95    3.42   0
 -14  -1  -4    6.44    3.41   0
 -14   1  -4    5.97    3.36   0
 -15  -1  -4   32.57    3.71   0
 -15   1  -4   31.56    3.47   0
 -15  -1  -4   35.48    3.53   0
 -16   1  -4   78.68    5.47   0
 -16  -1  -4   66.48    3.82   0
 -16  -1  -4   74.91    4.89   0
 -17  -1  -4   58.41    4.04   0
 -17   1  -4   72.59    5.51   0
 -17  -1  -4   67.14    5.25   0
 -18  -1  -4    1.03    5.37   0
 -18  -1  -4   -2.22    5.03   0
 -18   1  -4    3.01    3.53   0
 -19  -1  -4    3.18    5.50   0
 -19  -1  -4    2.28    5.15   0
 -19   1  -4    1.87    3.71   0
 -20  -1  -4   33.46    4.21   0
 -20   1  -4   23.72    4.11   0
 -20  -1  -4   31.62    4.14   0
 -21   1  -4   17.09    5.80   0
 -21  -1  -4   10.91    4.09   0
 -21  -1  -4   11.18    4.17   0
 -24  -2   4   29.96    4.51   0
 -24   2   4   42.75    6.27   0
 -23  -2   4   36.20    4.67   0
 -23   2   4   38.67    5.64   0
 -22  -2   4    1.02    3.97   0
 -22   2   4   -0.51    4.10   0
 -21  -2   4   47.60    5.62   0
  21  -2  -4   45.30    4.36   0
 -21   2   4   51.75    4.54   0
  20  -2  -4    1.49    3.49   0
 -20  -2   4   -3.22    3.69   0
 -20   2   4   -1.75    3.63   0
  19  -2  -4   55.92    3.85   0
 -19  -2   4   55.90    3.94   0
 -19   2   4   58.40    4.24   0
 -18  -2   4    8.33    5.18   0
  18  -2  -4   13.29    5.03   0
 -18   2   4    7.66    3.82   0
 -17  -2   4  662.58    8.16   0
  17  -2  -4  629.69    6.66   0
 -17   2   4  680.40    7.95   0
  16  -2  -4   28.73    3.75   0
 -16  -2   4   27.91    4.76   0
 -16   2   4   35.54    4.00   0
  15  -2  -4  235.76    4.96   0
 -15  -2   4  230.60    6.20   0
 -15   2   4  239.03    5.42   0
  14  -2  -4   90.15    3.94   0
 -14  -2   4   91.50    5.28   0
 -14   2   4   89.01    4.68   0
 -13   2   4  469.48    7.80   0
  13  -2  -4  442.19    6.11   0
 -13  -2   4  454.33    6.88   0
 -12   2   4  480.29    6.67   0
  12  -2  -4  479.16    6.30   0
 -12  -2   4  492.64    7.78   0
 -11   2   4  210.74    5.34   0
 -11  -2   4  198.74    5.43   0
  11  -2  -4  200.09    4.86   0
  10   2  -4  258.96    5.82   0
  10  -2  -4  263.67    5.56   0
 -10  -2   4  255.51    6.08   0
 -10   2   4  264.99    7.54   0
  -9   2   4  379.40    6.63   0
   9   2  -4  360.98    7.02   0
   9  -2  -4  380.78    7.34   0
  -9  -2   4  373.08    7.40   0
   8   2  -4  839.17   11.19   0
  -8   2   4  840.13    9.09   0
   8  -2  -4  866.28    8.74   0
  -8  -2   4  875.35   12.18   0
  -7  -2   4   32.88    4.88   0
  -7   2   4   27.69    5.34   0
   7   2  -4   35.33    4.94   0
   7  -2  -4   31.58    4.56   0
   6   2  -4   82.66    6.10   0
  -6  -2   4   81.19    8.37   0
   6  -2  -4   91.02    5.60   0
  -6   2   4   77.63    5.90   0
   5   2  -4  678.48   14.06   0
  -5   2   4  555.60   10.85   0
  -5  -2   4  528.23   15.06   0
   5  -2  -4  709.22   10.93   0
   4  -2  -4   -1.15    5.52   0
  -4   2   4   -0.89    5.72   0
  -4  -2   4    2.16    7.07   0
   4   2  -4    2.28    5.55   0
   3   2  -4  417.43   16.07   0
   3  -2  -4  353.38    8.29   0
  -3  -2   4  411.83   12.83   0
  -3   2   4  292.75    9.73   0
  -2   2   4 1438.40   12.92   0
   2  -2  -4 1433.14   13.14   0
   2   2  -4 1375.30   22.84   0
  -1   2   4 2985.49   17.18   0
   1  -2  -4 2517.10   17.26   0
   1   2  -4 3469.83   28.33   0
   0  -2  -4  754.94    9.64   0
   0   2   4  960.31   10.19   0
   0   2  -4 1064.13   13.71   0
   1   2   4 1002.43    9.94   0
  -1  -2  -4  787.46    9.34   0
  -1   2  -4 1047.17   12.12   0
   2   2   4 2657.85   14.59   0
  -2  -2  -4 2161.28   13.69   0
  -3  -2  -4 1712.62   12.62   0
   3   2   4 1895.85   12.01   0
  -4  -2  -4   35.72    6.41   0
   4   2   4   46.85    4.14   0
  -4   2  -4   44.83    4.90   0
  -5  -2  -4   73.92    4.63   0
  -5   2  -4   77.35    5.00   0
  -6   2  -4  250.97    6.09   0
  -6  -2  -4  231.48    5.26   0
  -7   2  -4   35.19    3.61   0
  -7  -2  -4   36.49    3.92   0
  -8   2  -4    3.08    2.98   0
  -8  -2  -4   10.52    3.73   0
  -9  -2  -4  259.06    5.28   0
  -9   2  -4  262.62    5.00   0
 -10  -2  -4    1.78    3.54   0
 -10   2  -4    9.31    4.71   0
 -11  -2  -4   32.59    3.82   0
 -11   2  -4   30.70    4.80   0
 -12   2  -4  116.59    4.06   0
 -12  -2  -4  134.53    4.25   0
 -13  -2  -4  436.48    6.72   0
 -13   2  -4  406.01    5.44   0
 -14  -2  -4  197.98    5.99   0
 -14   2  -4  202.42    5.87   0
 -15   2  -4  117.66    4.31   0
 -15  -2  -4  119.46    4.21   0
 -15  -2  -4  122.05    5.18   0
 -16  -2  -4  134.52    5.24   0
 -16   2  -4  127.52    4.22   0
 -16  -2  -4  123.56    4.26   0
 -17  -2  -4  105.61    4.31   0
 -17   2  -4  102.18    4.26   0
 -17  -2  -4  119.75    4.56   0
 -18   2  -4   97.87    4.52   0
 -18  -2  -4   96.61    4.28   0
 -18  -2  -4  106.97    5.89   0
 -19  -2  -4    1.86    3.83   0
 -19  -2  -4   -4.31    5.66   0
 -19   2  -4   -1.55    3.97   0
 -20   2  -4    1.26    3.90   0
 -20  -2  -4    4.12    4.14   0
 -20  -2  -4    1.73    4.01   0
 -24  -3   4    3.43    4.56   0
 -24   3   4    1.64    4.37   0
 -23   3   4   52.41    5.08   0
 -23  -3   4   46.17    4.64   0
  22  -3  -4  119.10    6.23   0
 -22  -3   4  101.93    4.74   0
 -22   3   4   94.36    4.97   0
  21  -3  -4  198.19    6.50   0
 -21  -3   4  182.33    6.50   0
 -21   3   4  175.70    5.32   0
  20  -3  -4   42.16    3.99   0
 -20  -3   4   38.29    4.11   0
 -20   3   4   39.33    4.31   0
  19  -3  -4  221.59    5.04   0
 -19  -3   4  241.62    6.49   0
 -19   3   4  217.53    5.22   0
  18  -3  -4  305.54    5.41   0
 -18  -3   4  302.27    5.59   0
 -18   3   4  328.50    5.75   0
 -17   3   4  315.66    6.85   0
 -17  -3   4  311.06    5.81   0
  17  -3  -4  320.06    6.49   0
 -16   3   4   69.30    4.17   0
  16  -3  -4   66.45    3.78   0
 -16  -3   4   68.47    4.04   0
 -15   3   4   18.18    3.77   0
  15  -3  -4   30.49    4.94   0
 -15  -3   4   32.79    3.54   0
 -14   3   4   52.29    4.34   0
 -14  -3   4   57.83    5.31   0
  14  -3  -4   51.88    3.80   0
 -13   3   4   14.44    5.99   0
 -13  -3   4    7.65    3.63   0
  13  -3  -4    0.80    3.55   0
 -12   3   4  121.92    6.57   0
  12  -3  -4  130.83    5.63   0
 -12  -3   4  120.02    4.83   0
  11  -3  -4 1029.03    9.40   0
 -11  -3   4 1087.15   11.26   0
 -11   3   4 1089.09   10.10   0
  10  -3  -4   10.88    5.17   0
 -10   3   4    5.55    4.20   0
 -10  -3   4    6.00    4.95   0
  -9   3   4 1666.04   11.08   0
   9  -3  -4 1753.58   11.18   0
  -9  -3   4 1750.59   15.47   0
  -8   3   4  623.45    8.06   0
  -8  -3   4  662.15   11.67   0
   8  -3  -4  671.94    7.68   0
  -7  -3   4 2438.63   24.98   0
   7  -3  -4 2304.18   13.53   0
  -7   3   4 2056.11   13.09   0
   6  -3  -4 1478.72   11.40   0
  -6  -3   4 1464.52   26.44   0
  -6   3   4 1216.85   10.84   0
   5  -3  -4 2305.81   14.27   0
  -5   3   4 1771.96   14.13   0
  -4   3   4  672.63   11.10   0
   4  -3  -4  857.66    9.94   0
   3  -3  -4 2222.63   14.82   0
  -3   3   4 1863.99   14.90   0
   2   3  -4  529.65   24.29   0
   2   3  -4  779.73   23.93   0
   2  -3  -4  605.14    9.22   0
  -2   3   4  576.38   10.69   0
  -1   3   4   87.77    5.98   0
   1   3  -4   98.59    6.86   0
   1  -3  -4   81.74    8.69   0
   1   3  -4  100.75    7.70   0
   0   3  -4  883.76   13.22   0
   0   3   4  796.77    9.25   0
   0   3  -4  407.40    9.34   0
   0  -3  -4  658.63   10.63   0
  -1  -3  -4  416.61    7.71   0
  -1   3  -4  576.26    9.81   0
   1   3   4  546.01    7.87   0
  -2  -3  -4   33.24    5.16   0
   2   3   4   42.63    4.71   0
  -2   3  -4   45.20    3.92   0
   3   3   4 1023.31    9.01   0
  -3  -3  -4  816.38    8.84   0
  -3   3  -4 1030.34   10.37   0
  -4   3  -4  729.49    8.43   0
  -4  -3  -4  629.54    7.64   0
   4   3   4  650.69    7.26   0
   5   3   4 1610.98   10.45   0
  -5  -3  -4 1395.44   10.10   0
  -5   3  -4 1711.02   12.27   0
  -6  -3  -4  885.00    9.04   0
  -6   3  -4  923.45    9.42   0
  -7  -3  -4 1634.11   10.52   0
  -7   3  -4 1762.50   11.07   0
  -8  -3  -4 1507.36    9.79   0
  -8   3  -4 1646.94   10.73   0
  -9  -3  -4  508.13    7.63   0
  -9   3  -4  518.59    6.33   0
 -10  -3  -4  274.61    6.66   0
 -10   3  -4  256.20    5.06   0
 -11  -3  -4  125.54    4.49   0
 -11   3  -4  121.75    4.27   0
 -12  -3  -4  143.65    5.75   0
 -12   3  -4  133.16    4.12   0
 -13  -3  -4    8.02    3.79   0
 -13   3  -4    4.31    3.34   0
 -14  -3  -4    5.46    3.51   0
 -14   3  -4    2.97    4.80   0
 -15   3  -4   65.18    4.00   0
 -15  -3  -4   70.97    3.97   0
 -16   3  -4    3.37    5.18   0
 -16  -3  -4   -5.66    3.79   0
 -16  -3  -4    4.39    3.61   0
 -17  -3  -4   64.88    6.14   0
 -17  -3  -4   47.17    3.96   0
 -17   3  -4   53.55    4.30   0
 -18  -3  -4   78.40    5.91   0
 -18  -3  -4   59.33    5.69   0
 -18   3  -4   72.85    5.75   0
 -19   3  -4  105.44    4.95   0
 -19  -3  -4  124.36    6.34   0
 -19  -3  -4  108.63    4.72   0
 -20  -3  -4   33.07    6.18   0
 -20   3  -4   35.48    4.39   0
 -20  -3  -4   28.39    4.52   0
 -23   4   4   13.46    6.35   0
  23  -4  -4    0.65    5.90   0
 -23  -4   4    3.73    6.03   0
 -22   4   4   16.63    6.31   0
  22  -4  -4   14.22    5.79   0
 -22  -4   4    6.88    4.07   0
 -21   4   4   19.74    5.90   0
  21  -4  -4   14.58    3.93   0
 -21  -4   4   20.58    5.34   0
 -20  -4   4   -0.33    3.82   0
 -20   4   4   -5.77    5.61   0
  20  -4  -4   -2.35    3.83   0
 -19   4   4   14.40    3.99   0
 -19  -4   4   12.91    5.13   0
  19  -4  -4   15.27    3.79   0
 -18   4   4   13.95    3.94   0
 -18  -4   4    6.73    3.59   0
  18  -4  -4    0.62    4.95   0
 -17   4   4    8.40    3.95   0
 -17  -4   4    2.86    3.59   0
  17  -4  -4   11.16    3.57   0
 -16   4   4   17.98    4.05   0
  16  -4  -4   14.86    3.56   0
 -16  -4   4   14.32    4.77   0
  15  -4  -4   31.66    3.62   0
 -15   4   4   24.72    4.06   0
 -15  -4   4   23.22    3.70   0
 -14   4   4   79.49    4.47   0
 -14  -4   4   83.04    4.26   0
  14  -4  -4   68.01    3.76   0
 -13   4   4   21.47    5.89   0
  13  -4  -4   16.57    3.52   0
 -13  -4   4   21.87    3.72   0
 -12   4   4  146.51    6.74   0
  12  -4  -4  134.47    4.47   0
 -12  -4   4  131.99    4.95   0
 -11   4   4    2.09    6.56   0
  11  -4  -4    3.64    5.10   0
 -11  -4   4   12.35    4.87   0
 -10  -4   4   77.44    4.48   0
 -10  -4   4   77.92    6.10   0
 -10   4   4   77.42    5.17   0
  10  -4  -4   79.53    5.62   0
  -9  -4   4   56.73    6.37   0
  -9   4   4   47.58    4.82   0
   9  -4  -4   60.26    4.36   0
  -9  -4   4   57.33    5.96   0
  -8  -4   4  116.33    8.66   0
   8  -4  -4  116.26    4.67   0
  -8  -4   4  116.33    7.28   0
  -8   4   4  103.06    5.35   0
  -7   4   4   35.87    7.31   0
   7  -4  -4   52.27    6.14   0
  -7  -4   4   35.62    9.15   0
  -7  -4   4   45.86    7.94   0
   6  -4  -4   50.38    4.80   0
  -6   4   4   48.08    7.50   0
   5  -4  -4  218.78    7.86   0
  -5   4   4  153.10    6.40   0
  -4   4   4   -4.26    5.59   0
   4  -4  -4    1.19    5.00   0
   3  -4  -4   60.47    5.47   0
  -3   4   4   50.70    5.82   0
  -2   4   4  809.29   10.89   0
   2  -4  -4  914.77   10.08   0
   1   4  -4   14.73    7.83   0
  -1   4   4   23.87    5.39   0
   1  -4  -4   20.42    8.05   0
   0   4   4  138.60    5.68   0
   0   4  -4  145.12    7.96   0
   0  -4  -4  105.82    6.04   0
  -1   4  -4    1.75    4.86   0
   1   4   4    3.97    4.48   0
  -1  -4  -4    5.08    7.25   0
  -2  -4  -4   45.39    5.18   0
   2   4   4   58.13    6.25   0
  -2   4  -4   61.49    5.13   0
  -3  -4  -4   60.62    4.95   0
   3   4   4   85.04    4.55   0
  -3   4  -4   89.80    4.34   0
   4   4   4    2.79    3.99   0
  -4  -4  -4    3.13    4.38   0
  -4   4  -4    0.95    3.11   0
   5   4   4   27.72    3.86   0
  -5   4  -4   23.41    4.79   0
  -5  -4  -4   17.50    4.72   0
   6   4   4   52.27    4.05   0
  -6  -4  -4   37.13    4.72   0
  -6   4  -4   48.95    3.68   0
  -7   4  -4   19.98    3.56   0
  -7  -4  -4   19.57    6.46   0
  -8   4  -4   42.45    3.53   0
  -8  -4  -4   31.62    6.32   0
  -9   4  -4    1.09    3.29   0
  -9  -4  -4   18.86    5.78   0
 -10  -4  -4   44.99    5.93   0
 -10   4  -4   40.22    3.50   0
 -11  -4  -4   28.62    3.96   0
 -11   4  -4   37.59    4.83   0
 -12   4  -4    1.07    4.49   0
 -12  -4  -4    1.30    3.73   0
 -13  -4  -4    8.32    3.81   0
 -13   4  -4    2.94    3.11   0
 -14  -4  -4   -0.76    5.37   0
 -14   4  -4   -0.15    3.53   0
 -15  -4  -4    3.50    4.05   0
 -15   4  -4    2.62    3.46   0
 -16  -4  -4   -1.57    3.99   0
 -16   4  -4   -2.01    3.68   0
 -17  -4  -4   -2.20    4.04   0
 -17  -4  -4    4.72    4.18   0
 -17   4  -4   -1.90    5.33   0
 -18   4  -4    2.20    3.72   0
 -18  -4  -4   -0.68    4.07   0
 -18  -4  -4    0.45    4.20   0
 -19  -4  -4    0.52    4.13   0
 -19   4  -4    6.50    5.82   0
 -19  -4  -4    1.53    4.09   0
 -22   5   4   12.53    4.61   0
 -22  -5   4   -0.81    5.93   0
  22  -5  -4    8.50    5.64   0
 -22  -5   4    9.72    4.16   0
 -21   5   4   54.41    4.68   0
 -21  -5   4   54.38    6.08   0
  21  -5  -4   54.53    4.49   0
 -21  -5   4   59.76    6.01   0
 -20  -5   4  130.26    6.41   0
 -20   5   4  130.94    6.54   0
  20  -5  -4  118.92    4.73   0
 -20  -5   4  125.14    5.10   0
 -19  -5   4  169.18    5.35   0
 -19   5   4  180.89    6.60   0
  19  -5  -4  155.44    4.81   0
 -19  -5   4  169.82    6.61   0
 -18  -5   4   48.36    5.72   0
 -18   5   4   49.71    4.38   0
  18  -5  -4   60.87    5.67   0
 -18  -5   4   63.40    4.26   0
 -17  -5   4   74.45    5.87   0
 -17   5   4   85.35    4.37   0
  17  -5  -4   83.46    4.07   0
 -17  -5   4   95.30    5.82   0
 -16  -5   4  142.00    4.87   0
 -16  -5   4  163.07    6.27   0
 -16   5   4  149.36    6.16   0
  16  -5  -4  141.29    4.48   0
 -15   5   4    7.15    4.22   0
  15  -5  -4    1.59    3.51   0
 -15  -5   4    5.58    3.77   0
 -15  -5   4    3.80    3.69   0
 -14   5   4   13.11    4.26   0
 -14  -5   4   13.29    3.80   0
 -14  -5   4   10.06    4.93   0
  14  -5  -4   12.66    3.72   0
 -13   5   4   47.48    5.82   0
 -13  -5   4   50.23    4.28   0
  13  -5  -4   51.34    3.64   0
 -13  -5   4   50.59    5.30   0
 -12   5   4  100.85    6.35   0
 -12  -5   4  104.70    6.24   0
  12  -5  -4  113.59    5.43   0
 -12  -5   4  103.41    4.64   0
 -11   5   4  356.59    7.95   0
 -11  -5   4  366.20    8.75   0
 -11  -5   4  367.60    8.15   0
  11  -5  -4  363.30    5.72   0
 -10  -5   4   71.58    5.69   0
  10  -5  -4   72.69    4.35   0
 -10   5   4   66.85    4.92   0
 -10  -5   4   59.38    6.84   0
  -9   5   4  713.60    8.27   0
  -9  -5   4  686.16   13.57   0
   9  -5  -4  772.21    7.94   0
  -9  -5   4  791.76   13.16   0
  -8  -5   4  274.43   11.91   0
  -8   5   4  360.30    8.57   0
   8  -5  -4  393.77    6.38   0
  -8  -5   4  388.72   12.03   0
   7  -5  -4  791.87    9.26   0
  -7   5   4  650.76    8.26   0
  -7  -5   4  804.68   25.58   0
   6  -5  -4  621.05    8.63   0
  -6   5   4  444.01    7.62   0
   5  -5  -4  834.31    8.54   0
  -5   5   4  605.96    8.04   0
   4  -5  -4  950.61   10.35   0
  -4   5   4  683.24    8.41   0
  -3   5   4  185.00    8.41   0
   3  -5  -4  239.98    6.37   0
  -2   5   4  710.71    8.88   0
   2  -5  -4  820.38    9.24   0
   2   5  -4  816.93   25.99   0
  -1   5   4   42.79    7.54   0
   1  -5  -4   46.16    7.58   0
   1   5  -4   30.59    8.95   0
   0   5  -4  165.48    9.08   0
   0   5   4  136.52    5.54   0
   0  -5  -4  113.19    6.04   0
  -1   5  -4   50.71    4.80   0
  -1  -5  -4   38.79    5.50   0
   1   5   4   54.90    6.66   0
   2   5   4    9.81    4.38   0
  -2   5  -4    6.26    5.55   0
  -2  -5  -4    9.39    4.89   0
   3   5   4  449.28    6.90   0
  -3   5  -4  451.02    7.59   0
  -3  -5  -4  343.13    6.97   0
   4   5   4  156.61    6.88   0
  -4  -5  -4  122.43    5.66   0
  -4   5  -4  160.32    6.31   0
  -5  -5  -4  743.86    8.40   0
   5   5   4 1010.89    8.77   0
  -5   5  -4  992.97    9.51   0
  -6  -5  -4  570.66    7.46   0
  -6   5  -4  769.13    9.14   0
   6   5   4  765.43    7.79   0
  -7   5  -4  595.56    7.45   0
  -7  -5  -4  512.54    8.52   0
  -8   5  -4  788.10    8.43   0
  -8  -5  -4  629.88    8.98   0
  -9   5  -4  343.09    5.54   0
  -9  -5  -4  298.26    7.25   0
 -10  -5  -4  296.38    7.11   0
 -10   5  -4  351.03    5.63   0
 -11  -5  -4   20.91    4.28   0
 -11   5  -4   25.47    3.58   0
 -12   5  -4   33.57    3.84   0
 -12  -5  -4   32.30    4.32   0
 -13  -5  -4   10.79    5.65   0
 -13   5  -4   -1.41    3.27   0
 -14  -5  -4    8.79    3.99   0
 -14   5  -4    9.81    4.94   0
 -15  -5  -4   28.26    4.29   0
 -15   5  -4   36.12    5.38   0
 -16  -5  -4   -3.47    5.93   0
 -16   5  -4    4.04    3.66   0
 -17  -5  -4   43.19    6.22   0
 -17   5  -4   49.88    4.45   0
 -18  -5  -4    1.94    4.35   0
 -18   5  -4   10.53    5.88   0
 -18  -5  -4    4.34    4.23   0
 -19  -5  -4   42.82    5.05   0
 -19  -5  -4   40.15    6.54   0
 -19   5  -4   31.90    4.68   0
 -22  -6   4   20.66    6.56   0
  21  -6  -4   12.15    6.01   0
 -21   6   4   15.16    4.49   0
 -21  -6   4    9.16    4.50   0
 -21  -6   4   11.42    6.46   0
 -20   6   4    8.31    4.50   0
 -20  -6   4    1.46    4.38   0
  20  -6  -4   -0.02    3.91   0
 -20  -6   4    4.88    5.66   0
 -19   6   4    4.54    5.94   0
  19  -6  -4   -3.15    3.88   0
 -19  -6   4   -1.43    4.24   0
 -19  -6   4    1.73    3.77   0
 -18   6   4   87.33    4.74   0
  18  -6  -4   92.35    4.45   0
 -18  -6   4   91.53    6.51   0
 -18  -6   4   95.17    6.29   0
 -17   6   4   97.95    4.84   0
  17  -6  -4  105.30    5.76   0
 -17  -6   4   97.20    5.27   0
 -17  -6   4   98.00    5.06   0
 -16   6   4   -2.28    6.04   0
 -16  -6   4    5.27    5.96   0
  16  -6  -4   10.84    3.93   0
 -16  -6   4    6.22    5.27   0
 -15   6   4  279.49    5.51   0
 -15  -6   4  294.58    8.11   0
  15  -6  -4  269.77    5.28   0
 -15  -6   4  299.74    7.43   0
 -14  -6   4  117.29    6.64   0
 -14   6   4  106.98    5.14   0
  14  -6  -4  116.64    4.48   0
 -14  -6   4  120.88    6.25   0
 -13   6   4  166.58    7.33   0
 -13  -6   4  168.42    5.53   0
  13  -6  -4  178.05    4.98   0
 -13  -6   4  159.26    7.36   0
 -12   6   4  206.34    7.06   0
 -12  -6   4  227.75    7.25   0
 -12  -6   4  185.44    8.09   0
  12  -6  -4  206.52    4.89   0
 -11   6   4  106.86    6.70   0
  11  -6  -4  117.84    5.65   0
 -11  -6   4   94.99    7.52   0
 -11  -6   4  109.87    6.15   0
 -10  -6   4   52.54    7.79   0
 -10   6   4   63.81    6.95   0
 -10  -6   4   71.42    5.96   0
  10  -6  -4   53.85    4.15   0
  -9   6   4  164.60    5.94   0
  -9  -6   4  183.41    7.91   0
   9  -6  -4  180.15    5.01   0
  -9  -6   4  130.59    9.31   0
   8  -6  -4   96.90    4.74   0
  -8  -6   4   83.45   10.50   0
  -8  -6   4   90.12    7.75   0
  -8   6   4   78.23    5.66   0
   7  -6  -4   44.39    4.56   0
  -7   6   4   35.28    5.38   0
   6  -6  -4   14.73    4.74   0
  -6   6   4   17.47    7.89   0
   5  -6  -4    6.51    4.51   0
  -5   6   4   -5.16    7.60   0
   4  -6  -4   46.77    5.14   0
  -4   6   4   26.96    7.81   0
  -3   6   4  224.95    8.71   0
   3  -6  -4  314.01    8.46   0
   2   6  -4  666.37   17.58   0
  -2   6   4  594.52   10.11   0
   2  -6  -4  700.25   10.17   0
  -1   6   4  545.81    8.09   0
   1  -6  -4  582.36    8.22   0
   1   6  -4  480.45   13.73   0
   0  -6  -4  395.48    7.40   0
   0   6  -4  397.36   11.95   0
   0   6   4  428.55    7.56   0
  -1   6  -4 1613.87   17.13   0
  -1  -6  -4 1241.17   10.57   0
   1   6   4 1596.37   12.58   0
   2   6   4  309.76    8.09   0
  -2   6  -4  327.48    9.01   0
  -2  -6  -4  231.66    6.68   0
  -3   6  -4  365.03    8.70   0
   3   6   4  361.41    6.73   0
  -3  -6  -4  263.07    8.46   0
  -4   6  -4  384.28    8.49   0
   4   6   4  390.99    6.44   0
  -4  -6  -4  258.81    6.47   0
  -5  -6  -4   16.42    5.11   0
   5   6   4   14.46    4.30   0
  -5   6  -4   15.94    5.69   0
  -6  -6  -4   18.34    5.18   0
   6   6   4   35.10    4.43   0
  -6   6  -4   32.74    5.60   0
   7   6   4   15.60    3.89   0
  -7  -6  -4   11.10    6.56   0
  -7   6  -4   21.73    5.29   0
  -8  -6  -4   43.61    4.52   0
  -8   6  -4   65.95    4.19   0
  -9  -6  -4  121.66    5.09   0
  -9   6  -4  170.37    4.99   0
 -10  -6  -4   13.43    6.11   0
 -10   6  -4    4.32    3.76   0
 -11  -6  -4   94.43    6.37   0
 -11   6  -4   97.16    5.22   0
 -12  -6  -4   84.84    4.72   0
 -12   6  -4  102.02    5.62   0
 -13  -6  -4  106.95    6.23   0
 -13   6  -4  137.79    6.04   0
 -14  -6  -4  102.88    4.51   0
 -14   6  -4  125.08    5.92   0
 -15  -6  -4   35.99    6.28   0
 -15   6  -4   54.70    5.84   0
 -16  -6  -4   77.03    4.88   0
 -16   6  -4   98.90    4.64   0
 -17   6  -4   20.85    4.33   0
 -17  -6  -4   10.70    4.54   0
 -18  -6  -4    6.74    4.44   0
 -18   6  -4    8.26    4.41   0
 -20   7   4   -4.81    4.58   0
  20  -7  -4   -4.37    4.31   0
 -20  -7   4    3.42    6.22   0
 -20  -7   4    1.49    6.72   0
 -19   7   4    2.77    4.58   0
  19  -7  -4    8.43    4.20   0
 -19  -7   4    5.90    5.95   0
 -19  -7   4    2.52    4.87   0
 -18   7   4   -1.65    4.55   0
  18  -7  -4    2.63    5.68   0
 -18  -7   4    2.04    3.99   0
 -18  -7   4    3.11    6.51   0
 -17   7   4    9.21    4.65   0
 -17  -7   4    9.46    5.69   0
  17  -7  -4   10.10    3.93   0
 -17  -7   4   10.35    6.31   0
 -16   7   4    8.02    6.16   0
  16  -7  -4    2.53    3.99   0
 -16  -7   4    6.70    5.41   0
 -16  -7   4    6.02    6.17   0
 -15   7   4    7.70    4.67   0
 -15  -7   4    1.68    6.67   0
  15  -7  -4    9.22    5.60   0
 -15  -7   4    4.01    3.79   0
 -14   7   4   -7.54    4.39   0
 -14  -7   4    6.73    6.23   0
 -14  -7   4    2.27    5.32   0
  14  -7  -4   -2.87    3.72   0
 -13   7   4   68.44    6.65   0
 -13  -7   4   54.70    6.94   0
 -13  -7   4   69.02    4.72   0
  13  -7  -4   77.31    5.73   0
 -12  -7   4   12.91    6.66   0
 -12   7   4   23.46    6.65   0
  12  -7  -4   21.48    4.10   0
 -12  -7   4   17.14    5.05   0
 -11   7   4  155.43    7.20   0
 -11  -7   4  170.68    7.07   0
 -11  -7   4  121.28    8.16   0
  11  -7  -4  170.47    6.20   0
 -10  -7   4    0.24    4.92   0
 -10   7   4   12.55    6.61   0
  10  -7  -4   -2.30    3.88   0
 -10  -7   4    2.13    8.67   0
   9  -7  -4  145.23    4.81   0
  -9  -7   4  138.93    9.29   0
  -9  -7   4  139.42    8.63   0
  -9   7   4  111.23    5.35   0
  -8  -7   4   11.77    8.02   0
  -8  -7   4   10.92    6.50   0
  -8   7   4   12.85    4.93   0
   8  -7  -4   13.32    4.16   0
   7  -7  -4   77.67    5.85   0
  -7   7   4   58.48    7.39   0
   6  -7  -4   15.67    6.23   0
  -6   7   4    2.55    5.46   0
   5  -7  -4   94.64    4.92   0
  -5   7   4   72.57    5.83   0
  -4   7   4    4.46    7.87   0
   4  -7  -4    1.37    4.56   0
  -3   7   4   10.15    7.32   0
   3  -7  -4    6.86    5.09   0
  -3  -7   4    6.65    5.83   0
   3   7  -4    7.08    7.00   0
  -2  -7   4    0.29    4.78   0
   2  -7  -4   -3.60    5.06   0
  -2   7   4    1.42    7.52   0
   2   7  -4    0.70    6.73   0
   1   7  -4   35.88    8.33   0
   1  -7  -4   49.72    5.41   0
  -1   7   4   50.41    7.74   0
  -1  -7   4   42.13    5.65   0
   0  -7   4   99.84    6.10   0
   0  -7  -4   88.82    5.92   0
   0   7   4  103.34    7.94   0
   0   7  -4   83.87    8.71   0
  -1  -7  -4  156.26    6.08   0
  -1   7  -4  160.95    7.55   0
   1  -7   4  171.86    5.86   0
   1   7   4  171.21    8.04   0
   2   7   4   38.31    4.99   0
  -2   7  -4   33.89    5.24   0
  -2  -7  -4   25.96    7.84   0
   2  -7   4   34.01    5.17   0
  -3   7  -4    5.39    4.38   0
   3   7   4   -0.42    4.64   0
   3  -7   4    2.87    3.20   0
  -3  -7  -4    0.98    4.98   0
  -4   7  -4   10.46    5.94   0
   4   7   4    4.73    4.35   0
  -4  -7  -4   12.69    6.91   0
   5   7   4  207.57    5.32   0
  -5   7  -4  185.80    5.61   0
  -5  -7  -4  121.05    5.24   0
  -6   7  -4    0.87    3.95   0
   6   7   4   -0.90    3.99   0
  -6  -7  -4    4.76    6.31   0
  -7   7  -4   44.62    4.55   0
  -7  -7  -4   35.80    4.45   0
   7   7   4   39.94    4.25   0
  -8  -7  -4    9.57    4.81   0
  -8   7  -4   17.34    3.80   0
  -9  -7  -4    8.63    4.64   0
  -9   7  -4    6.53    5.37   0
 -10  -7  -4   23.49    4.45   0
 -10   7  -4   27.05    4.06   0
 -11  -7  -4    8.87    6.09   0
 -11   7  -4    4.82    3.82   0
 -12  -7  -4   -1.81    4.29   0
 -12   7  -4    4.14    3.89   0
 -13  -7  -4   10.07    4.41   0
 -13   7  -4    5.76    4.11   0
 -14   7  -4   23.64    6.11   0
 -14  -7  -4   19.45    6.44   0
 -15  -7  -4   13.72    4.63   0
 -15   7  -4   19.41    5.94   0
 -16   7  -4    2.15    5.81   0
 -16  -7  -4    3.68    4.59   0
 -19   8   4   23.08    5.44   0
 -19  -8   4   18.73    5.34   0
  19  -8  -4   30.25    6.72   0
 -19  -8   4   17.97    6.52   0
 -18  -8   4    2.84    4.96   0
 -18  -8   4    4.57    4.11   0
 -18   8   4   13.03    6.79   0
  18  -8  -4    9.58    4.30   0
 -17  -8   4   43.85    5.61   0
 -17   8   4   48.70    5.19   0
  17  -8  -4   53.96    4.64   0
 -17  -8   4   55.70    6.68   0
 -16  -8   4   20.75    6.92   0
  16  -8  -4   31.37    4.41   0
 -16  -8   4   30.33    5.66   0
 -16   8   4   21.72    6.88   0
 -15  -8   4  139.10    8.30   0
 -15   8   4  174.84    5.61   0
 -15  -8   4  174.51    6.34   0
  15  -8  -4  189.08    5.53   0
  14  -8  -4  163.55    5.39   0
 -14   8   4  138.38    5.84   0
 -14  -8   4  141.15    7.04   0
 -14  -8   4  105.49    8.12   0
 -13   8   4   45.08    7.07   0
 -13  -8   4   42.24    5.87   0
  13  -8  -4   50.94    5.95   0
 -13  -8   4   36.73    7.61   0
 -12   8   4   98.18    7.12   0
 -12  -8   4   99.65    6.72   0
 -12  -8   4   87.21    8.26   0
  12  -8  -4  121.40    4.83   0
  11  -8  -4  327.18    7.19   0
 -11  -8   4  255.66   10.58   0
 -11  -8   4  292.36   10.25   0
 -11   8   4  258.49    7.71   0
 -10  -8   4  185.52    9.84   0
 -10  -8   4  177.58    8.54   0
 -10   8   4  163.53    7.74   0
  10  -8  -4  200.46    5.36   0
  -9  -8   4    1.46    6.99   0
  -9   8   4    1.92    6.95   0
   9  -8  -4    8.83    5.65   0
  -9  -8   4    1.93    6.19   0
  -8  -8   4   51.43    7.88   0
  -8  -8   4   49.54    8.14   0
  -8   8   4   38.34    5.06   0
   8  -8  -4   52.96    4.31   0
  -7  -8   4    7.40    8.41   0
  -7  -8   4   10.95    8.04   0
  -7   8   4    9.08    4.94   0
   7  -8  -4    4.30    4.23   0
   6  -8  -4   -3.92    6.11   0
  -6   8   4    3.06    4.88   0
  -5  -8   4   34.77    8.91   0
   5  -8  -4   33.85    4.61   0
  -5   8   4   27.42    4.91   0
  -4   8   4  120.81    5.57   0
  -4  -8   4  156.17    9.65   0
   4  -8  -4  155.07    5.32   0
   3  -8  -4  306.19    6.35   0
  -3   8   4  236.88    7.77   0
   3   8  -4  295.44   11.16   0
  -3  -8   4  294.80   10.84   0
   2   8  -4   97.39    7.75   0
   2  -8  -4   99.17    6.71   0
  -2  -8   4   95.84    6.53   0
  -2   8   4   88.06    7.13   0
   1   8  -4  250.27    9.60   0
   1  -8  -4  269.31    6.03   0
  -1   8   4  244.07    6.09   0
  -1  -8   4  266.93    8.42   0
   0   8  -4  652.77   12.89   0
   0  -8  -4  801.32    8.28   0
   0  -8   4  819.91   12.10   0
   0   8   4  831.73    8.64   0
   1  -8   4  424.47    8.91   0
  -1  -8  -4  384.83    8.29   0
  -1   8  -4  329.09   10.22   0
   1   8   4  438.04    6.88   0
   2   8   4  110.80    5.04   0
  -2  -8  -4  100.67    5.16   0
  -2   8  -4   87.94    6.37   0
   2  -8   4  113.55    6.09   0
   3   8   4  294.97    6.36   0
  -3   8  -4  250.99    7.39   0
  -3  -8  -4  222.35    5.77   0
   3  -8   4  270.51    6.42   0
  -4   8  -4   80.13    7.51   0
   4  -8   4   76.49    6.00   0
  -4  -8  -4   63.40    5.22   0
   4   8   4   76.76    4.96   0
   5   8   4   51.63    4.56   0
  -5   8  -4   56.22    6.62   0
  -5  -8  -4   46.25    6.53   0
   6   8   4    8.81    3.83   0
  -6   8  -4    8.43    4.30   0
  -6  -8  -4    5.69    5.01   0
   7   8   4   56.49    6.14   0
  -7   8  -4   41.53    6.63   0
  -7  -8  -4   29.94    4.79   0
  -8   8  -4    5.95    4.02   0
  -8  -8  -4    2.51    4.60   0
  -9   8  -4   22.41    4.42   0
  -9  -8  -4   15.58    4.74   0
 -10  -8  -4   15.49    4.63   0
 -10   8  -4   40.78    6.11   0
 -11   8  -4   83.29    4.83   0
 -11  -8  -4   59.14    5.15   0
 -12   8  -4   91.90    6.41   0
 -12  -8  -4   72.30    6.89   0
 -13   8  -4   52.72    4.74   0
 -13  -8  -4   47.46    4.99   0
 -14  -8  -4   24.87    5.10   0
 -14   8  -4   27.76    4.75   0
 -15   8  -4   45.03    6.44   0
 -15  -8  -4   33.76    5.07   0
 -17  -9   4    5.27    7.90   0
 -17   9   4    7.11    5.28   0
 -17  -9   4    8.21    6.57   0
  17  -9  -4    9.03    4.72   0
 -16  -9   4   11.95    7.32   0
 -16   9   4   19.60    7.33   0
  16  -9  -4   14.59    4.53   0
 -16  -9   4   17.72    4.45   0
 -15   9   4   25.75    5.02   0
 -15  -9   4   21.52    6.14   0
  15  -9  -4   14.36    6.38   0
 -15  -9   4   25.81    7.81   0
 -14  -9   4   23.59    7.84   0
 -14  -9   4   26.50    6.35   0
  14  -9  -4   26.33    4.42   0
 -14   9   4   17.38    5.02   0
 -13  -9   4   23.57    7.91   0
 -13  -9   4   20.19    5.90   0
 -13   9   4   11.16    6.94   0
  13  -9  -4   20.81    4.34   0
 -12  -9   4    1.98    6.75   0
  12  -9  -4    3.13    5.70   0
 -12  -9   4    2.56    6.59   0
 -12   9   4    1.81    6.84   0
 -11  -9   4    0.83    6.55   0
 -11  -9   4    0.78    6.50   0
 -11   9   4    3.14    4.71   0
  11  -9  -4   -1.15    4.33   0
 -10  -9   4   40.95    8.18   0
 -10  -9   4   37.24    7.28   0
  10  -9  -4   41.96    5.80   0
 -10   9   4   29.96    4.84   0
  -9  -9   4   24.78    8.11   0
   9  -9  -4   29.90    4.22   0
  -9   9   4   22.62    6.73   0
  -9  -9   4   24.73    8.74   0
  -8  -9   4   83.26    9.99   0
  -8   9   4   74.33    6.83   0
  -8  -9   4   86.11   11.10   0
   8  -9  -4   88.25    4.49   0
  -7   9   4   11.11    4.68   0
   7  -9  -4    6.74    4.08   0
   6  -9  -4  111.34    6.21   0
  -6  -9   4   91.36   11.33   0
  -6   9   4   76.85    5.30   0
   5  -9  -4  119.03    5.09   0
  -5   9   4   86.43    5.26   0
  -5  -9   4   97.11   10.44   0
   4  -9  -4   20.16    6.07   0
  -4   9   4   18.52    4.81   0
  -4  -9   4   14.25    6.97   0
   3  -9  -4   50.37    5.03   0
  -3   9   4   51.42    4.57   0
   3   9  -4   56.50    6.95   0
  -3  -9   4   52.14    6.47   0
   2  -9  -4   30.24    4.83   0
   2   9  -4   30.23    6.68   0
  -2  -9   4   28.92    5.70   0
  -2   9   4   22.01    6.96   0
  -1  -9   4   38.86    6.68   0
   1  -9  -4   47.81    6.79   0
  -1   9   4   41.88    5.32   0
   1   9  -4   39.00    7.24   0
   0  -9  -4   19.41    4.41   0
   0   9  -4    8.40    4.69   0
   0  -9   4   11.61    5.35   0
   0   9   4   15.34    5.07   0
  -1   9  -4   23.92    5.33   0
  -1  -9  -4   38.57    6.44   0
   1  -9   4   33.18    5.35   0
   1   9   4   35.90    4.80   0
   2   9   4   55.97    5.02   0
   2  -9   4   58.84    4.30   0
  -2  -9  -4   58.76    5.05   0
  -2   9  -4   47.19    7.55   0
  -3  -9  -4   -3.45    6.38   0
   3  -9   4    1.66    5.07   0
   3   9   4    8.70    6.42   0
  -3   9  -4    8.29    7.26   0
   4  -9   4  103.05    6.20   0
  -4  -9  -4   90.56    5.47   0
  -4   9  -4   93.46    6.26   0
   4   9   4  120.60    5.45   0
   5   9   4   60.05    4.73   0
   5  -9   4   45.69    4.21   0
  -5   9  -4   36.84    5.45   0
  -5  -9  -4   40.33    5.03   0
   6   9   4   93.47    4.97   0
  -6   9  -4   72.89    5.58   0
  -6  -9  -4   64.76    5.00   0
   7   9   4   37.08    6.29   0
  -7   9  -4   40.45    6.79   0
  -7  -9  -4   18.75    6.77   0
  -8   9  -4    5.53    4.78   0
  -8  -9  -4   16.25    6.51   0
  -9   9  -4   19.22    4.96   0
  -9  -9  -4   13.57    7.01   0
 -10   9  -4   57.12    5.19   0
 -10  -9  -4   30.54    4.80   0
 -11   9  -4   -2.83    6.43   0
 -11  -9  -4    7.83    5.09   0
 -12   9  -4   17.82    4.84   0
 -12  -9  -4    9.86    5.04   0
 -13  -9  -4    8.89    7.11   0
 -13   9  -4    8.60    6.70   0
 -14 -10   4   -0.48    9.08   0
 -14  10   4   -2.93    5.04   0
 -14 -10   4    0.41    7.46   0
  14 -10  -4    4.84    6.28   0
 -13 -10   4   18.37    9.20   0
 -13 -10   4   17.91    6.73   0
 -13  10   4   23.19    7.52   0
  13 -10  -4   24.75    4.48   0
 -12 -10   4   12.17    8.55   0
 -12 -10   4   25.51    7.69   0
 -12  10   4   14.30    4.90   0
  12 -10  -4   25.06    4.32   0
 -11 -10   4    3.93    8.32   0
  11 -10  -4    3.51    4.39   0
 -11  10   4   -1.98    4.81   0
 -11 -10   4    4.99    9.00   0
 -10 -10   4    3.55   10.05   0
 -10 -10   4    4.14   10.37   0
  10 -10  -4    7.62    4.04   0
 -10  10   4    2.40    4.95   0
   9 -10  -4   21.04    4.26   0
  -9  10   4   10.65    5.17   0
   8 -10  -4   37.64    6.06   0
  -8  10   4   26.89    6.89   0
  -7  10   4   11.94    6.79   0
   7 -10  -4   27.68    4.36   0
  -6  10   4    4.82    4.88   0
   6 -10  -4   12.09    4.43   0
  -5  10   4    7.68    4.87   0
  -5 -10   4    9.52    7.94   0
   5 -10  -4   14.58    4.39   0
  -4  10   4    6.11    4.90   0
   4 -10  -4    5.63    4.29   0
  -4 -10   4    3.50    6.50   0
   3 -10  -4   54.88    4.76   0
  -3  10   4   43.44    5.05   0
  -3 -10   4   43.50    6.37   0
   2  10  -4   15.75    6.22   0
   2 -10  -4   14.96    4.42   0
  -2 -10   4   15.07    5.45   0
  -2  10   4   20.68    4.73   0
   1  10  -4   69.44    7.40   0
   1 -10  -4   79.99    6.52   0
  -1 -10   4   70.72    6.26   0
  -1  10   4   71.96    6.87   0
   0 -10  -4    2.24    4.46   0
   0 -10   4    2.86    3.60   0
   0  10  -4    4.21    6.59   0
   0  10   4    3.20    4.46   0
   1  10   4   12.70    4.83   0
  -1 -10  -4   26.59    6.45   0
  -1  10  -4   15.33    6.97   0
   1 -10   4   19.45    5.39   0
  -2  10  -4   51.30    7.87   0
  -2 -10  -4   64.92    5.00   0
   2 -10   4   56.33    6.02   0
   2  10   4   64.57    6.75   0
  -3 -10  -4   11.74    4.57   0
   3  10   4   12.25    4.49   0
  -3  10  -4   15.65    7.43   0
   3 -10   4   13.85    3.79   0
   4  10   4    7.06    4.32   0
   4 -10   4    5.58    5.48   0
  -4 -10  -4   10.59    6.55   0
  -4  10  -4    4.35    5.29   0
   5 -10   4    6.89    3.89   0
  -5 -10  -4    0.84    6.91   0
  -5  10  -4    6.81    5.26   0
   5  10   4   11.70    6.60   0
   6  10   4   46.24    4.92   0
  -6 -10  -4   39.02    5.17   0
  -6  10  -4   37.01    5.39   0
   7  10   4   -3.87    4.50   0
  -7  10  -4    4.29    7.25   0
  -7 -10  -4    5.19    4.84   0
  -8  10  -4    7.59    4.88   0
  -8 -10  -4    8.33    5.07   0
  -9  10  -4   19.53    5.39   0
  -9 -10  -4   14.31    5.29   0
 -10  10  -4    1.56    5.13   0
 -10 -10  -4    8.34    7.14   0
 -11 -10  -4   17.75    7.26   0
  11 -11  -4   12.31    6.45   0
  10 -11  -4   -2.20    4.58   0
 -10  11   4    2.27    4.78   0
   9 -11  -4    8.66    4.49   0
  -9  11   4   -0.70    5.08   0
  -8  11   4   43.61    5.55   0
   8 -11  -4   65.51    6.64   0
  -7  11   4   81.72    7.17   0
   7 -11  -4   98.91    5.16   0
  -6  11   4   26.62    7.03   0
   6 -11  -4   39.66    4.75   0
  -5  11   4   21.43    5.31   0
   5 -11  -4   26.68    6.41   0
   4 -11  -4   38.81    5.14   0
  -4 -11   4   37.62    9.40   0
  -4  11   4   44.07    5.02   0
   3 -11  -4   90.34    5.34   0
  -3  11   4   89.82    5.82   0
  -3 -11   4   55.66    9.32   0
   2  11  -4   11.68    7.87   0
   2 -11  -4   21.64    6.51   0
  -2 -11   4   10.79    6.18   0
  -2  11   4   16.66    5.00   0
  -1  11   4    2.66    4.81   0
   1 -11  -4   -2.44    4.44   0
  -1 -11   4    1.60    5.63   0
   1  11  -4    1.79    6.33   0
   0  11  -4    3.04    6.85   0
   0 -11  -4    8.17    4.52   0
   0 -11   4    1.60    5.62   0
   0  11   4    5.13    4.74   0
  -1 -11  -4   -0.16    6.52   0
   1  11   4    3.91    5.07   0
   1 -11   4    3.37    5.37   0
  -1  11  -4    5.18    6.80   0
  -2 -11  -4   35.02    6.94   0
  -2  11  -4   26.11    7.54   0
   2  11   4   41.44    6.90   0
   2 -11   4   24.64    4.56   0
  -3  11  -4   12.08    7.64   0
  -3 -11  -4   12.44    4.87   0
   3 -11   4    8.54    6.11   0
   3  11   4    5.10    5.21   0
   4  11   4   70.68    7.18   0
  -4 -11  -4   58.44    5.39   0
   4 -11   4   53.67    5.16   0
  -4  11  -4   44.65    5.77   0
  -5 -11  -4   24.99    5.16   0
   5  11   4   32.83    5.08   0
  -5  11  -4   22.07    5.59   0
  -6 -11  -4   11.43    5.15   0
  -6  11  -4   16.18    6.02   0
   6  11   4   25.15    4.89   0
  -7 -11  -4   27.34    5.25   0
  -7  11  -4   10.51    5.71   0
   3 -12  -4    6.35    6.57   0
   2 -12  -4   22.18    6.96   0
  -2  12   4   24.09    7.67   0
   1 -12  -4    4.52    4.69   0
  -1 -12   4   10.40    6.45   0
   0 -12   4   -1.11    6.21   0
   0 -12  -4    2.88    4.59   0
 -24   1   5   14.53    6.35   0
 -24  -1   5    7.75    4.39   0
 -23  -1   5    5.15    4.22   0
 -23   1   5   -1.93    4.15   0
 -22  -1   5   44.57    5.82   0
 -22   1   5   47.66    4.46   0
  21  -1  -5   25.80    4.00   0
 -21  -1   5   30.94    5.48   0
 -21   1   5   27.23    3.95   0
  20  -1  -5  218.40    5.08   0
 -20  -1   5  248.41    6.50   0
 -20   1   5  229.96    5.39   0
 -19  -1   5   99.87    5.74   0
  19  -1  -5  100.29    4.37   0
 -19   1   5  106.25    4.63   0
 -18  -1   5  262.44    6.15   0
  18  -1  -5  257.15    6.14   0
 -18   1   5  269.51    6.82   0
  17  -1  -5  721.87    7.09   0
 -17  -1   5  765.56    7.79   0
 -17   1   5  725.96    7.32   0
  16   1  -5  365.07    5.90   0
  16  -1  -5  375.25    5.80   0
 -16  -1   5  386.14    6.17   0
 -16   1   5  390.58    5.92   0
  15   1  -5  506.98    7.33   0
 -15   1   5  517.87    6.70   0
  15  -1  -5  494.11    6.24   0
 -15  -1   5  534.95    7.79   0
  14   1  -5  241.97    5.04   0
 -14  -1   5  246.21    5.49   0
  14  -1  -5  250.89    6.20   0
 -14   1   5  245.08    6.94   0
 -13   1   5 1633.32   10.62   0
  13   1  -5 1642.22   11.90   0
  13  -1  -5 1617.90   10.30   0
 -13  -1   5 1693.25   11.87   0
 -12   1   5    0.32    4.29   0
  12  -1  -5    2.39    3.39   0
 -12  -1   5    1.97    4.01   0
  12   1  -5   -1.82    3.18   0
 -11   1   5  493.80    8.51   0
  11   1  -5  471.93    6.90   0
  11  -1  -5  493.80    7.70   0
 -11  -1   5  497.29    8.65   0
 -10  -1   5   54.81    4.75   0
 -10   1   5   45.04    5.01   0
  10  -1  -5   52.22    4.06   0
  10   1  -5   48.85    3.94   0
   9  -1  -5   97.89    6.12   0
  -9  -1   5   98.64    6.88   0
  -9   1   5   91.79    5.35   0
   9   1  -5   98.14    4.51   0
  -8  -1   5  834.54   12.04   0
  -8   1   5  752.35    9.36   0
   8   1  -5  832.04   10.11   0
   8  -1  -5  848.97    9.14   0
   7  -1  -5  578.90    9.46   0
  -7  -1   5  484.32   10.99   0
  -7   1   5  468.40    8.47   0
   7   1  -5  577.86    9.64   0
   6   1  -5 2056.28   17.07   0
   6  -1  -5 1972.46   14.55   0
  -6   1   5 1514.77   13.31   0
  -6  -1   5 1452.28   15.64   0
   5   1  -5 3844.62   25.06   0
   5  -1  -5 3321.42   18.90   0
  -5  -1   5 2477.13   21.25   0
  -5   1   5 2529.65   16.71   0
   4   1  -5  787.30   13.91   0
  -4  -1   5  644.23   11.14   0
   4  -1  -5  737.53   12.09   0
  -4   1   5  588.51   11.30   0
  -3   1   5 1938.92   14.70   0
   3  -1  -5 1982.26   16.59   0
   3   1  -5 1803.19   18.49   0
  -3  -1   5 2398.34   19.36   0
   2   1  -5 1396.73   15.68   0
  -2   1   5 1824.27   13.77   0
  -2  -1   5 2290.14   18.04   0
   2  -1  -5 1533.75   14.80   0
  -1  -1   5 3933.59   21.27   0
   1   1  -5 2887.20   20.44   0
  -1   1   5 3565.96   18.78   0
   1  -1  -5 2462.38   16.08   0
   0  -1  -5  111.42    7.96   0
   0   1   5  160.17    5.64   0
   0   1  -5  126.25    5.90   0
  -1   1  -5  870.11   10.13   0
  -1  -1  -5  843.80   10.62   0
   1   1   5  947.36    9.34   0
   2   1   5   57.69    4.16   0
  -2   1  -5   52.65    6.18   0
  -2  -1  -5   43.54    4.97   0
  -3   1  -5  223.97    5.63   0
  -3  -1  -5  204.77    5.86   0
  -4  -1  -5  265.05    5.96   0
  -4   1  -5  275.59    6.91   0
  -5   1  -5    7.80    3.66   0
  -5  -1  -5    4.83    5.42   0
  -6   1  -5  720.57    7.56   0
  -6  -1  -5  699.69    7.53   0
  -7   1  -5  342.50    6.57   0
  -7  -1  -5  333.56    5.72   0
  -8  -1  -5  409.15    6.00   0
  -8   1  -5  416.62    5.97   0
  -9   1  -5  833.35    7.60   0
  -9  -1  -5  926.95    8.73   0
 -10   1  -5  825.95    7.37   0
 -10  -1  -5  857.90    7.53   0
 -11   1  -5  602.54    6.56   0
 -11  -1  -5  550.04    6.18   0
 -12   1  -5   83.13    3.92   0
 -12  -1  -5   79.86    5.51   0
 -13  -1  -5  437.01    5.76   0
 -13   1  -5  443.16    5.85   0
 -14  -1  -5   23.84    4.76   0
 -14   1  -5   16.28    3.55   0
 -14  -1  -5   21.00    3.50   0
 -15  -1  -5   87.68    3.89   0
 -15   1  -5   92.19    4.01   0
 -15  -1  -5   85.66    4.05   0
 -16   1  -5    1.77    3.78   0
 -16  -1  -5   -1.24    3.48   0
 -16  -1  -5    1.31    3.62   0
 -17  -1  -5   20.60    3.78   0
 -17   1  -5   20.51    3.76   0
 -17  -1  -5   21.66    3.77   0
 -18  -1  -5    0.69    3.76   0
 -18   1  -5   -6.08    5.43   0
 -18  -1  -5   -2.41    3.90   0
 -18   1  -5    1.69    3.85   0
 -19  -1  -5    5.16    3.78   0
 -19   1  -5    5.08    5.79   0
 -19  -1  -5   -0.71    5.68   0
 -19   1  -5    1.94    4.06   0
 -20  -1  -5    3.38    4.43   0
 -20  -1  -5    3.10    4.15   0
 -20   1  -5    2.81    4.20   0
 -20   1  -5    4.59    5.98   0
 -24   2   5   19.91    6.31   0
 -24  -2   5   21.82    4.63   0
 -23   2   5   62.47    6.36   0
 -23  -2   5   44.04    4.78   0
 -22   2   5  106.48    6.22   0
 -22  -2   5   98.77    6.21   0
  22  -2  -5   98.62    6.09   0
 -21   2   5   82.44    6.22   0
  21  -2  -5   67.61    4.37   0
 -21  -2   5   72.71    5.93   0
 -20   2   5    3.52    5.56   0
  20  -2  -5   -2.17    3.60   0
 -20  -2   5    3.96    3.53   0
  19  -2  -5   73.39    4.20   0
 -19   2   5   75.32    4.41   0
 -19  -2   5   74.00    4.23   0
 -18   2   5   -5.19    4.07   0
  18  -2  -5    9.98    5.14   0
 -18  -2   5    4.16    3.54   0
  17  -2  -5   30.97    3.69   0
 -17  -2   5   32.00    5.50   0
 -17   2   5   31.65    5.71   0
 -16   2   5    3.65    4.09   0
  16  -2  -5    5.51    4.78   0
 -16  -2   5    6.96    5.07   0
 -15   2   5   88.39    6.38   0
 -15  -2   5   91.96    4.61   0
  15  -2  -5   84.12    4.21   0
 -14   2   5  343.54    6.13   0
  14  -2  -5  338.84    6.71   0
 -14  -2   5  341.47    7.56   0
 -13   2   5    1.79    4.22   0
  13  -2  -5   10.13    5.16   0
 -13  -2   5    5.61    5.68   0
 -12   2   5  432.23    6.57   0
  12   2  -5  439.12    7.85   0
  12  -2  -5  461.35    7.02   0
 -12  -2   5  482.97    8.62   0
 -11   2   5 1056.82    9.14   0
  11   2  -5 1054.84   10.35   0
  11  -2  -5 1060.88    9.58   0
 -11  -2   5 1096.84   11.03   0
 -10  -2   5 1157.86   11.90   0
  10   2  -5 1117.21   11.13   0
 -10   2   5 1104.65    9.61   0
  10  -2  -5 1146.95    9.41   0
  -9  -2   5  938.55   12.68   0
  -9   2   5  896.60   10.62   0
   9   2  -5  904.81   11.40   0
   9  -2  -5  930.43    8.97   0
   8  -2  -5 1477.07   11.29   0
  -8  -2   5 1409.60   16.25   0
   8   2  -5 1400.08   14.59   0
  -8   2   5 1309.20   12.47   0
   7  -2  -5 1827.13   12.86   0
  -7  -2   5 1614.00   19.01   0
  -7   2   5 1549.26   12.25   0
   7   2  -5 1934.16   18.01   0
   6  -2  -5  638.26    8.90   0
  -6  -2   5  453.74   12.52   0
  -6   2   5  493.89    8.51   0
   6   2  -5  637.90   11.85   0
   5  -2  -5  217.36    6.66   0
  -5  -2   5  175.20    9.30   0
   5   2  -5  230.51    8.89   0
  -5   2   5  167.71    6.88   0
   4   2  -5   51.21    7.50   0
  -4  -2   5   46.17    6.36   0
   4  -2  -5   45.99    8.17   0
  -4   2   5   35.00    5.90   0
  -3  -2   5   21.21    4.11   0
  -3   2   5   11.06    5.45   0
   3  -2  -5   23.48    5.98   0
   3   2  -5   15.87    8.33   0
   2   2  -5  740.35   14.69   0
  -2   2   5  890.15    9.94   0
   2  -2  -5  780.49    9.98   0
   1   2  -5  266.40    9.28   0
  -1   2   5  286.01    6.74   0
   1  -2  -5  215.55    6.91   0
   0  -2  -5  758.47    9.30   0
   0   2   5 1071.94   10.84   0
   0   2  -5 1061.55   12.98   0
  -1  -2  -5  882.45    9.28   0
   1   2   5 1157.76    9.69   0
  -1   2  -5 1173.44   12.49   0
  -2  -2  -5  297.47    6.51   0
  -2   2  -5  379.52    7.11   0
   2   2   5  399.96    6.33   0
   3   2   5 1108.03    9.88   0
  -3   2  -5 1089.01   10.13   0
  -3  -2  -5  957.75    9.04   0
  -4  -2  -5  596.70    7.33   0
  -4   2  -5  664.90    7.95   0
   4   2   5  702.70    7.31   0
  -5  -2  -5  492.51    7.77   0
  -5   2  -5  532.60    6.85   0
  -6  -2  -5  161.90    4.80   0
  -6   2  -5  162.32    4.47   0
  -7  -2  -5  353.72    5.75   0
  -7   2  -5  353.01    5.43   0
  -8  -2  -5   93.63    4.67   0
  -8   2  -5   91.77    3.84   0
  -9   2  -5  101.05    5.25   0
  -9  -2  -5  102.57    4.48   0
 -10   2  -5    5.81    4.64   0
 -10  -2  -5   -1.74    5.26   0
 -11   2  -5   21.51    3.40   0
 -11  -2  -5   19.09    3.71   0
 -12   2  -5   16.86    3.35   0
 -12  -2  -5   13.83    3.65   0
 -13  -2  -5   63.18    5.30   0
 -13   2  -5   49.71    3.83   0
 -14  -2  -5   94.76    4.05   0
 -14   2  -5  100.89    5.29   0
 -15  -2  -5   71.13    4.02   0
 -15  -2  -5   80.38    3.87   0
 -15   2  -5   75.26    5.33   0
 -16  -2  -5   56.20    4.18   0
 -16  -2  -5   50.40    4.01   0
 -16   2  -5   64.54    4.14   0
 -17  -2  -5   76.59    4.21   0
 -17  -2  -5   75.89    4.26   0
 -17   2  -5   81.08    4.19   0
 -18  -2  -5   31.24    4.41   0
 -18  -2  -5   32.22    3.93   0
 -18   2  -5   35.11    5.77   0
 -19  -2  -5   99.42    4.85   0
 -19  -2  -5  101.90    4.86   0
 -19   2  -5   99.68    6.39   0
 -24   3   5   12.90    4.70   0
  24  -3  -5    4.42    4.70   0
 -24  -3   5   11.95    6.11   0
 -23   3   5   -1.08    4.58   0
  23  -3  -5    2.49    4.17   0
 -23  -3   5    1.86    4.00   0
 -22   3   5   16.29    4.34   0
  22  -3  -5   22.50    4.48   0
 -22  -3   5   20.32    4.39   0
 -21   3   5   20.13    4.15   0
  21  -3  -5   26.20    3.96   0
 -21  -3   5   19.90    5.40   0
 -20   3   5   23.46    4.22   0
 -20  -3   5   24.17    4.10   0
  20  -3  -5   27.09    5.60   0
  19  -3  -5   41.23    4.00   0
 -19   3   5   41.80    5.81   0
 -19  -3   5   33.11    4.17   0
 -18   3   5   83.79    6.36   0
  18  -3  -5   69.72    4.19   0
 -18  -3   5   87.64    4.53   0
 -17   3   5   20.60    4.34   0
  17  -3  -5   14.75    5.15   0
 -17  -3   5   15.16    3.93   0
 -16   3   5    9.26    5.73   0
  16  -3  -5    6.41    3.64   0
 -16  -3   5   11.41    4.95   0
 -15   3   5  189.51    5.14   0
  15  -3  -5  195.35    5.79   0
 -15  -3   5  197.89    6.34   0
 -14   3   5   44.57    4.83   0
  14  -3  -5   54.76    4.05   0
 -14  -3   5   43.23    4.19   0
  13  -3  -5   39.15    3.87   0
 -13   3   5   50.04    4.83   0
 -13  -3   5   37.90    4.22   0
 -12   3   5  144.49    5.46   0
  12  -3  -5  138.83    4.81   0
 -12  -3   5  139.02    5.36   0
 -11   3   5  181.85    5.84   0
  11  -3  -5  178.39    5.03   0
 -11  -3   5  197.91    7.27   0
 -10  -3   5    4.50    4.04   0
 -10   3   5    9.49    4.79   0
  10  -3  -5    6.41    4.00   0
  -9  -3   5   10.02    6.70   0
  -9   3   5    7.30    4.95   0
   9  -3  -5   10.58    5.63   0
   8  -3  -5  424.36    6.79   0
  -8  -3   5  398.72   12.15   0
  -8   3   5  341.66    7.36   0
   7  -3  -5    5.17    6.04   0
  -7   3   5    6.00    5.48   0
  -7  -3   5    0.79    9.96   0
  -6  -3   5  189.13   13.75   0
  -6   3   5  143.87    6.11   0
   6  -3  -5  178.26    5.86   0
   5  -3  -5  106.63    5.75   0
  -5   3   5   72.79    5.78   0
   4  -3  -5   60.17    5.66   0
  -4   3   5   52.09    5.63   0
  -3   3   5  579.09    9.92   0
   3   3  -5  804.83   23.34   0
   3   3  -5  807.50   20.70   0
   3  -3  -5  682.10   10.53   0
   2   3  -5   85.82   10.86   0
  -2   3   5   85.36    5.71   0
   2   3  -5  109.77    7.18   0
   2  -3  -5   79.32    8.31   0
   1   3  -5    6.52    4.44   0
  -1   3   5    5.78    4.76   0
   1  -3  -5    8.08    5.40   0
   1   3  -5    6.52    6.58   0
   0   3  -5  253.80    7.45   0
   0  -3  -5  197.07    6.35   0
   0   3   5  238.48    6.13   0
   0   3  -5  269.79    8.38   0
  -1  -3  -5  622.21    8.13   0
   1   3   5  878.46    9.96   0
  -1   3  -5  898.83   11.66   0
  -1   3  -5  872.60   10.58   0
  -2   3  -5   27.72    4.65   0
  -2  -3  -5   22.58    6.71   0
   2   3   5   26.65    4.26   0
  -2   3  -5   26.08    3.78   0
   3   3   5    0.83    5.20   0
  -3  -3  -5   -0.68    6.21   0
  -3   3  -5   -0.48    2.97   0
   4   3   5    4.85    3.56   0
  -4   3  -5    6.59    4.50   0
  -4  -3  -5    2.61    4.30   0
   5   3   5   11.13    3.52   0
  -5  -3  -5   16.81    4.03   0
  -5   3  -5   12.56    3.20   0
  -6  -3  -5   -0.64    4.09   0
  -6   3  -5    0.83    3.15   0
  -7   3  -5  141.14    4.21   0
  -7  -3  -5  137.49    4.97   0
  -8  -3  -5  129.17    4.92   0
  -8   3  -5  128.63    4.16   0
  -9   3  -5   61.74    4.65   0
  -9  -3  -5   45.62    4.13   0
 -10  -3  -5   21.44    3.79   0
 -10   3  -5   19.52    3.48   0
 -11  -3  -5  256.13    4.97   0
 -11   3  -5  277.64    5.89   0
 -12  -3  -5   57.89    3.98   0
 -12   3  -5   62.82    3.82   0
 -13   3  -5   60.22    3.88   0
 -13  -3  -5   49.41    4.13   0
 -14   3  -5   11.24    4.90   0
 -14  -3  -5   10.48    5.17   0
 -15   3  -5    6.19    3.72   0
 -15  -3  -5   -0.75    5.38   0
 -16   3  -5    3.01    5.00   0
 -16  -3  -5   -3.59    4.04   0
 -17  -3  -5    4.86    3.84   0
 -17  -3  -5    1.95    4.21   0
 -17   3  -5    6.26    3.94   0
 -18  -3  -5   -1.21    4.14   0
 -18   3  -5    3.99    4.03   0
 -18  -3  -5    5.27    4.23   0
 -19  -3  -5    2.23    4.27   0
 -19   3  -5    8.66    5.89   0
 -19  -3  -5    8.05    4.29   0
 -23   4   5  129.31    6.94   0
  23  -4  -5   94.90    5.21   0
 -23  -4   5   98.79    6.96   0
 -22   4   5   21.23    6.58   0
 -22  -4   5   12.55    4.52   0
  22  -4  -5   17.93    4.33   0
 -21   4   5   81.99    6.44   0
  21  -4  -5   68.49    5.95   0
 -21  -4   5   62.97    6.18   0
 -20   4   5   47.47    4.43   0
  20  -4  -5   50.34    4.09   0
 -20  -4   5   54.02    5.72   0
 -19   4   5  108.33    4.87   0
  19  -4  -5   99.14    4.70   0
 -19  -4   5  115.01    4.76   0
 -18   4   5   13.98    4.26   0
  18  -4  -5   10.83    3.53   0
 -18  -4   5   13.02    3.97   0
 -17   4   5   10.59    4.34   0
  17  -4  -5   12.67    3.87   0
 -17  -4   5   14.04    3.72   0
 -16   4   5   15.97    4.42   0
  16  -4  -5   15.81    3.64   0
 -16  -4   5    9.34    3.45   0
  15  -4  -5   10.19    3.63   0
 -15   4   5    4.28    4.07   0
 -15  -4   5    5.01    5.01   0
 -14  -4   5  120.52    4.94   0
 -14   4   5  125.87    6.41   0
  14  -4  -5  139.13    5.53   0
 -13   4   5  431.78    7.92   0
  13  -4  -5  453.06    6.16   0
 -13  -4   5  427.81    8.45   0
  12  -4  -5  846.10    7.94   0
 -12   4   5  850.77    9.76   0
 -12  -4   5  891.66   11.61   0
  11  -4  -5  319.34    5.78   0
 -11   4   5  308.96    8.07   0
 -11  -4   5  338.44    8.87   0
 -10  -4   5  727.73   13.00   0
 -10   4   5  683.86    7.97   0
  10  -4  -5  747.87    7.68   0
  -9  -4   5 2895.59   28.11   0
  -9  -4   5 2811.39   29.03   0
  -9   4   5 2328.95   12.83   0
   9  -4  -5 2651.59   13.51   0
   8  -4  -5 1077.27    9.20   0
  -8  -4   5  873.33   27.10   0
  -8   4   5  858.63    9.18   0
  -8  -4   5  950.17   26.08   0
   7  -4  -5 1176.21   10.62   0
  -7   4   5  881.58    9.00   0
   6  -4  -5  267.99    6.10   0
  -6   4   5  186.33    6.15   0
   5  -4  -5 1064.37   10.76   0
  -5   4   5  774.39    8.79   0
   4  -4  -5    5.83    4.90   0
  -4   4   5    7.09    5.06   0
  -3   4   5    9.02    7.05   0
   3  -4  -5   11.01    7.27   0
  -2   4   5 1233.73   10.29   0
   2  -4  -5 1262.76   10.47   0
   1   4  -5   81.96    7.04   0
  -1   4   5   72.25    6.86   0
   1  -4  -5   60.55    5.50   0
   1   4  -5   81.96    7.71   0
   0   4  -5  478.96   10.62   0
   0   4  -5  513.12   10.65   0
   0   4   5  429.55    6.91   0
   0  -4  -5  353.00    6.87   0
   1   4   5 1341.67   10.94   0
  -1   4  -5 1391.62   14.15   0
  -1  -4  -5  946.30    9.19   0
  -2  -4  -5  747.32    8.20   0
   2   4   5 1046.53    8.93   0
  -2   4  -5 1051.11   11.03   0
  -3  -4  -5 1132.30    9.59   0
  -3   4  -5 1625.39   13.05   0
   3   4   5 1586.27   10.52   0
  -4  -4  -5  364.92    8.19   0
  -4   4  -5  467.16    7.09   0
   4   4   5  527.28    7.93   0
  -5  -4  -5  863.35    8.27   0
  -5   4  -5 1081.83    9.69   0
   5   4   5 1116.19    9.55   0
  -6   4  -5  682.96    7.71   0
  -6  -4  -5  588.21    7.25   0
  -7  -4  -5  804.52    8.99   0
  -7   4  -5  911.41    8.15   0
  -8   4  -5    4.02    3.35   0
  -8  -4  -5    7.57    5.68   0
  -9   4  -5  120.93    5.23   0
  -9  -4  -5   94.48    4.31   0
 -10   4  -5   21.87    3.30   0
 -10  -4  -5   25.46    3.96   0
 -11  -4  -5    6.38    3.91   0
 -11   4  -5    0.71    3.42   0
 -12  -4  -5   51.41    4.25   0
 -12   4  -5   52.58    4.85   0
 -13  -4  -5   76.16    4.49   0
 -13   4  -5   81.74    3.98   0
 -14  -4  -5  130.13    4.75   0
 -14   4  -5  133.15    4.36   0
 -15  -4  -5   61.08    4.60   0
 -15   4  -5   60.33    4.00   0
 -16  -4  -5  107.34    6.44   0
 -16   4  -5  108.33    4.41   0
 -17  -4  -5  142.48    6.89   0
 -17   4  -5  157.34    5.19   0
 -18  -4  -5   67.36    4.97   0
 -18  -4  -5   64.57    4.74   0
 -18   4  -5   82.27    4.77   0
 -22  -5   5   19.67    4.67   0
 -22   5   5   18.80    4.61   0
  22  -5  -5   17.26    4.34   0
 -22  -5   5   17.96    6.32   0
 -21  -5   5    3.56    4.39   0
 -21   5   5    6.15    4.65   0
  21  -5  -5    3.08    4.34   0
 -21  -5   5    0.68    3.97   0
 -20   5   5   -7.16    6.23   0
 -20  -5   5    4.87    5.75   0
  20  -5  -5   -2.47    5.73   0
 -20  -5   5    4.39    3.85   0
 -19   5   5   86.22    4.82   0
  19  -5  -5   80.74    4.33   0
 -19  -5   5   89.13    6.19   0
 -19  -5   5   88.30    6.20   0
 -18   5   5   85.37    4.79   0
  18  -5  -5   82.72    4.56   0
 -18  -5   5   89.65    6.56   0
 -18  -5   5   86.17    6.18   0
 -17  -5   5    6.96    3.63   0
 -17   5   5    6.92    5.97   0
  17  -5  -5    6.29    5.29   0
 -17  -5   5    5.41    5.19   0
 -16  -5   5   17.85    5.25   0
 -16   5   5   13.92    4.23   0
  16  -5  -5   22.07    3.71   0
 -16  -5   5   14.70    5.24   0
 -15   5   5  100.27    6.50   0
 -15  -5   5  109.17    5.07   0
  15  -5  -5  108.71    5.80   0
 -15  -5   5  105.98    6.31   0
 -14   5   5  390.34    6.39   0
 -14  -5   5  391.65    8.68   0
  14  -5  -5  420.49    6.12   0
 -14  -5   5  396.60    7.56   0
 -13   5   5   70.11    4.58   0
  13  -5  -5   71.73    4.14   0
 -13  -5   5   77.15    6.13   0
 -13  -5   5   75.80    5.10   0
 -12   5   5    9.51    4.33   0
 -12  -5   5    6.65    4.13   0
 -12  -5   5    8.40    5.42   0
  12  -5  -5   12.05    5.00   0
 -11  -5   5   30.30    7.77   0
 -11   5   5   26.96    4.97   0
  11  -5  -5   26.38    3.89   0
 -11  -5   5   34.29    6.08   0
 -10  -5   5   58.22    7.05   0
 -10   5   5   55.88    7.22   0
 -10  -5   5   51.09    8.74   0
  10  -5  -5   57.43    4.27   0
  -9   5   5   41.86    5.29   0
   9  -5  -5   51.27    4.39   0
  -8   5   5   70.61    7.55   0
   8  -5  -5   93.77    4.87   0
   7  -5  -5  217.21    5.70   0
  -7   5   5  154.29    6.10   0
   6  -5  -5   28.38    6.60   0
  -6   5   5   17.51    5.38   0
  -5   5   5   51.85    5.40   0
   5  -5  -5   80.97    5.31   0
   4  -5  -5  347.85    6.67   0
  -4   5   5  266.71    6.54   0
  -3   5   5  437.27    7.26   0
   3  -5  -5  491.41    7.57   0
  -2   5   5  192.15    6.41   0
   2  -5  -5  204.04    8.36   0
   1   5  -5   40.57    8.42   0
  -1   5   5   39.87    7.32   0
   1  -5  -5   43.79    7.70   0
   1   5  -5   46.95    6.75   0
   0   5  -5  544.99   12.23   0
   0  -5  -5  374.00    8.71   0
   0   5   5  494.03    8.59   0
  -1   5  -5   89.11    6.65   0
  -1  -5  -5   67.28    7.58   0
   1   5   5   82.49    5.21   0
  -2   5  -5   64.79    5.69   0
   2   5   5   59.13    4.91   0
  -2  -5  -5   38.69    7.25   0
   3   5   5   -1.35    4.45   0
  -3   5  -5    4.84    5.01   0
  -3  -5  -5   -2.63    5.38   0
  -4  -5  -5   -2.03    4.89   0
   4   5   5   -1.06    5.86   0
  -4   5  -5   -1.31    4.99   0
   5   5   5   14.99    5.77   0
  -5  -5  -5   17.98    4.93   0
  -5   5  -5   28.39    5.13   0
   6   5   5   29.95    5.59   0
  -6  -5  -5   21.07    6.55   0
  -6   5  -5   21.18    3.73   0
  -7   5  -5  220.88    5.08   0
  -7  -5  -5  181.24    5.33   0
  -8  -5  -5  321.61    5.83   0
  -8   5  -5  411.24    7.13   0
  -9   5  -5   68.21    5.31   0
  -9  -5  -5   54.40    4.49   0
 -10  -5  -5   27.22    5.88   0
 -10   5  -5   36.01    4.88   0
 -11  -5  -5   98.93    4.70   0
 -11   5  -5  114.32    4.29   0
 -12   5  -5  128.02    4.34   0
 -12  -5  -5  107.32    4.77   0
 -13   5  -5    4.61    3.64   0
 -13  -5  -5   -1.90    4.35   0
 -14   5  -5    0.12    5.22   0
 -14  -5  -5   -0.89    5.84   0
 -15  -5  -5   26.70    4.38   0
 -15   5  -5   34.15    5.54   0
 -16   5  -5    7.39    4.03   0
 -16  -5  -5   -2.57    4.29   0
 -17  -5  -5   13.56    6.39   0
 -17   5  -5    9.64    5.77   0
 -18  -5  -5    9.29    6.49   0
 -18  -5  -5    3.69    4.27   0
 -18   5  -5    3.20    4.28   0
 -21   6   5   21.66    4.94   0
 -21  -6   5   40.42    6.73   0
  21  -6  -5   23.99    4.55   0
 -21  -6   5   27.16    4.77   0
 -20   6   5    7.23    4.62   0
  20  -6  -5    4.50    4.30   0
 -20  -6   5    3.02    6.35   0
 -20  -6   5    9.23    6.04   0
 -19   6   5   24.54    6.62   0
  19  -6  -5   12.06    5.61   0
 -19  -6   5   10.04    4.19   0
 -19  -6   5   13.26    5.87   0
 -18   6   5    9.13    4.41   0
  18  -6  -5    6.24    3.96   0
 -18  -6   5    4.55    5.84   0
 -18  -6   5    1.45    4.05   0
 -17   6   5   11.14    4.52   0
 -17  -6   5    5.26    3.94   0
  17  -6  -5    4.45    3.89   0
 -17  -6   5    5.19    3.80   0
 -16  -6   5   48.24    4.59   0
 -16   6   5   49.95    4.61   0
  16  -6  -5   52.68    5.78   0
 -16  -6   5   50.02    4.62   0
 -15   6   5   10.24    5.93   0
 -15  -6   5   12.40    3.89   0
  15  -6  -5   14.58    3.80   0
 -15  -6   5   15.12    5.90   0
 -14   6   5   64.08    4.57   0
 -14  -6   5   76.71    6.01   0
 -14  -6   5   67.41    5.15   0
  14  -6  -5   83.12    5.60   0
 -13   6   5   14.29    4.41   0
 -13  -6   5   13.46    6.06   0
  13  -6  -5   22.70    3.83   0
 -13  -6   5   16.39    5.30   0
 -12  -6   5  104.20    9.23   0
 -12   6   5  118.83    5.24   0
  12  -6  -5  139.47    4.69   0
 -12  -6   5  137.07    7.31   0
 -11   6   5  314.62    6.12   0
  11  -6  -5  398.70    7.29   0
 -11  -6   5  392.78   11.85   0
 -11  -6   5  271.98   11.58   0
 -10   6   5   95.64    5.06   0
  10  -6  -5  116.88    4.39   0
  -9   6   5  107.91    7.17   0
   9  -6  -5  113.83    4.55   0
  -8   6   5   22.04    5.16   0
   8  -6  -5   27.78    4.08   0
   7  -6  -5  603.48    7.29   0
  -7   6   5  466.46    7.25   0
   6  -6  -5   42.29    4.73   0
  -6   6   5   39.15    5.27   0
   5  -6  -5  200.03    5.87   0
  -5   6   5  152.06    6.07   0
  -4   6   5  180.61    8.19   0
   4  -6  -5  244.14    6.36   0
  -3   6   5   52.44    7.83   0
   3  -6  -5   59.26    5.42   0
  -2   6   5   11.17    7.47   0
   2  -6  -5    9.07    5.34   0
   1  -6  -5  188.81    6.42   0
  -1   6   5  193.67    8.06   0
   1   6  -5  152.69   12.17   0
   0   6  -5  835.16   15.56   0
   0  -6  -5  703.61   10.24   0
   0   6   5  819.42    8.66   0
  -1   6  -5   19.67    6.66   0
  -1  -6  -5   31.55    7.78   0
   1   6   5   14.96    5.00   0
  -2   6  -5    4.27    5.94   0
   2   6   5    8.79    4.50   0
  -2  -6  -5    8.42    5.42   0
   3   6   5  595.30    7.67   0
  -3  -6  -5  418.54    7.33   0
  -3   6  -5  620.76    9.94   0
  -4  -6  -5  105.32    5.36   0
  -4   6  -5  134.17    6.33   0
   4   6   5  137.03    5.17   0
  -5  -6  -5  261.41    7.56   0
   5   6   5  371.85    6.05   0
  -5   6  -5  376.43    7.63   0
  -6  -6  -5    9.52    4.27   0
   6   6   5    5.74    3.75   0
  -6   6  -5   11.05    5.06   0
  -7  -6  -5   72.10    4.82   0
  -7   6  -5  100.59    5.76   0
  -8  -6  -5    9.81    4.47   0
  -8   6  -5    7.50    3.38   0
  -9   6  -5   67.17    4.18   0
  -9  -6  -5   45.52    4.69   0
 -10  -6  -5   21.13    4.50   0
 -10   6  -5   21.49    5.05   0
 -11  -6  -5    2.22    6.12   0
 -11   6  -5    8.46    4.92   0
 -12  -6  -5   -4.11    4.51   0
 -12   6  -5   -1.21    3.65   0
 -13  -6  -5    4.89    4.21   0
 -13   6  -5    9.62    5.40   0
 -14   6  -5    8.11    5.66   0
 -14  -6  -5    5.02    4.50   0
 -15  -6  -5   20.55    6.46   0
 -15   6  -5   26.72    5.74   0
 -16   6  -5   28.86    4.38   0
 -16  -6  -5   16.65    4.62   0
 -17  -6  -5   23.99    4.95   0
 -20   7   5   59.10    5.22   0
  20  -7  -5   66.65    4.92   0
 -20  -7   5   71.36    7.33   0
 -20  -7   5   51.60    5.83   0
 -19   7   5   20.32    4.88   0
  19  -7  -5   23.21    4.27   0
 -19  -7   5   24.75    6.88   0
 -19  -7   5   16.04    6.39   0
 -18   7   5   46.42    6.79   0
  18  -7  -5   48.77    4.50   0
 -18  -7   5   53.88    7.11   0
 -18  -7   5   44.85    5.04   0
 -17   7   5   38.35    5.01   0
 -17  -7   5   46.01    6.62   0
 -17  -7   5   46.85    4.75   0
  17  -7  -5   48.93    6.08   0
 -16   7   5  286.94    7.42   0
 -16  -7   5  220.38    8.71   0
  16  -7  -5  277.05    5.67   0
 -16  -7   5  264.91    8.48   0
 -15  -7   5  133.69    7.97   0
 -15   7   5  163.25    5.51   0
  15  -7  -5  177.16    5.07   0
 -15  -7   5  164.72    7.68   0
 -14  -7   5   11.70    6.92   0
 -14   7   5    8.93    4.50   0
  14  -7  -5   18.46    3.82   0
 -14  -7   5   13.84    5.60   0
 -13  -7   5  166.09    9.75   0
 -13   7   5  210.59    5.83   0
  13  -7  -5  254.56    5.37   0
 -13  -7   5  255.44    9.12   0
 -12   7   5  160.93    7.17   0
 -12  -7   5  151.69   11.91   0
  12  -7  -5  211.00    5.17   0
 -12  -7   5  201.58   10.73   0
 -11   7   5   52.57    6.79   0
  11  -7  -5   63.92    5.84   0
 -10   7   5   22.37    4.91   0
  10  -7  -5   29.78    4.33   0
  -9   7   5   29.00    5.08   0
   9  -7  -5   38.83    4.42   0
  -8   7   5   17.42    5.02   0
   8  -7  -5   32.47    5.82   0
   7  -7  -5  143.55    5.02   0
  -7   7   5   99.87    5.42   0
  -6   7   5  434.63    7.01   0
   6  -7  -5  627.43    7.41   0
   5  -7  -5  311.75    6.21   0
  -5   7   5  232.85    6.18   0
  -4   7   5  276.64    8.34   0
   4  -7  -5  347.77    8.27   0
  -3   7   5  649.09    8.04   0
   3  -7  -5  801.82    9.89   0
   2  -7  -5  393.30    6.83   0
  -2   7   5  365.35    6.86   0
   1   7  -5  183.69   12.24   0
   1  -7  -5  213.64    6.06   0
  -1   7   5  216.76    6.13   0
   0  -7  -5  554.85    7.53   0
   0   7   5  622.13    7.58   0
   0   7  -5  474.09   13.23   0
  -1   7  -5   20.16    5.79   0
  -1  -7  -5   21.37    6.88   0
   1   7   5   21.64    4.59   0
   2   7   5    9.16    4.31   0
  -2   7  -5    3.49    4.52   0
  -2  -7  -5    2.57    4.86   0
  -3   7  -5   36.46    4.82   0
   3   7   5   34.37    4.32   0
  -3  -7  -5   19.68    6.64   0
  -4   7  -5    2.81    5.77   0
  -4  -7  -5    3.16    4.48   0
   4   7   5    3.79    5.77   0
   5   7   5  164.98    6.63   0
  -5   7  -5  145.69    5.51   0
  -5  -7  -5  112.18    5.30   0
   6   7   5  123.55    4.86   0
  -6   7  -5  116.62    6.67   0
  -6  -7  -5   78.06    6.97   0
  -7  -7  -5   40.82    6.79   0
   7   7   5   49.60    4.35   0
  -7   7  -5   41.22    5.70   0
  -8  -7  -5  112.55    6.96   0
  -8   7  -5  170.38    6.59   0
  -9  -7  -5  176.13    6.96   0
  -9   7  -5  206.52    5.67   0
 -10  -7  -5  122.97    5.10   0
 -10   7  -5  173.77    6.63   0
 -11  -7  -5   39.85    4.92   0
 -11   7  -5   56.66    4.53   0
 -12  -7  -5   26.30    6.53   0
 -12   7  -5   31.51    4.41   0
 -13   7  -5  103.99    4.84   0
 -13  -7  -5   68.15    5.03   0
 -14  -7  -5   24.01    4.92   0
 -14   7  -5   39.76    6.20   0
 -15  -7  -5   13.00    4.50   0
 -15   7  -5   23.42    5.96   0
 -18  -8   5   17.49    7.47   0
 -18   8   5   25.08    5.21   0
  18  -8  -5   33.57    6.12   0
 -18  -8   5   28.09    6.39   0
 -17  -8   5    1.02    7.19   0
 -17   8   5    9.66    4.57   0
  17  -8  -5    3.12    4.38   0
 -17  -8   5    1.03    5.95   0
 -16   8   5   11.93    4.84   0
  16  -8  -5   22.00    4.50   0
 -16  -8   5   17.10    6.30   0
 -16  -8   5   10.15    7.07   0
 -15   8   5    4.46    4.70   0
  15  -8  -5   16.89    4.08   0
 -15  -8   5   13.75    7.38   0
 -15  -8   5   11.76    7.47   0
 -14   8   5   11.24    5.10   0
 -14  -8   5   12.35    7.96   0
  14  -8  -5   17.78    4.50   0
 -14  -8   5   19.48    7.51   0
 -13  -8   5    0.85    9.56   0
 -13  -8   5   -0.11    8.11   0
 -13   8   5    1.24    6.77   0
  13  -8  -5   -0.94    4.09   0
 -12   8   5    3.22    4.60   0
  12  -8  -5    9.43    5.99   0
 -11   8   5    7.89    4.79   0
  11  -8  -5    6.98    3.98   0
 -10   8   5   59.73    7.15   0
  10  -8  -5   70.29    6.11   0
   9  -8  -5   38.27    4.25   0
  -9   8   5   29.87    6.75   0
   8  -8  -5   31.12    4.34   0
  -8   8   5   27.33    5.09   0
   7  -8  -5   38.47    6.22   0
  -7   8   5   22.71    5.14   0
  -6   8   5  163.51    7.56   0
   6  -8  -5  219.57    5.67   0
  -5   8   5   30.42    4.98   0
   5  -8  -5   44.40    4.67   0
   4  -8  -5   16.69    4.66   0
  -4   8   5   10.83    6.84   0
   3  -8  -5    5.20    4.63   0
  -3   8   5   -0.05    4.72   0
   2  -8  -5    5.20    6.60   0
  -2   8   5   12.32    4.95   0
   1  -8  -5   43.72    4.98   0
  -1   8   5   43.28    5.12   0
   1   8  -5   48.87    8.76   0
   0   8  -5   36.73    7.41   0
   0  -8  -5   38.54    5.07   0
   0   8   5   49.92    6.92   0
  -1  -8  -5   -0.49    4.90   0
  -1   8  -5    4.09    7.15   0
   1   8   5   -4.13    4.63   0
   2   8   5   10.15    4.48   0
  -2  -8  -5    7.22    4.70   0
  -2   8  -5    7.33    7.13   0
  -3   8  -5   10.67    6.85   0
   3   8   5    5.37    4.73   0
  -3  -8  -5    4.60    4.88   0
   4   8   5   34.26    6.32   0
  -4   8  -5   30.52    4.97   0
  -4  -8  -5   20.54    7.08   0
  -5   8  -5    1.17    4.45   0
   5   8   5    1.89    5.89   0
  -5  -8  -5    9.27    4.62   0
  -6   8  -5    0.38    6.02   0
  -6  -8  -5   -1.81    4.64   0
   6   8   5   -7.36    4.25   0
   7   8   5   -2.81    4.10   0
  -7   8  -5    1.50    4.39   0
  -7  -8  -5    4.97    4.54   0
  -8   8  -5   29.26    4.42   0
  -8  -8  -5   19.84    4.73   0
  -9   8  -5    3.71    4.10   0
  -9  -8  -5    6.02    4.64   0
 -10  -8  -5    5.46    4.72   0
 -10   8  -5    5.49    6.06   0
 -11   8  -5   12.28    4.46   0
 -11  -8  -5   18.64    6.42   0
 -12   8  -5   10.72    6.41   0
 -12  -8  -5   -1.14    4.72   0
 -13  -8  -5    3.49    4.94   0
 -13   8  -5   -1.59    4.25   0
 -14  -8  -5    5.25    5.07   0
 -14   8  -5   10.36    4.75   0
 -16  -9   5   14.25    9.73   0
 -16   9   5   12.47    5.21   0
  16  -9  -5   16.03    4.83   0
 -16  -9   5    9.00    8.22   0
 -15  -9   5   58.49   12.18   0
 -15   9   5   46.74    5.41   0
  15  -9  -5   64.33    5.00   0
 -15  -9   5   67.72   11.08   0
 -14   9   5   21.72    7.11   0
  14  -9  -5   16.47    6.35   0
 -13   9   5   28.36    5.13   0
  13  -9  -5   38.43    4.68   0
 -12   9   5   -1.06    5.01   0
  12  -9  -5   -0.68    4.43   0
 -11   9   5    7.92    4.98   0
  11  -9  -5   20.26    6.26   0
  10  -9  -5    5.78    4.13   0
 -10   9   5    4.11    4.62   0
  -9   9   5    5.96    4.64   0
   9  -9  -5    3.82    6.21   0
   8  -9  -5   93.71    5.03   0
  -8   9   5   71.19    7.64   0
  -7   9   5   38.54    6.79   0
   7  -9  -5   87.99    6.33   0
   6  -9  -5   28.70    4.67   0
  -6   9   5   23.86    5.14   0
   5  -9  -5  138.33    6.92   0
  -5   9   5  104.28    7.32   0
   4  -9  -5   63.12    4.82   0
  -4   9   5   66.09    5.07   0
   3  -9  -5  167.64    7.04   0
  -3   9   5  150.82    7.42   0
   2  -9  -5   74.93    4.95   0
  -2   9   5   55.38    5.06   0
   1  -9  -5   80.27    6.68   0
   1   9  -5   76.38    9.28   0
  -1   9   5   75.86    6.90   0
   0  -9  -5   38.60    4.82   0
   0   9  -5   35.96    7.33   0
   0   9   5   47.98    4.89   0
   1   9   5  110.94    5.35   0
  -1   9  -5   88.31    8.15   0
  -1  -9  -5  105.46    5.28   0
   2   9   5    9.08    6.34   0
  -2  -9  -5    3.91    4.66   0
  -2   9  -5    2.86    5.20   0
  -3  -9  -5    5.06    4.72   0
   3   9   5   22.35    4.57   0
  -3   9  -5    6.83    7.30   0
   4   9   5   18.07    4.49   0
  -4   9  -5   15.58    5.29   0
  -4  -9  -5   17.07    4.79   0
  -5   9  -5    4.98    7.05   0
   5   9   5    0.87    6.22   0
  -5  -9  -5   -7.11    6.27   0
   6   9   5    4.75    4.48   0
  -6   9  -5    7.98    4.82   0
  -6  -9  -5   14.32    6.79   0
   7   9   5   21.28    4.81   0
  -7   9  -5   21.29    6.64   0
  -7  -9  -5   25.52    7.07   0
  -8   9  -5   52.02    5.16   0
  -8  -9  -5   48.39    7.03   0
  -9   9  -5   36.86    4.95   0
  -9  -9  -5   18.61    7.34   0
 -10   9  -5   20.98    4.91   0
 -10  -9  -5   17.41    5.04   0
 -11   9  -5   67.01    6.93   0
 -11  -9  -5   38.17    5.23   0
 -12   9  -5   32.40    5.16   0
 -12  -9  -5   34.34    7.47   0
 -14  10   5    6.70    5.24   0
  14 -10  -5    1.50    4.48   0
  13 -10  -5   23.30    4.72   0
 -13  10   5   17.16    5.33   0
  12 -10  -5   43.50    6.49   0
 -12  10   5   35.06    5.36   0
 -11  10   5   25.52    5.29   0
  11 -10  -5   18.52    4.74   0
 -10  10   5   45.41    5.29   0
  10 -10  -5   66.54    4.82   0
   9 -10  -5   43.31    6.50   0
  -9  10   5   41.75    5.22   0
  -8  10   5  130.45    5.80   0
   8 -10  -5  171.67    5.42   0
  -7  10   5   30.15    5.06   0
   7 -10  -5   43.60    6.36   0
  -6  10   5   39.57    7.10   0
   6 -10  -5   44.79    4.47   0
   5 -10  -5    4.78    4.46   0
  -5  10   5    1.96    4.53   0
   4 -10  -5    7.59    6.10   0
  -4  10   5    7.21    4.91   0
   3 -10  -5    5.82    4.54   0
  -3  10   5    0.88    6.38   0
   2 -10  -5   19.64    4.72   0
  -2  10   5   14.91    4.58   0
   1 -10  -5   20.39    4.70   0
   1  10  -5   21.20    9.12   0
  -1  10   5   13.52    6.67   0
   0 -10  -5   27.75    4.80   0
   0  10  -5   20.57    7.09   0
   0  10   5   27.58    5.02   0
   1  10   5   47.28    7.12   0
  -1 -10  -5   39.39    5.08   0
  -1  10  -5   33.79    7.52   0
  -2  10  -5   21.04    7.99   0
  -2 -10  -5   24.26    7.18   0
   2  10   5   32.07    4.84   0
  -3 -10  -5   43.72    4.95   0
   3  10   5   58.60    5.21   0
  -3  10  -5   42.57    7.56   0
   4  10   5   53.53    6.91   0
  -4 -10  -5   38.73    5.28   0
  -4  10  -5   35.89    7.81   0
  -5 -10  -5   17.60    4.91   0
   5  10   5   15.81    4.86   0
  -5  10  -5   13.20    7.98   0
  -6 -10  -5   50.52    5.06   0
  -6  10  -5   49.18    8.30   0
   6  10   5   62.33    7.08   0
   7  10   5    6.89    4.81   0
  -7  10  -5    8.64    7.37   0
  -7 -10  -5    5.85    4.74   0
  -8  10  -5   10.96    5.37   0
  -8 -10  -5    7.77    5.09   0
  -9  10  -5   11.19    5.42   0
  -9 -10  -5    0.02    5.04   0
 -10  11   5    3.03    7.11   0
  10 -11  -5   -0.85    4.60   0
  -9  11   5    0.27    7.17   0
   9 -11  -5    6.71    6.58   0
  -8  11   5    8.95    7.16   0
   8 -11  -5    1.63    4.69   0
  -7  11   5    4.69    4.96   0
   7 -11  -5   -4.13    4.68   0
  -6  11   5    5.25    4.88   0
   6 -11  -5   11.22    6.34   0
  -5  11   5    7.92    4.72   0
   5 -11  -5    0.98    4.64   0
   4 -11  -5    3.21    4.49   0
  -4  11   5   12.68    6.93   0
  -3  11   5    6.97    4.99   0
  -2  11   5    9.40    5.03   0
   1 -11  -5   11.28    4.69   0
  -1  11   5   15.70    7.03   0
   0  11   5    3.59    4.73   0
   0 -11  -5    8.52    4.79   0
   0  11  -5   -0.27    6.72   0
  -1 -11  -5   16.30    4.84   0
   1  11   5   16.52    7.20   0
  -1  11  -5    6.56    7.04   0
  -2 -11  -5    5.12    6.90   0
  -2  11  -5   12.82    7.73   0
   2  11   5    9.33    5.12   0
   3  11   5    8.01    7.11   0
  -3  11  -5    4.81    5.31   0
  -3 -11  -5    6.29    6.99   0
  -4  11  -5    0.51    7.80   0
   4  11   5   10.38    5.06   0
  -4 -11  -5    1.10    5.05   0
   5  11   5   10.07    6.92   0
  -5 -11  -5    2.28    4.98   0
  -5  11  -5    3.36    7.87   0
 -24   0   6    5.66    6.25   0
 -23   0   6   35.20    6.51   0
 -22   0   6  346.19    7.43   0
 -21   0   6   87.84    6.27   0
 -20   0   6  365.99    6.33   0
  20   0  -6  376.16    6.06   0
 -19   0   6  173.37    5.27   0
  19   0  -6  187.18    5.86   0
  18   0  -6  811.15    7.76   0
 -18   0   6  816.45    8.08   0
 -17   0   6  267.12    5.95   0
  17   0  -6  258.56    5.09   0
 -16   0   6  373.49    6.38   0
  16   0  -6  388.54    6.97   0
 -15   0   6   36.70    4.24   0
  15   0  -6   38.69    3.58   0
 -14   0   6  233.33    5.51   0
  14   0  -6  224.57    5.04   0
 -13   0   6  151.92    5.43   0
  13   0  -6  141.70    4.44   0
 -12   0   6  882.36   10.47   0
  12   0  -6  863.62    8.52   0
 -11   0   6  783.37    9.09   0
  11   0  -6  781.73    8.36   0
 -10   0   6 1771.68   13.12   0
  10   0  -6 1967.24   12.95   0
  -9   0   6  863.14   11.45   0
   9   0  -6  986.66   10.66   0
   8   0  -6 3375.74   18.73   0
  -8   0   6 2535.07   16.28   0
   7   0  -6 1139.52   11.47   0
  -7   0   6  826.65   10.65   0
   6   0  -6 3047.73   18.71   0
  -6   0   6 2270.02   17.35   0
  -5   0   6  124.28    6.55   0
   5   0  -6  172.31    7.06   0
  -4   0   6  432.54    9.67   0
   4   0  -6  441.89    9.10   0
   3   0  -6  751.80   10.66   0
  -3   0   6  950.17   10.62   0
  -2   0   6  592.91    8.53   0
   2   0  -6  424.37    8.58   0
   1   0  -6  157.34    8.32   0
  -1   0   6  210.73    5.87   0
   0   0  -6   32.33    5.24   0
   0   0   6   43.28    4.24   0
  -1   0  -6  194.03    7.51   0
   1   0   6  247.67    5.57   0
  -2   0  -6    8.94    4.57   0
  -3   0  -6  897.20    8.84   0
  -4   0  -6  622.90    7.60   0
  -5   0  -6  279.80    5.63   0
  -6   0  -6 2210.76   11.88   0
  -7   0  -6  770.34    7.61   0
  -8   0  -6  798.49    7.74   0
  -9   0  -6 1140.95    9.53   0
 -10   0  -6  591.27    6.51   0
 -11   0  -6   11.32    3.72   0
 -12   0  -6  269.34    4.97   0
 -12   0  -6  277.58    6.48   0
 -13   0  -6   33.10    3.77   0
 -13   0  -6   31.35    3.61   0
 -14   0  -6   15.70    3.65   0
 -14   0  -6   18.84    3.68   0
 -15   0  -6    5.62    3.83   0
 -15   0  -6   11.35    4.05   0
 -16   0  -6    4.99    3.73   0
 -16   0  -6    3.85    3.93   0
 -17   0  -6   14.58    4.04   0
 -17   0  -6   19.45    4.18   0
 -18   0  -6   88.27    4.81   0
 -18   0  -6   75.83    6.42   0
 -19   0  -6   77.02    4.86   0
 -19   0  -6  111.16    6.66   0
 -24   1   6   22.98    6.56   0
 -24  -1   6   13.28    6.44   0
 -23   1   6   21.69    5.96   0
 -23  -1   6   31.42    5.97   0
 -22   1   6   19.75    6.23   0
  22  -1  -6    5.68    4.25   0
 -22  -1   6   15.03    5.93   0
 -21   1   6   20.38    4.11   0
  21  -1  -6   21.58    4.03   0
 -21  -1   6   18.56    5.84   0
 -20   1   6   10.52    4.05   0
  20  -1  -6    7.84    5.21   0
 -20  -1   6   13.88    5.68   0
 -19   1   6   15.88    3.88   0
  19  -1  -6   19.28    3.69   0
 -19  -1   6   19.50    4.07   0
 -18   1   6   32.07    5.87   0
  18  -1  -6   31.63    3.80   0
  18   1  -6   29.33    3.69   0
 -18  -1   6   29.95    4.19   0
 -17  -1   6  221.97    6.99   0
 -17   1   6  212.45    5.30   0
  17   1  -6  206.64    5.22   0
  17  -1  -6  215.66    4.75   0
 -16   1   6   43.57    5.72   0
  16   1  -6   47.95    4.95   0
 -16  -1   6   46.34    4.29   0
  16  -1  -6   50.02    3.71   0
 -15  -1   6  107.31    4.83   0
 -15   1   6  100.83    4.88   0
  15   1  -6  109.70    4.30   0
  15  -1  -6  111.37    4.12   0
 -14  -1   6  226.32    5.81   0
 -14   1   6  212.82    5.54   0
  14   1  -6  224.65    6.36   0
  14  -1  -6  214.90    5.08   0
 -13  -1   6  196.70    5.96   0
 -13   1   6  201.80    5.62   0
  13   1  -6  193.75    5.10   0
  13  -1  -6  197.20    6.08   0
 -12  -1   6  254.08    7.91   0
 -12   1   6  245.30    7.59   0
  12  -1  -6  240.52    5.16   0
  12   1  -6  231.85    5.52   0
  11   1  -6    6.55    3.16   0
 -11  -1   6    2.52    6.70   0
 -11   1   6    1.36    4.71   0
  11  -1  -6    4.05    3.47   0
 -10  -1   6    0.40    6.96   0
 -10   1   6   -0.11    5.19   0
  10  -1  -6    9.17    5.45   0
  10   1  -6    5.63    4.61   0
  -9  -1   6  108.77    8.11   0
  -9   1   6  113.26    6.23   0
   9  -1  -6  119.84    5.07   0
   9   1  -6  130.86    5.97   0
  -8   1   6   97.73    6.20   0
  -8  -1   6   95.05    8.33   0
   8   1  -6  112.87    5.07   0
   8  -1  -6  137.41    5.39   0
   7  -1  -6   13.53    4.76   0
   7   1  -6   14.23    3.95   0
  -7   1   6   18.68    7.91   0
  -7  -1   6   10.20    7.68   0
  -6  -1   6    8.56    7.17   0
   6   1  -6    7.14    6.10   0
   6  -1  -6    2.13    5.02   0
  -6   1   6    9.07    7.84   0
  -5   1   6   62.08    8.09   0
   5   1  -6   88.16    6.14   0
   5  -1  -6   76.01    7.89   0
  -5  -1   6   67.46    5.66   0
  -4   1   6    8.13    7.30   0
   4  -1  -6    7.37    5.66   0
   4   1  -6   -1.77    7.87   0
  -4  -1   6    1.52    6.10   0
  -3  -1   6   76.53    6.60   0
  -3   1   6   68.86    7.36   0
   3  -1  -6   72.48    8.24   0
   3   1  -6   64.15    8.44   0
  -2  -1   6  622.80    9.80   0
   2  -1  -6  414.76    8.25   0
  -2   1   6  570.74    8.08   0
   2   1  -6  422.76    9.08   0
  -1   1   6  328.07    6.65   0
   1   1  -6  274.52    9.20   0
  -1  -1   6  341.40    6.66   0
   1  -1  -6  243.54    6.87   0
   0  -1  -6   83.44    5.44   0
   0   1  -6   92.34    5.60   0
   0   1   6  119.56    6.31   0
   1   1   6    1.59    3.98   0
  -1  -1  -6   -2.02    4.94   0
  -1   1  -6    4.44    4.45   0
  -2   1  -6  668.57    9.48   0
  -2  -1  -6  630.40    9.24   0
   2   1   6  754.46    7.92   0
  -3   1  -6  293.05    6.19   0
  -3  -1  -6  285.54    7.62   0
  -4   1  -6   86.30    6.02   0
  -4  -1  -6   70.09    4.84   0
  -5   1  -6    0.88    3.75   0
  -5  -1  -6   -0.16    5.78   0
  -6  -1  -6   -1.44    4.30   0
  -6   1  -6    3.13    3.83   0
  -7  -1  -6  338.62    5.86   0
  -7   1  -6  343.05    6.88   0
  -8  -1  -6   11.97    5.96   0
  -8   1  -6    7.61    3.73   0
  -9   1  -6  173.26    4.77   0
  -9  -1  -6  163.00    4.91   0
 -10   1  -6   11.01    4.60   0
 -10   1  -6    4.18    3.55   0
 -10  -1  -6    5.17    3.60   0
 -11   1  -6   54.31    4.86   0
 -11   1  -6   57.12    5.22   0
 -11  -1  -6   50.60    3.99   0
 -12  -1  -6  228.55    6.16   0
 -12   1  -6  222.38    6.16   0
 -12   1  -6  232.19    5.91   0
 -13  -1  -6   70.49    4.07   0
 -13   1  -6   69.82    5.49   0
 -13   1  -6   74.65    5.29   0
 -14  -1  -6  121.52    4.46   0
 -14   1  -6  116.66    5.76   0
 -14  -1  -6  118.91    4.38   0
 -14   1  -6  125.28    5.57   0
 -15  -1  -6   44.91    4.02   0
 -15   1  -6   32.68    5.63   0
 -15  -1  -6   47.31    3.84   0
 -15   1  -6   40.40    5.35   0
 -16  -1  -6   23.71    4.01   0
 -16   1  -6   29.58    5.60   0
 -16  -1  -6   25.31    5.41   0
 -16   1  -6   17.83    3.74   0
 -17  -1  -6   19.39    4.11   0
 -17   1  -6   17.83    4.17   0
 -17  -1  -6   31.23    5.64   0
 -17   1  -6   22.57    4.17   0
 -18  -1  -6   13.45    4.29   0
 -18   1  -6   19.86    4.30   0
 -18  -1  -6   16.90    5.70   0
 -18   1  -6   22.81    4.13   0
 -19  -1  -6    8.66    4.49   0
 -24   2   6   22.79    4.68   0
 -24  -2   6   22.99    4.63   0
 -23   2   6    7.56    4.54   0
  23  -2  -6    5.53    4.17   0
 -23  -2   6    7.30    4.56   0
 -22   2   6   40.58    4.69   0
  22  -2  -6   42.13    4.54   0
 -22  -2   6   46.77    6.16   0
 -21   2   6   38.82    4.22   0
  21  -2  -6   38.58    3.98   0
 -21  -2   6   46.65    5.84   0
 -20   2   6  239.12    5.54   0
 -20  -2   6  245.26    6.99   0
  20  -2  -6  249.74    6.40   0
 -19   2   6   90.53    6.16   0
  19  -2  -6   82.78    4.25   0
 -19  -2   6   78.39    4.88   0
 -18   2   6  230.99    5.50   0
  18  -2  -6  219.62    5.06   0
 -18  -2   6  228.76    5.42   0
 -17   2   6   -2.70    5.69   0
  17  -2  -6    0.77    3.26   0
 -17  -2   6    4.26    5.59   0
 -16   2   6  352.71    5.84   0
  16  -2  -6  355.46    5.47   0
 -16  -2   6  347.39    6.58   0
 -15  -2   6   49.12    4.42   0
 -15   2   6   52.84    4.68   0
  15  -2  -6   49.59    3.95   0
 -14  -2   6   28.45    4.27   0
 -14   2   6   22.62    6.76   0
  14   2  -6   27.58    4.98   0
  14  -2  -6   31.96    3.95   0
  13   2  -6  132.96    4.82   0
 -13  -2   6  131.83    5.45   0
 -13   2   6  129.90    7.25   0
  13  -2  -6  130.20    5.86   0
  12   2  -6    3.31    4.67   0
 -12  -2   6    5.34    4.49   0
 -12   2   6   -4.10    4.82   0
  12  -2  -6    7.19    5.08   0
  11  -2  -6    6.27    3.93   0
 -11  -2   6    8.87    4.94   0
 -11   2   6    1.55    4.89   0
  11   2  -6    7.25    4.69   0
 -10  -2   6 1219.60   14.18   0
 -10   2   6 1131.29   10.11   0
  10   2  -6 1317.84   12.90   0
  10  -2  -6 1283.36   10.01   0
  -9  -2   6  758.26   12.83   0
  -9   2   6  773.09   10.45   0
   9   2  -6  887.38   11.26   0
   9  -2  -6  961.16   10.19   0
   8  -2  -6 1497.26   11.27   0
  -8   2   6 1232.94   12.04   0
  -8  -2   6 1142.62   15.46   0
   8   2  -6 1553.25   15.07   0
  -7  -2   6  110.77    8.84   0
   7  -2  -6  171.27    6.13   0
  -7   2   6  108.94    6.12   0
   7   2  -6  146.80    6.99   0
   6  -2  -6 1401.54   11.72   0
  -6  -2   6 1198.29   16.13   0
  -6   2   6 1033.32   10.57   0
   6   2  -6 1509.27   16.89   0
  -5   2   6  417.46    7.97   0
   5   2  -6  552.70   11.16   0
  -5  -2   6  533.41   11.57   0
   5  -2  -6  537.81    8.45   0
  -4   2   6  469.16    9.74   0
   4   2  -6  558.83   11.67   0
   4  -2  -6  522.54    8.68   0
  -4  -2   6  592.02   11.24   0
  -3   2   6   13.03    5.39   0
   3  -2  -6   19.85    7.90   0
   3   2  -6   12.38    8.25   0
  -3  -2   6   17.02    5.28   0
  -2   2   6  474.12    7.79   0
   2  -2  -6  425.46    9.76   0
   2   2  -6  380.69    9.46   0
   1   2  -6  173.15    8.38   0
   1  -2  -6  160.48    6.22   0
  -1   2   6  217.99    7.64   0
   0  -2  -6   13.17    4.91   0
   0   2   6   19.25    4.62   0
   0   2  -6   13.53    6.23   0
  -1   2  -6   33.40    4.30   0
  -1  -2  -6   23.39    4.75   0
   1   2   6   28.66    4.04   0
   2   2   6  448.17    6.51   0
  -2  -2  -6  334.00    6.59   0
  -2   2  -6  414.10    8.24   0
  -3   2  -6   95.83    5.97   0
  -3  -2  -6   75.76    4.95   0
   3   2   6  112.55    5.74   0
  -4   2  -6  626.19    7.53   0
  -4  -2  -6  569.75    8.63   0
  -5  -2  -6  271.38    5.88   0
  -5   2  -6  303.01    5.69   0
  -6   2  -6  996.16    8.52   0
  -6   2  -6  998.51    8.32   0
  -6  -2  -6  940.04    8.38   0
  -7  -2  -6  173.53    5.14   0
  -7   2  -6  174.68    4.53   0
  -7   2  -6  170.44    4.29   0
  -8   2  -6  300.99    6.47   0
  -8  -2  -6  254.01    5.29   0
  -8   2  -6  271.49    5.04   0
  -9   2  -6   50.29    3.92   0
  -9  -2  -6   50.51    4.01   0
  -9   2  -6   50.00    3.81   0
 -10   2  -6  366.22    5.52   0
 -10  -2  -6  345.88    6.62   0
 -10   2  -6  358.82    6.43   0
 -11   2  -6    3.26    3.25   0
 -11   2  -6    3.95    4.61   0
 -11  -2  -6    3.00    3.69   0
 -12   2  -6    9.20    3.39   0
 -12   2  -6   13.98    3.31   0
 -12  -2  -6   22.69    5.27   0
 -13   2  -6    6.26    3.62   0
 -13   2  -6    6.90    3.47   0
 -13  -2  -6    4.40    3.64   0
 -14   2  -6    0.96    3.33   0
 -14   2  -6    1.81    3.84   0
 -14  -2  -6    0.19    3.78   0
 -15   2  -6   32.63    4.06   0
 -15  -2  -6   20.74    3.94   0
 -15   2  -6   27.92    3.69   0
 -16   2  -6   13.20    5.55   0
 -16  -2  -6    8.71    3.69   0
 -16   2  -6   11.88    3.76   0
 -16  -2  -6    2.78    4.07   0
 -17  -2  -6    3.09    3.77   0
 -17   2  -6    2.41    4.20   0
 -17   2  -6    1.62    5.57   0
 -17  -2  -6   -0.80    3.92   0
 -18  -2  -6   37.35    4.40   0
 -18   2  -6   32.25    6.10   0
 -18  -2  -6   34.03    4.37   0
 -18   2  -6   37.53    4.27   0
 -23   3   6    4.55    4.64   0
  23  -3  -6    8.08    4.22   0
 -23  -3   6    3.88    4.50   0
 -22   3   6   29.87    4.50   0
 -22  -3   6   33.46    4.46   0
  22  -3  -6   34.72    6.14   0
 -21   3   6   27.48    4.47   0
  21  -3  -6   32.25    4.16   0
 -21  -3   6   27.53    4.47   0
 -20   3   6    3.51    5.90   0
  20  -3  -6    9.77    3.99   0
 -20  -3   6    3.62    4.00   0
 -19   3   6   54.59    4.50   0
  19  -3  -6   53.44    5.57   0
 -19  -3   6   55.73    4.56   0
 -18   3   6   55.12    4.65   0
  18  -3  -6   66.94    4.15   0
 -18  -3   6   61.70    6.08   0
 -17  -3   6   48.53    5.77   0
 -17   3   6   49.74    4.85   0
  17  -3  -6   46.08    4.09   0
 -16   3   6  716.28    9.02   0
  16  -3  -6  718.58    7.33   0
 -16  -3   6  723.88    9.61   0
 -15   3   6  393.77    6.40   0
  15  -3  -6  413.95    7.18   0
 -15  -3   6  401.50    7.19   0
 -14  -3   6 1145.15   11.21   0
 -14   3   6 1059.26    9.07   0
  14  -3  -6 1101.38    8.63   0
 -13  -3   6  706.02   10.56   0
 -13   3   6  631.85    7.79   0
  13  -3  -6  677.04    7.45   0
 -12  -3   6  256.39    8.53   0
  12  -3  -6  262.48    5.45   0
 -12   3   6  225.58    6.18   0
 -11  -3   6  374.98    9.94   0
 -11   3   6  318.92    6.74   0
  11  -3  -6  383.16    6.26   0
 -10  -3   6  717.35   13.07   0
 -10   3   6  672.25    8.50   0
  10  -3  -6  802.52    8.37   0
  -9   3   6   95.69    7.76   0
  -9  -3   6   99.90    9.31   0
   9  -3  -6  123.20    6.72   0
   8  -3  -6  334.58    6.41   0
   8   3  -6  324.32    9.77   0
  -8   3   6  261.31    6.82   0
  -8  -3   6  246.26   11.33   0
   7  -3  -6  123.34    5.47   0
  -7   3   6   95.56    5.69   0
   7   3  -6  116.88    8.13   0
  -7  -3   6  110.58    9.78   0
  -6  -3   6    3.40    6.76   0
   6  -3  -6    5.51    4.91   0
   6   3  -6    2.84    5.93   0
  -6   3   6    1.76    5.36   0
  -5   3   6   12.84    7.64   0
   5  -3  -6    6.10    7.38   0
   5   3  -6   14.01    6.55   0
   4   3  -6 1113.89   21.50   0
  -4   3   6  804.66    9.33   0
   4  -3  -6  952.71    9.99   0
  -3   3   6 1505.39   11.35   0
   3  -3  -6 1612.11   13.43   0
   3   3  -6 1623.40   24.82   0
   2   3  -6 1298.68   18.93   0
  -2   3   6 1612.12   11.66   0
   2  -3  -6 1429.51   11.49   0
   1   3  -6  748.51   12.03   0
  -1   3   6  853.89    8.88   0
   1  -3  -6  675.14   10.32   0
   0   3  -6 2354.33   17.66   0
   0   3   6 2373.60   12.92   0
   0  -3  -6 1731.10   11.67   0
  -1  -3  -6  755.84    8.43   0
   1   3   6 1016.96    8.86   0
  -1   3  -6 1046.47   11.22   0
  -1   3  -6 1085.14   12.28   0
  -2   3  -6  833.65    9.57   0
  -2  -3  -6  630.79    7.91   0
  -2   3  -6  826.76    9.90   0
   2   3   6  893.61    9.25   0
  -3  -3  -6  206.50    7.67   0
  -3   3  -6  241.42    5.49   0
   3   3   6  275.63    6.87   0
  -3   3  -6  246.27    5.87   0
  -4   3  -6  250.61    6.66   0
  -4   3  -6  231.41    5.30   0
  -4  -3  -6  182.25    5.69   0
   4   3   6  241.43    5.10   0
  -5   3  -6   63.31    4.69   0
  -5  -3  -6   54.47    6.83   0
  -5   3  -6   68.13    5.62   0
  -6  -3  -6    3.61    4.39   0
  -6   3  -6   -0.14    2.95   0
  -7   3  -6   14.42    2.97   0
  -7  -3  -6    9.81    4.26   0
  -8   3  -6   61.92    4.66   0
  -8  -3  -6   49.20    4.15   0
  -9  -3  -6   10.88    5.67   0
  -9   3  -6   22.15    4.57   0
 -10  -3  -6  101.77    4.51   0
 -10   3  -6  116.24    4.23   0
 -11  -3  -6   40.58    4.06   0
 -11   3  -6   39.24    3.57   0
 -12  -3  -6  123.81    4.47   0
 -12   3  -6  139.69    5.47   0
 -13  -3  -6  158.87    6.38   0
 -13   3  -6  177.43    4.64   0
 -14  -3  -6  160.76    4.85   0
 -14   3  -6  165.26    4.77   0
 -15  -3  -6  248.76    5.33   0
 -15   3  -6  253.46    5.22   0
 -16   3  -6  178.88    4.87   0
 -16  -3  -6  167.38    5.32   0
 -17  -3  -6   29.25    4.49   0
 -17  -3  -6   32.05    5.87   0
 -17   3  -6   29.53    4.12   0
 -18  -3  -6   34.94    4.78   0
 -18  -3  -6   43.01    6.00   0
 -18   3  -6   30.17    4.64   0
  23  -4  -6   -0.69    6.48   0
 -23   4   6   10.86    6.21   0
 -23  -4   6    5.28    6.10   0
 -22   4   6   -4.56    6.41   0
  22  -4  -6    1.43    6.11   0
 -22  -4   6    8.83    6.32   0
 -21   4   6    2.47    4.54   0
  21  -4  -6    3.88    4.17   0
 -21  -4   6   -1.12    5.84   0
 -20   4   6    4.78    4.20   0
  20  -4  -6    0.04    4.16   0
 -20  -4   6    1.16    5.82   0
 -19   4   6   50.13    4.76   0
  19  -4  -6   67.09    5.85   0
 -19  -4   6   61.29    6.15   0
 -18  -4   6   16.30    5.50   0
 -18   4   6   12.71    4.25   0
  18  -4  -6    7.20    3.82   0
 -17   4   6    3.85    4.40   0
  17  -4  -6    2.82    5.27   0
 -17  -4   6    6.01    4.02   0
 -16   4   6   19.19    4.75   0
  16  -4  -6   20.38    3.93   0
 -16  -4   6   23.21    5.82   0
 -15   4   6    7.13    6.40   0
  15  -4  -6   13.77    5.37   0
 -15  -4   6    4.10    5.76   0
 -14  -4   6    1.34    4.05   0
 -14   4   6    7.97    6.47   0
  14  -4  -6    3.63    3.75   0
 -13  -4   6    4.34    5.91   0
 -13   4   6    4.38    4.57   0
  13  -4  -6    8.00    3.97   0
 -12  -4   6   14.92    6.86   0
 -12   4   6   15.52    6.59   0
  12  -4  -6   13.38    3.84   0
 -11  -4   6    6.99    7.33   0
 -11   4   6   14.17    7.26   0
  11  -4  -6    3.44    4.18   0
 -10   4   6    4.78    5.21   0
 -10  -4   6    5.81    9.28   0
  10  -4  -6    5.76    4.30   0
  -9   4   6   45.19    7.71   0
   9  -4  -6   49.53    4.63   0
   8  -4  -6    5.08    4.43   0
  -8   4   6    4.71    5.35   0
   7  -4  -6    4.64    4.67   0
  -7   4   6    3.89    5.35   0
   6  -4  -6   13.21    7.08   0
  -6   4   6    9.53    5.44   0
  -5   4   6  106.76    5.87   0
   5  -4  -6  121.19    5.95   0
  -4   4   6    9.26    5.29   0
   4  -4  -6   12.30    5.16   0
  -3   4   6    3.90    5.40   0
   3  -4  -6    2.43    7.65   0
  -2   4   6   55.09    5.26   0
   2  -4  -6   60.58    7.89   0
   2   4  -6   65.56    7.97   0
   2   4  -6   48.63    9.30   0
   1   4  -6   -0.25    5.02   0
   1   4  -6    1.19    6.88   0
   1  -4  -6   -2.03    5.36   0
  -1   4   6   -0.59    6.73   0
   0   4  -6    1.77    6.20   0
   0   4  -6    0.23    4.88   0
   0  -4  -6   -2.07    5.22   0
   0   4   6    3.97    4.82   0
  -1   4  -6  163.96    5.75   0
   1   4   6  171.42    5.42   0
  -1   4  -6  168.46    6.51   0
  -1  -4  -6  118.53    5.53   0
  -2  -4  -6   14.55    6.95   0
  -2   4  -6   30.68    5.56   0
  -2   4  -6   23.00    3.57   0
   2   4   6   29.09    4.50   0
  -3  -4  -6    2.28    4.87   0
  -3   4  -6    2.95    3.33   0
  -3   4  -6    3.96    5.09   0
   3   4   6   -0.73    3.83   0
  -4  -4  -6   20.55    4.86   0
   4   4   6   24.77    4.09   0
  -4   4  -6   17.25    3.65   0
  -5  -4  -6   20.02    4.60   0
  -5   4  -6   27.81    3.70   0
   5   4   6   34.03    3.91   0
  -6   4  -6   -0.07    3.37   0
  -6  -4  -6    2.81    4.31   0
  -7  -4  -6   13.92    3.99   0
  -7   4  -6   19.27    4.50   0
  -8   4  -6    9.83    3.42   0
  -8  -4  -6    8.89    4.06   0
  -9   4  -6    1.09    3.37   0
  -9  -4  -6    1.95    4.06   0
 -10   4  -6   22.17    4.67   0
 -10  -4  -6   19.90    4.26   0
 -11   4  -6   -2.11    3.40   0
 -11  -4  -6    0.22    5.48   0
 -12   4  -6    1.90    5.02   0
 -12  -4  -6   -0.37    4.12   0
 -13   4  -6   14.70    3.65   0
 -13  -4  -6    5.08    4.25   0
 -14  -4  -6    7.44    5.65   0
 -14   4  -6    4.90    5.24   0
 -15  -4  -6    4.14    4.12   0
 -15   4  -6    1.63    3.88   0
 -16  -4  -6    5.24    4.28   0
 -16   4  -6    3.68    5.76   0
 -17  -4  -6    6.04    4.44   0
 -17   4  -6   12.30    4.19   0
 -22   5   6   18.99    4.96   0
  22  -5  -6   22.82    6.36   0
 -22  -5   6   20.62    6.29   0
 -22  -5   6   14.60    6.56   0
 -21   5   6    7.11    4.55   0
  21  -5  -6    2.59    4.26   0
 -21  -5   6    3.49    6.44   0
 -21  -5   6   -0.87    4.54   0
 -20   5   6    9.78    6.53   0
  20  -5  -6    8.65    4.17   0
 -20  -5   6    6.76    6.08   0
 -20  -5   6    7.17    4.28   0
 -19   5   6    8.07    4.62   0
  19  -5  -6    6.83    5.63   0
 -19  -5   6    6.88    5.68   0
 -19  -5   6    5.60    5.79   0
 -18  -5   6   42.34    6.15   0
 -18   5   6   37.30    4.54   0
 -18  -5   6   41.36    5.99   0
  18  -5  -6   34.34    4.22   0
 -17   5   6   69.72    4.87   0
  17  -5  -6   71.12    4.63   0
 -17  -5   6   72.06    6.31   0
 -17  -5   6   71.24    4.85   0
 -16  -5   6  414.88    7.95   0
 -16   5   6  393.95    8.10   0
  16  -5  -6  405.63    6.11   0
 -16  -5   6  430.99    9.03   0
 -15  -5   6  157.51    6.95   0
 -15   5   6  155.67    5.33   0
  15  -5  -6  159.51    4.88   0
 -15  -5   6  156.53    7.21   0
 -14  -5   6  508.88   10.64   0
 -14  -5   6  523.22   10.44   0
 -14   5   6  465.30    6.92   0
  14  -5  -6  543.54    6.72   0
 -13  -5   6  183.80    8.27   0
 -13   5   6  137.60    5.57   0
 -13  -5   6  175.20    7.76   0
  13  -5  -6  181.85    6.41   0
 -12  -5   6  642.97   13.88   0
 -12  -5   6  639.17   14.71   0
 -12   5   6  558.43    7.52   0
  12  -5  -6  679.05    7.31   0
 -11   5   6   39.96    4.86   0
 -11  -5   6   41.40   11.89   0
 -11  -5   6   41.35   13.02   0
  11  -5  -6   45.93    4.23   0
 -10   5   6  308.28    6.08   0
  10  -5  -6  389.95    5.98   0
  -9   5   6    3.90    7.02   0
   9  -5  -6    3.30    4.08   0
   8  -5  -6  142.42    5.15   0
  -8   5   6   98.75    5.73   0
   7  -5  -6   73.45    5.08   0
  -7   5   6   59.42    5.49   0
   6  -5  -6    1.89    4.70   0
  -6   5   6   -0.95    7.17   0
  -5   5   6  234.52    6.55   0
   5  -5  -6  293.46    6.64   0
  -4   5   6  190.24    6.39   0
   4  -5  -6  221.32    6.46   0
  -3   5   6  252.88    6.52   0
   3  -5  -6  279.36    6.75   0
  -2   5   6 1245.38    9.95   0
   2  -5  -6 1206.07    9.99   0
   1   5  -6  335.38   12.72   0
   1  -5  -6  261.65    6.79   0
  -1   5   6  293.73    6.57   0
   1   5  -6  298.15   12.54   0
   0   5  -6 1374.04   16.81   0
   0  -5  -6  965.40    9.36   0
   0   5   6 1267.23    9.75   0
   0   5  -6 1347.73   16.89   0
   1   5   6   42.40    4.92   0
  -1   5  -6   45.37    5.80   0
  -1  -5  -6   31.26    5.51   0
  -1   5  -6   41.10    5.65   0
   2   5   6  805.71    9.14   0
  -2   5  -6  733.09   10.59   0
  -2   5  -6  757.30    9.80   0
  -2  -5  -6  510.77    7.32   0
  -3   5  -6   32.22    3.89   0
   3   5   6   31.25    4.22   0
  -3  -5  -6   17.09    4.86   0
  -4  -5  -6  155.65    5.39   0
   4   5   6  240.58    5.18   0
  -4   5  -6  212.18    5.51   0
   5   5   6   36.46    3.92   0
  -5  -5  -6   34.59    6.17   0
  -5   5  -6   32.67    4.96   0
  -6  -5  -6   33.92    4.40   0
  -6   5  -6   40.64    5.26   0
   6   5   6   39.83    3.79   0
  -7  -5  -6    4.26    4.32   0
  -7   5  -6   -1.05    3.39   0
  -8  -5  -6   -0.52    4.25   0
  -8   5  -6    2.07    3.70   0
  -9  -5  -6    2.09    4.14   0
  -9   5  -6   -0.14    4.94   0
 -10  -5  -6   61.97    5.82   0
 -10   5  -6   64.13    5.33   0
 -11  -5  -6   11.05    4.24   0
 -11   5  -6   11.37    5.24   0
 -12   5  -6  165.87    4.77   0
 -12  -5  -6  135.20    6.75   0
 -13   5  -6   74.78    4.37   0
 -13  -5  -6   61.41    4.63   0
 -14   5  -6  204.35    6.52   0
 -14  -5  -6  171.00    6.66   0
 -15   5  -6   78.98    4.62   0
 -15  -5  -6   63.45    4.82   0
 -16   5  -6   77.99    4.83   0
 -16  -5  -6   62.49    4.98   0
 -21   6   6   52.20    5.44   0
  21  -6  -6   70.27    6.70   0
 -21  -6   6   59.24    5.51   0
 -21  -6   6   54.30    7.35   0
 -20   6   6   71.94    5.10   0
  20  -6  -6   75.23    5.05   0
 -20  -6   6   68.49    5.74   0
 -20  -6   6   81.83    6.86   0
 -19   6   6   91.15    7.02   0
 -19  -6   6  111.07    7.35   0
  19  -6  -6  103.21    4.94   0
 -19  -6   6  117.57    7.27   0
 -18   6   6   53.95    4.77   0
 -18  -6   6   56.89    6.62   0
  18  -6  -6   67.97    6.05   0
 -18  -6   6   59.33    6.56   0
 -17  -6   6   76.70    5.28   0
 -17   6   6   73.55    6.73   0
  17  -6  -6   80.06    4.65   0
 -17  -6   6   86.05    6.74   0
 -16  -6   6  103.77    7.04   0
 -16   6   6   94.19    5.20   0
  16  -6  -6  108.53    4.85   0
 -16  -6   6  108.68    7.14   0
 -15  -6   6   28.50    6.24   0
 -15   6   6   26.54    6.76   0
  15  -6  -6   23.65    3.88   0
 -15  -6   6   21.72    6.50   0
 -14  -6   6    9.62    7.81   0
 -14   6   6    3.87    6.29   0
 -14  -6   6    8.45    6.53   0
  14  -6  -6    5.69    3.90   0
 -13  -6   6    4.11    8.39   0
 -13  -6   6    5.48    8.39   0
 -13   6   6   11.24    4.60   0
  13  -6  -6    6.04    3.94   0
 -12   6   6   10.23    4.51   0
  12  -6  -6   13.78    5.47   0
 -11   6   6   76.35    5.04   0
  11  -6  -6  121.64    4.62   0
 -10   6   6  277.47    7.74   0
  10  -6  -6  364.48    6.05   0
  -9   6   6  278.56    6.17   0
   9  -6  -6  399.04    6.04   0
   8  -6  -6  315.03    7.12   0
  -8   6   6  215.79    5.70   0
   7  -6  -6  511.95    6.85   0
  -7   6   6  373.94    6.50   0
   6  -6  -6  229.43    5.74   0
  -6   6   6  171.47    5.82   0
  -5   6   6  150.96    5.73   0
   5  -6  -6  180.28    5.63   0
  -4   6   6  282.15    6.34   0
   4  -6  -6  379.25    6.57   0
  -3   6   6  209.89    7.57   0
   3  -6  -6  209.55    6.12   0
   2  -6  -6   28.00    7.10   0
  -2   6   6   26.08    6.66   0
   1   6  -6  369.96   19.20   0
   1  -6  -6  332.11    8.27   0
  -1   6   6  370.58    6.54   0
   1   6  -6  289.99   20.09   0
   0   6  -6   17.08    7.28   0
   0  -6  -6   12.03    4.97   0
   0   6  -6   16.15    6.04   0
   0   6   6   12.68    4.60   0
  -1   6  -6  235.71    8.79   0
   1   6   6  237.02    5.74   0
  -1  -6  -6  163.14    5.69   0
  -1   6  -6  236.36    7.98   0
   2   6   6    3.27    4.08   0
  -2  -6  -6    4.49    4.95   0
  -2   6  -6    8.11    5.73   0
   3   6   6   97.56    4.77   0
  -3  -6  -6   59.16    4.79   0
  -3   6  -6   88.38    4.91   0
   4   6   6  204.05    5.11   0
  -4   6  -6  209.60    6.87   0
  -4  -6  -6  135.49    5.37   0
   5   6   6   98.60    6.27   0
  -5   6  -6  107.53    5.91   0
  -5  -6  -6   72.34    5.15   0
  -6  -6  -6   64.52    6.70   0
   6   6   6   87.79    4.67   0
  -6   6  -6   88.23    5.61   0
  -7  -6  -6  210.80    7.13   0
  -7   6  -6  264.30    5.59   0
  -8  -6  -6   73.08    6.51   0
  -8   6  -6   85.43    5.64   0
  -9   6  -6  160.54    6.37   0
  -9  -6  -6  116.71    5.16   0
 -10  -6  -6   59.05    4.87   0
 -10   6  -6   71.00    5.74   0
 -11  -6  -6   23.71    4.95   0
 -11   6  -6   36.65    5.65   0
 -12  -6  -6   17.59    4.68   0
 -12   6  -6   12.95    5.46   0
 -13  -6  -6    5.74    4.44   0
 -13   6  -6    4.72    5.62   0
 -14  -6  -6   -0.10    4.62   0
 -14   6  -6    1.61    5.50   0
 -15  -6  -6    0.29    6.49   0
 -15   6  -6    1.14    4.20   0
 -20   7   6   -9.09    6.81   0
  20  -7  -6    0.29    4.49   0
 -20  -7   6    4.30    6.82   0
 -20  -7   6   -2.15    4.92   0
 -19   7   6    2.87    4.93   0
  19  -7  -6    5.87    6.16   0
 -19  -7   6    2.55    6.91   0
 -19  -7   6    7.00    6.49   0
 -18   7   6   14.90    6.78   0
 -18  -7   6   23.07    6.94   0
  18  -7  -6   23.79    4.38   0
 -18  -7   6   26.06    6.63   0
 -17  -7   6    2.22    7.04   0
 -17   7   6    7.43    4.75   0
  17  -7  -6    3.98    3.99   0
 -17  -7   6    0.77    6.11   0
 -16  -7   6   29.32    8.17   0
 -16  -7   6   22.84    9.01   0
 -16   7   6   39.50    6.71   0
  16  -7  -6   33.07    5.97   0
 -15  -7   6   11.26    8.28   0
 -15   7   6    2.38    4.66   0
  15  -7  -6   10.39    4.15   0
 -15  -7   6    5.73    8.94   0
 -14   7   6    9.16    4.64   0
  14  -7  -6    5.73    3.98   0
 -13   7   6   14.43    4.71   0
  13  -7  -6   10.84    4.07   0
 -12   7   6   57.07    4.73   0
  12  -7  -6   58.61    4.37   0
 -11   7   6   16.71    4.69   0
  11  -7  -6   17.75    4.01   0
 -10   7   6   15.83    4.54   0
  10  -7  -6    6.00    5.54   0
  -9   7   6    1.46    4.87   0
   9  -7  -6   -0.65    3.97   0
   8  -7  -6    7.55    4.46   0
  -8   7   6    2.70    6.95   0
   7  -7  -6  -10.09    5.94   0
  -7   7   6    2.10    4.63   0
  -6   7   6   18.39    4.83   0
   6  -7  -6   15.85    4.62   0
  -5   7   6    2.19    4.62   0
   5  -7  -6    7.99    4.42   0
   4  -7  -6    6.75    4.48   0
  -4   7   6    1.85    6.81   0
   3  -7  -6   -3.83    6.74   0
  -3   7   6    6.24    4.82   0
   2  -7  -6  165.62    5.53   0
  -2   7   6  181.30    5.60   0
   1  -7  -6   -4.28    4.80   0
  -1   7   6    4.16    6.48   0
   0   7  -6   39.26    7.11   0
   0  -7  -6   35.09    5.09   0
   0   7  -6   31.32    7.86   0
   0   7   6   39.47    6.46   0
   1   7   6    1.84    4.35   0
  -1   7  -6    0.08    6.66   0
  -1  -7  -6   -1.30    4.89   0
  -2   7  -6    5.93    6.12   0
  -2  -7  -6    8.61    4.84   0
   2   7   6    7.24    4.31   0
  -3   7  -6    2.23    4.12   0
  -3  -7  -6   -1.60    6.76   0
   3   7   6    7.20    4.29   0
  -4   7  -6   33.92    5.90   0
   4   7   6   32.43    6.25   0
  -4  -7  -6   27.11    4.92   0
   5   7   6    9.37    4.16   0
  -5  -7  -6    7.32    4.79   0
  -5   7  -6   15.01    4.09   0
   6   7   6   21.13    4.10   0
  -6  -7  -6   18.65    4.71   0
  -6   7  -6   21.82    4.18   0
  -7   7  -6   48.87    4.21   0
  -7  -7  -6   32.57    4.65   0
  -8  -7  -6    5.91    4.67   0
  -8   7  -6    0.47    4.00   0
  -9  -7  -6   -1.99    4.76   0
  -9   7  -6    8.15    5.51   0
 -10  -7  -6   11.91    6.57   0
 -10   7  -6   13.27    5.80   0
 -11  -7  -6    1.11    4.59   0
 -11   7  -6   -0.98    4.01   0
 -12  -7  -6   20.57    4.87   0
 -12   7  -6   23.77    4.44   0
 -13  -7  -6   13.33    6.66   0
 -13   7  -6   13.42    4.48   0
 -14  -7  -6   -1.08    4.88   0
 -14   7  -6    8.60    4.53   0
 -18  -8   6   91.92    8.61   0
 -18   8   6   64.27    5.41   0
  18  -8  -6   67.08    5.33   0
 -18  -8   6   17.29   10.77   0
 -17  -8   6    8.43    8.75   0
 -17   8   6   10.11    6.99   0
  17  -8  -6    6.77    4.36   0
 -17  -8   6    6.83    9.50   0
 -16   8   6   27.51    5.20   0
  16  -8  -6   53.98    6.39   0
 -15   8   6   -3.65    4.56   0
  15  -8  -6   -2.13    4.11   0
 -14   8   6   20.63    6.87   0
  14  -8  -6   23.77    4.16   0
 -13   8   6   -7.26    6.89   0
  13  -8  -6    4.98    5.66   0
 -12   8   6   14.23    4.81   0
  12  -8  -6   25.83    4.25   0
 -11   8   6   77.77    5.03   0
  11  -8  -6  118.81    6.57   0
 -10   8   6   83.20    7.12   0
  10  -8  -6   85.29    4.97   0
  -9   8   6   43.82    6.76   0
   9  -8  -6   74.99    6.35   0
  -8   8   6  395.22    6.59   0
   8  -8  -6  524.96    6.87   0
  -7   8   6  145.30    5.50   0
   7  -8  -6  174.16    5.48   0
   6  -8  -6   90.81    5.07   0
  -6   8   6   64.64    6.89   0
   5  -8  -6  103.79    5.02   0
  -5   8   6   82.91    5.06   0
   4  -8  -6  191.21    7.07   0
  -4   8   6  141.37    5.53   0
   3  -8  -6   63.11    4.99   0
  -3   8   6   62.83    4.98   0
   2  -8  -6  115.30    7.01   0
  -2   8   6  110.10    7.03   0
   1  -8  -6   10.26    4.82   0
  -1   8   6    7.19    4.58   0
   0   8  -6    1.61    8.92   0
   0  -8  -6    6.58    6.74   0
   0   8  -6    2.67    6.84   0
   0   8   6    4.62    4.51   0
   1   8   6   21.58    6.39   0
  -1  -8  -6   14.85    4.73   0
  -1   8  -6   11.73    7.74   0
   2   8   6   13.04    4.53   0
  -2   8  -6   13.02    7.51   0
  -2  -8  -6    5.72    4.89   0
  -3   8  -6   52.89    7.40   0
  -3  -8  -6   56.94    6.97   0
   3   8   6   64.59    4.83   0
  -4   8  -6  148.14    7.85   0
   4   8   6  151.82    6.89   0
  -4  -8  -6  131.09    7.30   0
  -5   8  -6   82.17    7.32   0
   5   8   6   80.54    4.90   0
  -5  -8  -6   60.34    5.13   0
  -6   8  -6   69.55    5.24   0
   6   8   6   73.40    5.13   0
  -6  -8  -6   50.12    5.30   0
  -7   8  -6  138.34    7.34   0
  -7  -8  -6   91.12    5.17   0
   7   8   6  139.86    5.06   0
  -8   8  -6  307.99    8.41   0
  -8  -8  -6  213.95    5.81   0
  -9   8  -6   45.01    4.92   0
  -9  -8  -6   30.37    6.77   0
 -10   8  -6   47.13    6.43   0
 -10  -8  -6   34.66    5.09   0
 -11  -8  -6   23.46    4.77   0
 -11   8  -6   27.46    4.87   0
 -12  -8  -6   23.42    7.01   0
 -12   8  -6   40.05    6.54   0
 -16   9   6   31.15    5.41   0
  16  -9  -6   32.39    4.81   0
 -15   9   6   15.78    7.06   0
  15  -9  -6   22.12    6.54   0
 -14   9   6    3.19    5.30   0
  14  -9  -6   11.49    4.73   0
 -13   9   6   80.23    5.58   0
  13  -9  -6  118.38    5.31   0
 -12   9   6    3.15    4.87   0
  12  -9  -6   14.37    6.39   0
 -11   9   6    8.60    4.97   0
  11  -9  -6   17.13    4.48   0
 -10   9   6    1.75    4.84   0
  10  -9  -6   -1.27    6.08   0
   9  -9  -6   27.89    4.44   0
  -9   9   6   10.21    5.02   0
  -8   9   6   21.24    4.93   0
   8  -9  -6    6.91    4.59   0
   7  -9  -6   11.30    4.43   0
  -7   9   6   12.57    4.77   0
   6  -9  -6   18.23    4.63   0
  -6   9   6   15.88    6.67   0
   5  -9  -6   19.36    6.45   0
  -5   9   6   12.36    4.84   0
   4  -9  -6    5.45    4.63   0
  -4   9   6    4.57    6.51   0
   3  -9  -6   35.36    6.69   0
  -3   9   6   21.39    4.69   0
   2  -9  -6   16.94    4.69   0
  -2   9   6   18.73    4.70   0
   1  -9  -6   58.88    4.94   0
  -1   9   6   44.09    5.03   0
   0   9   6   -2.90    6.64   0
   0   9  -6    1.33    8.94   0
   0   9  -6    2.00    9.89   0
   0  -9  -6    9.44    6.72   0
  -1   9  -6   40.41    7.83   0
   1   9   6   55.02    5.03   0
  -1  -9  -6   41.30    4.89   0
  -2  -9  -6   58.35    4.77   0
   2   9   6   60.77    6.68   0
  -2   9  -6   55.91    7.93   0
  -3  -9  -6   77.50    5.17   0
  -3   9  -6   73.78    8.13   0
   3   9   6  106.63    5.02   0
   4   9   6    7.08    4.89   0
  -4   9  -6    2.24    5.17   0
  -4  -9  -6    7.08    7.22   0
  -5   9  -6    9.87    7.18   0
   5   9   6   11.45    4.64   0
  -5  -9  -6   14.94    6.79   0
  -6   9  -6    4.16    4.67   0
  -6  -9  -6    3.57    6.71   0
   6   9   6    3.30    4.53   0
  -7   9  -6    9.53    7.08   0
  -7  -9  -6    8.10    6.67   0
  -8   9  -6    1.31    4.70   0
  -8  -9  -6   -5.90    6.72   0
  -9   9  -6    6.49    4.62   0
  -9  -9  -6    4.26    5.14   0
 -10   9  -6    7.67    6.87   0
 -10  -9  -6    3.46    5.14   0
  13 -10  -6    0.21    6.71   0
 -13  10   6   -1.45    5.41   0
  12 -10  -6    0.87    4.59   0
 -12  10   6    1.73    7.20   0
  11 -10  -6   10.44    4.68   0
 -11  10   6    5.23    6.99   0
 -10  10   6   38.06    7.35   0
  10 -10  -6   41.43    6.44   0
  -9  10   6   13.58    6.83   0
   9 -10  -6   15.42    4.50   0
  -8  10   6   52.58    7.35   0
   8 -10  -6   56.73    4.93   0
  -7  10   6    5.37    5.05   0
   7 -10  -6    9.93    6.15   0
   6 -10  -6   76.38    5.01   0
  -6  10   6   57.39    5.26   0
   5 -10  -6   17.75    4.38   0
  -5  10   6   15.94    4.64   0
   4 -10  -6   24.35    6.35   0
  -4  10   6   35.43    6.85   0
   3 -10  -6   13.09    4.54   0
  -3  10   6   11.93    4.83   0
   2 -10  -6    7.30    4.62   0
  -2  10   6    4.12    4.81   0
   1 -10  -6   24.21    6.61   0
  -1  10   6   21.26    5.09   0
   0  10   6   -2.41    4.68   0
   0 -10  -6    4.00    4.66   0
  -1 -10  -6    8.17    4.91   0
   1  10   6   11.45    6.73   0
  -1  10  -6    1.63    8.41   0
  -2  10  -6    1.35    9.05   0
  -2 -10  -6    1.71    4.79   0
   2  10   6    4.36    4.86   0
  -3 -10  -6   -2.56    4.60   0
  -3  10  -6    5.13    7.80   0
   3  10   6   18.48    6.98   0
   4  10   6   12.81    4.99   0
  -4 -10  -6   11.52    5.01   0
  -4  10  -6   11.13    7.85   0
   5  10   6   12.71    7.12   0
  -5 -10  -6   15.64    7.33   0
  -5  10  -6    4.07    5.62   0
  -6  10  -6   29.57    8.07   0
  -6 -10  -6   41.99    5.32   0
   6  10   6   46.89    5.13   0
  -7  10  -6    4.70    5.46   0
  -7 -10  -6   -0.55    5.46   0
  -8  11   6    7.89    5.23   0
   8 -11  -6    5.86    4.37   0
  -7  11   6    8.35    5.04   0
   7 -11  -6   -2.74    6.18   0
  -6  11   6    9.45    5.06   0
   6 -11  -6   -6.20    6.44   0
   5 -11  -6   12.08    4.80   0
  -5  11   6   39.33    7.19   0
   4 -11  -6   11.03    4.72   0
  -4  11   6    2.23    5.10   0
  -3  11   6   65.73    5.63   0
  -2  11   6    7.52    5.21   0
  -1  11   6    7.80    5.32   0
   1 -11  -6   18.85    4.94   0
   0 -11  -6   82.09    5.45   0
   0  11   6   96.62    5.83   0
  -1 -11  -6   45.24    5.33   0
   1  11   6   58.45    7.22   0
  -2 -11  -6   17.41    5.03   0
   2  11   6   16.85    5.23   0
  -2  11  -6   11.42    7.73   0
 -24  -1   7   65.10    7.05   0
 -24   1   7   46.62    5.24   0
 -23  -1   7  157.94    7.25   0
 -23   1   7  113.25    5.64   0
  23  -1  -7  114.32    5.33   0
 -22  -1   7   79.67    6.70   0
 -22   1   7   60.71    5.02   0
  22  -1  -7   77.85    6.06   0
 -21  -1   7  219.57    5.97   0
 -21   1   7  245.56    7.25   0
  21  -1  -7  209.31    5.76   0
 -20  -1   7   63.46    4.66   0
 -20   1   7   69.91    4.71   0
  20  -1  -7   71.98    4.43   0
 -19  -1   7   13.76    5.59   0
 -19   1   7   13.65    4.14   0
  19   1  -7   13.04    3.76   0
  19  -1  -7   15.71    5.43   0
 -18  -1   7   57.27    4.69   0
 -18   1   7   49.55    4.51   0
  18  -1  -7   57.57    3.99   0
  18   1  -7   44.31    5.35   0
 -17  -1   7   65.56    6.34   0
  17  -1  -7   63.15    5.25   0
 -17   1   7   66.17    6.09   0
  17   1  -7   59.10    3.88   0
 -16  -1   7   68.58    6.42   0
  16  -1  -7   63.90    3.85   0
 -16   1   7   63.01    5.04   0
  16   1  -7   55.24    3.81   0
  15   1  -7  167.95    4.84   0
 -15  -1   7  198.15    7.26   0
 -15   1   7  177.33    5.61   0
  15  -1  -7  180.33    4.87   0
 -14  -1   7   13.78    6.53   0
 -14   1   7    5.52    4.62   0
  14  -1  -7    6.84    3.58   0
  14   1  -7    9.26    4.81   0
 -13  -1   7  908.06   10.07   0
 -13   1   7  854.28    8.92   0
  13   1  -7  923.74    9.92   0
  13  -1  -7  931.73    9.43   0
 -12  -1   7   33.01    5.52   0
 -12   1   7   30.96    4.91   0
  12   1  -7   46.85    5.32   0
  12  -1  -7   39.51    3.98   0
 -11  -1   7  820.51   10.44   0
 -11   1   7  807.39    9.06   0
  11  -1  -7  990.69    9.08   0
  11   1  -7  972.36    9.86   0
 -10   1   7  690.99    8.91   0
 -10  -1   7  708.31   11.50   0
  10   1  -7  871.98   10.47   0
  10  -1  -7  932.44   10.12   0
  -9   1   7 1349.41   11.38   0
  -9  -1   7 1398.80   14.42   0
   9   1  -7 1905.28   14.89   0
   9  -1  -7 1847.77   12.60   0
   8  -1  -7  734.89    8.88   0
  -8   1   7  559.02   10.13   0
   8   1  -7  764.51    9.69   0
  -8  -1   7  566.90   11.06   0
   7   1  -7  846.94   10.48   0
  -7  -1   7  637.75    9.85   0
   7  -1  -7  832.87    9.70   0
  -7   1   7  622.08    8.82   0
  -6   1   7  582.02   10.29   0
   6   1  -7  761.30   10.59   0
   6  -1  -7  743.40    9.43   0
  -6  -1   7  659.40   10.85   0
  -5   1   7   15.66    5.15   0
   5   1  -7   21.25    7.44   0
   5  -1  -7   14.13    5.59   0
  -5  -1   7   13.94    6.34   0
  -4   1   7  220.14    6.42   0
  -4  -1   7  244.38    6.45   0
   4  -1  -7  214.11    7.02   0
   4   1  -7  224.64    9.17   0
   3  -1  -7   70.86    6.03   0
   3   1  -7   66.65    5.96   0
  -3  -1   7   92.73    4.75   0
  -3   1   7   86.96    7.19   0
  -2   1   7    7.52    4.42   0
   2  -1  -7   14.01    5.62   0
   2   1  -7    6.93    7.89   0
  -2  -1   7   13.19    5.12   0
   1   1  -7  512.39    8.67   0
  -1   1   7  715.49    8.17   0
  -1  -1   7  736.91    8.59   0
   1  -1  -7  517.85    9.71   0
   0  -1  -7  138.16    5.95   0
   0   1  -7  146.15    5.95   0
   0   1   7  186.31    5.19   0
  -1  -1  -7 1107.38    9.91   0
  -1   1  -7 1236.05   10.85   0
   1   1   7 1556.74   11.40   0
  -2  -1  -7 1025.63    9.23   0
  -2   1  -7 1121.52   10.01   0
   2   1   7 1328.29    9.59   0
  -3   1  -7  610.28    7.50   0
  -3  -1  -7  543.12    7.36   0
  -4   1  -7  281.43    7.10   0
  -4  -1  -7  249.59    5.62   0
  -5   1  -7  564.69    6.92   0
  -5  -1  -7  537.06    8.61   0
  -6  -1  -7  387.60    6.20   0
  -6   1  -7  398.50    6.44   0
  -7  -1  -7  225.68    5.23   0
  -7   1  -7  235.77    5.39   0
  -8   1  -7  379.47    7.19   0
  -8  -1  -7  431.13    7.16   0
  -9   1  -7  145.26    4.44   0
  -9  -1  -7  132.84    4.66   0
 -10   1  -7   81.86    5.77   0
 -10   1  -7   76.07    3.98   0
 -10  -1  -7   79.03    4.42   0
 -11   1  -7    1.65    3.49   0
 -11   1  -7   -3.90    3.86   0
 -11  -1  -7    1.73    3.90   0
 -12   1  -7   12.40    3.54   0
 -12   1  -7   14.52    3.78   0
 -12  -1  -7   15.62    5.38   0
 -13   1  -7  208.47    4.94   0
 -13   1  -7  223.34    5.05   0
 -13  -1  -7  220.72    5.35   0
 -14   1  -7   84.86    4.54   0
 -14  -1  -7   93.85    4.60   0
 -14  -1  -7   98.42    4.81   0
 -14   1  -7   77.38    4.38   0
 -15   1  -7  116.73    4.46   0
 -15  -1  -7  115.16    4.56   0
 -15  -1  -7  115.59    4.81   0
 -15   1  -7  118.76    4.84   0
 -16  -1  -7   64.32    4.47   0
 -16   1  -7   65.44    4.51   0
 -16   1  -7   66.58    4.29   0
 -16  -1  -7   61.18    4.69   0
 -17   1  -7   94.06    4.91   0
 -17   1  -7   91.64    4.85   0
 -17  -1  -7   93.09    4.73   0
 -17  -1  -7   95.27    4.94   0
 -23  -2   7   17.89    4.85   0
 -23   2   7   24.92    4.62   0
  23  -2  -7   17.88    4.47   0
 -22  -2   7   43.75    4.64   0
 -22   2   7   46.10    6.36   0
  22  -2  -7   59.42    4.60   0
 -21  -2   7   12.06    4.22   0
 -21   2   7   12.22    6.34   0
  21  -2  -7    8.43    5.53   0
 -20  -2   7    5.93    6.03   0
 -20   2   7    3.16    4.32   0
  20  -2  -7    1.87    3.92   0
 -19  -2   7  274.38    6.47   0
 -19   2   7  276.23    6.03   0
  19  -2  -7  306.67    6.87   0
 -18  -2   7  136.00    6.95   0
 -18   2   7  128.95    5.11   0
  18  -2  -7  132.93    4.68   0
 -17  -2   7  107.16    5.05   0
 -17   2   7  111.62    6.70   0
  17  -2  -7  122.76    5.64   0
 -16  -2   7  247.48    6.38   0
 -16   2   7  227.08    5.56   0
  16   2  -7  237.61    5.53   0
  16  -2  -7  239.81    5.18   0
 -15  -2   7  390.26    7.26   0
 -15   2   7  366.16    6.28   0
  15  -2  -7  378.46    5.88   0
  15   2  -7  372.40    7.34   0
 -14  -2   7  573.34    9.55   0
 -14   2   7  500.72    7.29   0
  14   2  -7  527.72    7.43   0
  14  -2  -7  557.71    7.78   0
 -13  -2   7  105.74    5.92   0
 -13   2   7   97.90    5.26   0
  13   2  -7  109.61    5.69   0
  13  -2  -7  121.81    6.13   0
  12  -2  -7   19.02    5.60   0
 -12  -2   7   24.30    7.57   0
 -12   2   7   31.46    7.27   0
  12   2  -7   21.53    4.88   0
 -11  -2   7   -0.50    5.33   0
 -11   2   7    3.26    5.10   0
  11   2  -7    2.66    4.66   0
  11  -2  -7    4.86    3.90   0
  10   2  -7   14.61    3.59   0
 -10   2   7   14.29    7.54   0
 -10  -2   7   10.96    5.62   0
  10  -2  -7   13.22    3.93   0
   9  -2  -7   61.38    6.28   0
  -9   2   7   44.86    5.34   0
   9   2  -7   55.82    5.45   0
  -9  -2   7   40.42    8.03   0
   8  -2  -7   37.88    4.87   0
  -8  -2   7   31.04    7.66   0
   8   2  -7   31.67    5.41   0
  -8   2   7   22.19    5.55   0
   7  -2  -7  508.46    8.90   0
  -7  -2   7  421.72   10.37   0
   7   2  -7  501.22    9.15   0
  -7   2   7  354.95    9.06   0
   6   2  -7  358.71    8.47   0
  -6   2   7  268.04    8.54   0
   6  -2  -7  362.13    7.05   0
  -6  -2   7  332.00    8.29   0
  -5   2   7  260.46    6.83   0
   5   2  -7  334.56   10.36   0
   5  -2  -7  310.51    7.00   0
  -5  -2   7  341.38    9.11   0
   4   2  -7  809.34   12.51   0
  -4   2   7  823.17   10.09   0
   4  -2  -7  828.42   11.06   0
  -4  -2   7  982.31   12.43   0
   3  -2  -7 1114.70   10.40   0
  -3   2   7 1269.91   10.30   0
   3   2  -7 1041.76   14.52   0
   2  -2  -7  293.03    8.77   0
  -2   2   7  367.95    6.71   0
   2   2  -7  275.51    8.13   0
  -1   2   7  325.72    7.60   0
   1   2  -7  253.56    8.73   0
   1  -2  -7  230.17    6.33   0
   0   2  -7  313.82    7.26   0
   0   2   7  392.34    6.57   0
   0  -2  -7  272.42    6.95   0
  -1  -2  -7  124.45    5.76   0
  -1   2  -7  171.21    5.84   0
   1   2   7  195.71    5.49   0
  -2   2  -7  585.25    8.15   0
  -2  -2  -7  466.72    7.26   0
   2   2   7  497.57    6.57   0
  -3   2  -7   25.23    4.52   0
  -3  -2  -7   29.06    6.66   0
   3   2   7   28.52    5.42   0
  -4  -2  -7   21.29    4.87   0
  -4   2  -7   27.67    4.25   0
  -5  -2  -7   71.24    6.67   0
  -5   2  -7   72.41    4.38   0
  -6   2  -7   38.04    4.01   0
  -6  -2  -7   33.05    6.00   0
  -7   2  -7  595.77    6.96   0
  -7  -2  -7  546.05    8.04   0
  -7   2  -7  584.49    6.78   0
  -8  -2  -7  303.18    7.02   0
  -8   2  -7  318.04    5.40   0
  -8   2  -7  344.25    6.77   0
  -9  -2  -7  377.83    6.10   0
  -9   2  -7  410.02    5.63   0
  -9   2  -7  411.97    5.79   0
 -10  -2  -7  143.09    4.83   0
 -10   2  -7  158.42    4.72   0
 -10   2  -7  147.19    4.32   0
 -11  -2  -7  152.36    4.93   0
 -11   2  -7  151.13    5.77   0
 -11   2  -7  139.42    4.44   0
 -12  -2  -7  129.39    6.15   0
 -12   2  -7  138.00    4.61   0
 -12   2  -7  122.45    4.50   0
 -13  -2  -7   14.55    4.20   0
 -13   2  -7   17.24    3.88   0
 -13   2  -7   13.25    3.74   0
 -14   2  -7   56.24    5.63   0
 -14  -2  -7   44.69    4.13   0
 -14   2  -7   63.27    4.30   0
 -15  -2  -7   14.86    4.22   0
 -15   2  -7   13.98    3.88   0
 -15   2  -7   16.21    5.40   0
 -16  -2  -7   -1.22    5.71   0
 -16   2  -7    0.98    5.65   0
 -16  -2  -7   10.13    5.79   0
 -16   2  -7   -2.88    3.75   0
 -17  -2  -7   -0.13    4.12   0
 -17   2  -7   -1.46    5.91   0
 -17  -2  -7    5.82    6.25   0
 -17   2  -7   -3.70    3.88   0
 -23  -3   7   17.91    6.48   0
 -23   3   7    7.76    6.84   0
  23  -3  -7   19.16    6.43   0
 -22  -3   7   34.20    6.44   0
 -22   3   7   11.93    6.67   0
  22  -3  -7   19.46    4.39   0
 -21  -3   7   12.28    6.17   0
 -21   3   7   11.26    4.56   0
  21  -3  -7    5.68    3.90   0
 -20  -3   7    1.38    4.35   0
 -20   3   7    2.74    4.54   0
  20  -3  -7   -0.27    5.54   0
 -19  -3   7   10.74    6.17   0
 -19   3   7   17.76    6.42   0
  19  -3  -7    9.66    4.21   0
 -18  -3   7    1.29    4.40   0
 -18   3   7    3.46    4.36   0
  18  -3  -7    4.37    3.83   0
 -17  -3   7   24.04    6.32   0
  17  -3  -7   19.15    3.92   0
 -17   3   7   23.73    6.36   0
 -16  -3   7    2.42    4.44   0
 -16   3   7    4.91    4.35   0
  16  -3  -7   -0.12    5.75   0
 -15  -3   7  154.90    5.99   0
 -15   3   7  136.50    5.51   0
  15  -3  -7  152.84    4.94   0
 -14  -3   7   40.08    6.90   0
 -14   3   7   44.50    4.69   0
  14  -3  -7   42.86    4.01   0
 -13  -3   7  103.33    6.08   0
  13  -3  -7  109.37    4.64   0
 -13   3   7   93.85    5.36   0
 -12  -3   7    0.19    7.13   0
 -12   3   7   -3.95    5.22   0
  12  -3  -7   -0.63    4.13   0
  11   3  -7  243.83    7.61   0
 -11   3   7  208.44    8.35   0
 -11  -3   7  191.18    7.94   0
  11  -3  -7  243.69    5.92   0
  10   3  -7   62.85    5.60   0
 -10   3   7   46.52    5.29   0
 -10  -3   7   47.88    8.14   0
  10  -3  -7   64.90    4.64   0
   9  -3  -7   -1.44    4.51   0
  -9  -3   7    1.17    6.98   0
   9   3  -7    2.46    4.50   0
  -9   3   7    2.45    5.52   0
   8  -3  -7   21.07    4.92   0
   8   3  -7   26.01    4.89   0
  -8   3   7   25.19    7.73   0
  -8  -3   7   24.39    6.65   0
   7  -3  -7  128.50    7.72   0
   7   3  -7  117.74    7.00   0
  -7   3   7   78.12    7.65   0
  -7  -3   7  122.22    8.80   0
  -6   3   7   41.88    7.45   0
   6  -3  -7   67.90    5.64   0
   6   3  -7   68.93    7.63   0
  -6  -3   7   35.28    6.03   0
  -5   3   7   77.36    7.69   0
   5  -3  -7   95.13    7.99   0
   5   3  -7  102.57    7.76   0
   4   3  -7   41.13    8.13   0
  -4   3   7   22.73    5.23   0
   4  -3  -7   30.17    5.46   0
   3  -3  -7   25.07    5.58   0
   3   3  -7   33.23    8.76   0
  -3   3   7   26.99    5.15   0
   2  -3  -7   59.49    5.86   0
  -2   3   7   64.53    4.91   0
   2   3  -7   45.67    6.48   0
   1   3  -7  155.94    8.34   0
   1  -3  -7  158.76    8.24   0
  -1   3   7  198.51    5.69   0
   0   3   7   28.31    6.49   0
   0   3  -7   23.14    6.55   0
   0  -3  -7   27.61    7.64   0
  -1   3  -7   53.67    6.60   0
   1   3   7   69.81    6.43   0
  -1  -3  -7   47.04    5.60   0
  -2  -3  -7    4.56    5.04   0
   2   3   7   -7.06    5.47   0
  -2   3  -7   -1.27    4.10   0
  -2   3  -7    1.39    3.14   0
  -3  -3  -7   75.78    7.20   0
  -3   3  -7   85.95    4.33   0
  -3   3  -7   90.59    4.93   0
   3   3   7  101.41    6.04   0
  -4   3  -7   49.55    4.48   0
  -4  -3  -7   37.07    5.01   0
  -4   3  -7   47.75    4.87   0
   4   3   7   58.65    5.47   0
  -5   3  -7   33.21    4.83   0
  -5  -3  -7   29.06    4.52   0
  -5   3  -7   27.58    3.82   0
  -6  -3  -7    6.29    4.40   0
  -6   3  -7    9.33    4.61   0
  -6   3  -7    3.23    3.61   0
  -7   3  -7    7.93    4.88   0
  -7   3  -7    1.50    3.32   0
  -7  -3  -7   -2.39    4.33   0
  -8   3  -7  165.60    4.41   0
  -8   3  -7  174.59    4.84   0
  -8  -3  -7  148.79    4.91   0
  -9   3  -7   58.88    5.31   0
  -9   3  -7   54.78    4.99   0
  -9  -3  -7   41.17    4.08   0
 -10   3  -7   24.17    3.84   0
 -10   3  -7   27.44    4.79   0
 -10  -3  -7   20.37    5.81   0
 -11   3  -7    6.74    3.68   0
 -11   3  -7    5.24    3.54   0
 -11  -3  -7    1.94    3.92   0
 -12  -3  -7   42.39    5.78   0
 -12   3  -7   42.20    3.95   0
 -12   3  -7   37.90    3.83   0
 -13  -3  -7    9.05    4.12   0
 -13   3  -7    7.44    3.78   0
 -13   3  -7   16.50    5.33   0
 -14  -3  -7    9.84    4.05   0
 -14   3  -7    4.70    3.86   0
 -14   3  -7    3.32    4.15   0
 -15  -3  -7   50.97    6.07   0
 -15   3  -7   49.64    4.51   0
 -15   3  -7   52.70    4.49   0
 -16  -3  -7   13.60    6.14   0
 -16   3  -7   12.92    4.25   0
 -16   3  -7   17.98    5.91   0
 -22  -4   7   -1.32    6.71   0
 -22   4   7    1.74    4.93   0
  22  -4  -7    8.46    4.51   0
 -21  -4   7  233.34    7.92   0
 -21   4   7  166.98    6.01   0
  21  -4  -7  183.61    5.69   0
 -20  -4   7   76.86    5.12   0
 -20   4   7   74.18    6.75   0
  20  -4  -7   75.02    6.17   0
 -19  -4   7  179.94    7.53   0
 -19   4   7  170.62    5.39   0
  19  -4  -7  181.43    5.32   0
 -18  -4   7   36.09    4.88   0
 -18   4   7   30.30    4.74   0
  18  -4  -7   43.27    6.03   0
 -17  -4   7  541.50    9.01   0
 -17   4   7  497.16    7.03   0
  17  -4  -7  546.25    6.97   0
 -16  -4   7  534.18    8.90   0
 -16   4   7  497.37    8.60   0
  16  -4  -7  560.46    8.04   0
 -15  -4   7  401.79    9.67   0
 -15   4   7  348.11    6.55   0
  15  -4  -7  408.08    6.32   0
 -14  -4   7  223.77    8.89   0
 -14   4   7  203.51    5.99   0
  14  -4  -7  229.69    5.52   0
 -13  -4   7  167.39    8.90   0
 -13   4   7  163.02    5.55   0
  13  -4  -7  198.92    6.53   0
 -12   4   7  182.42    5.61   0
 -12  -4   7  163.29    9.53   0
  12  -4  -7  207.91    6.57   0
 -11   4   7    9.52    6.83   0
  11  -4  -7   13.34    4.20   0
 -11  -4   7   12.71    9.11   0
 -10   4   7   94.37    5.87   0
  10  -4  -7  143.04    5.32   0
   9  -4  -7  293.36    6.26   0
  -9   4   7  196.19    8.46   0
   8  -4  -7   12.05    4.91   0
  -8   4   7   10.37    5.92   0
   7  -4  -7  702.14    9.45   0
  -7   4   7  472.91    7.50   0
  -6   4   7  283.58    8.59   0
   6  -4  -7  387.04    8.93   0
  -5   4   7  864.26   10.60   0
   5  -4  -7  991.31    9.51   0
  -4   4   7  386.53    8.94   0
   4  -4  -7  424.78    7.43   0
   3   4  -7  422.78   16.55   0
   3  -4  -7  354.31    7.22   0
  -3   4   7  376.05    8.77   0
   3   4  -7  421.91   13.82   0
   2   4  -7  249.27    9.25   0
   2  -4  -7  212.29    6.59   0
  -2   4   7  256.83    7.93   0
   2   4  -7  193.71   10.41   0
   1   4  -7  649.42   12.89   0
   1   4  -7  804.86   12.26   0
   1  -4  -7  620.96    8.05   0
  -1   4   7  814.10    9.65   0
   0   4   7   89.60    6.82   0
   0   4  -7   78.82    4.48   0
   0   4  -7   70.12    6.95   0
   0  -4  -7   57.75    5.50   0
  -1   4  -7   94.84    4.73   0
  -1   4  -7  101.44    6.88   0
   1   4   7  105.93    6.48   0
  -1  -4  -7   69.31    7.41   0
  -2   4  -7  622.59    8.36   0
  -2   4  -7  620.55    8.68   0
  -2  -4  -7  436.86    7.09   0
   2   4   7  718.56    8.50   0
  -3  -4  -7   84.54    6.91   0
  -3   4  -7  117.90    5.11   0
   3   4   7  124.01    4.57   0
  -3   4  -7  114.76    4.65   0
   4   4   7  249.51    5.14   0
  -4  -4  -7  166.08    5.36   0
  -4   4  -7  232.39    6.27   0
  -4   4  -7  228.23    6.75   0
  -5  -4  -7   14.58    4.24   0
  -5   4  -7   13.98    5.26   0
   5   4   7   16.68    3.55   0
  -5   4  -7   18.46    4.86   0
  -6  -4  -7   69.82    4.50   0
  -6   4  -7   98.68    5.67   0
  -6   4  -7   91.95    4.17   0
  -7   4  -7  364.43    6.16   0
  -7  -4  -7  295.68    5.69   0
  -7   4  -7  360.05    6.62   0
  -8   4  -7   97.62    4.57   0
  -8  -4  -7   84.28    4.66   0
  -8   4  -7   96.73    4.21   0
  -9   4  -7  619.01    7.17   0
  -9   4  -7  601.06    8.06   0
  -9  -4  -7  502.21    6.50   0
 -10   4  -7  450.10    6.28   0
 -10   4  -7  448.98    6.40   0
 -10  -4  -7  410.19    7.27   0
 -11   4  -7   56.87    3.93   0
 -11   4  -7  105.50    5.61   0
 -11  -4  -7   90.38    4.82   0
 -12   4  -7  161.32    4.86   0
 -12  -4  -7  146.85    6.54   0
 -13   4  -7  123.53    6.12   0
 -13   4  -7   65.41    4.29   0
 -13  -4  -7   95.38    4.85   0
 -14   4  -7   97.92    4.84   0
 -14   4  -7   93.80    4.90   0
 -14  -4  -7   88.59    4.86   0
 -15   4  -7   29.09    5.88   0
 -15   4  -7   22.38    4.39   0
 -15  -4  -7   40.67    6.31   0
 -16   4  -7    9.71    4.39   0
 -16   4  -7   11.50    4.19   0
 -16  -4  -7    8.76    4.39   0
 -22  -5   7   71.98    7.38   0
  22  -5  -7   55.85    5.23   0
 -22  -5   7   71.17    6.79   0
 -21  -5   7   37.57    5.19   0
 -21   5   7   42.52    5.29   0
  21  -5  -7   45.39    4.78   0
 -21  -5   7   42.62    6.70   0
 -20  -5   7    1.10    6.39   0
 -20   5   7    2.70    4.75   0
  20  -5  -7    1.34    6.33   0
 -20  -5   7    7.71    5.98   0
 -19  -5   7    2.39    6.52   0
 -19   5   7    4.81    4.68   0
  19  -5  -7   11.33    4.25   0
 -19  -5   7    5.10    6.08   0
 -18  -5   7   -0.73    6.41   0
  18  -5  -7   -0.33    4.30   0
 -18   5   7    1.37    6.54   0
 -18  -5   7    2.71    5.83   0
 -17  -5   7    9.90    6.63   0
 -17   5   7    6.39    4.62   0
  17  -5  -7    7.92    4.26   0
 -17  -5   7    5.48    5.61   0
 -16  -5   7   17.18    6.85   0
 -16   5   7   24.43    4.57   0
  16  -5  -7   15.47    4.22   0
 -16  -5   7   15.10    5.99   0
 -15  -5   7   16.62    6.79   0
 -15   5   7    8.94    6.78   0
 -15  -5   7   15.76    5.82   0
  15  -5  -7   20.01    4.11   0
 -14  -5   7   20.17    8.96   0
 -14   5   7   28.58    6.69   0
  14  -5  -7   25.21    5.82   0
 -14  -5   7   20.44    7.31   0
 -13  -5   7    0.43    7.16   0
 -13   5   7    7.79    6.79   0
 -13  -5   7    1.59    8.83   0
  13  -5  -7    0.85    3.98   0
 -12   5   7   65.31    7.03   0
  12  -5  -7   73.58    4.65   0
 -11   5   7  288.80    8.08   0
  11  -5  -7  381.80    7.45   0
 -10   5   7  218.68    5.90   0
  10  -5  -7  288.06    5.71   0
   9  -5  -7  120.27    4.93   0
  -9   5   7   93.99    5.34   0
   8  -5  -7  103.80    5.12   0
  -8   5   7   72.15    5.33   0
   7  -5  -7   54.27    4.94   0
  -7   5   7   46.37    5.02   0
  -6   5   7   23.19    4.93   0
   6  -5  -7   15.81    4.95   0
  -5   5   7    3.06    4.79   0
   5  -5  -7    3.68    4.77   0
  -4   5   7  130.35    7.27   0
   4  -5  -7  127.96    5.67   0
  -3   5   7    2.91    4.56   0
   3  -5  -7    3.87    4.89   0
   2  -5  -7   83.66    7.35   0
  -2   5   7   68.06    5.04   0
   1   5  -7    6.07    8.76   0
   1  -5  -7    2.95    5.12   0
  -1   5   7    5.67    4.51   0
   1   5  -7    5.74    6.61   0
   0   5   7  260.33    5.89   0
   0  -5  -7  197.03    5.97   0
   0   5  -7  257.68    8.45   0
   0   5  -7  258.74    9.15   0
   1   5   7    4.29    3.98   0
  -1   5  -7   -0.09    4.16   0
  -1   5  -7    6.65    3.54   0
  -1  -5  -7    2.65    6.49   0
  -2   5  -7    3.06    5.12   0
  -2   5  -7    4.89    4.55   0
   2   5   7    2.32    5.42   0
  -2  -5  -7    3.60    4.63   0
   3   5   7   20.78    5.55   0
  -3   5  -7   17.23    3.60   0
  -3   5  -7   13.89    5.26   0
  -3  -5  -7   14.98    6.40   0
  -4  -5  -7   85.46    4.89   0
  -4   5  -7  137.91    4.98   0
   4   5   7  132.94    4.78   0
  -4   5  -7  129.49    5.86   0
  -5  -5  -7   46.63    4.56   0
  -5   5  -7   63.38    4.22   0
  -5   5  -7   63.51    4.01   0
   5   5   7   64.97    4.27   0
  -6   5  -7   25.05    3.66   0
  -6  -5  -7   18.49    4.50   0
  -6   5  -7   20.44    3.95   0
  -7  -5  -7  108.11    4.87   0
  -7   5  -7  141.07    4.74   0
  -8  -5  -7   88.45    4.62   0
  -8   5  -7  115.73    4.56   0
  -9  -5  -7   56.55    6.49   0
  -9   5  -7   68.70    5.70   0
 -10  -5  -7   -1.71    4.37   0
 -10   5  -7    0.03    4.79   0
 -11  -5  -7    2.30    4.10   0
 -11   5  -7    4.80    3.72   0
 -12  -5  -7   25.55    6.08   0
 -12   5  -7   14.16    3.82   0
 -13  -5  -7   10.90    4.45   0
 -13   5  -7   11.84    5.61   0
 -14  -5  -7   10.42    4.71   0
 -14   5  -7   19.32    4.20   0
 -15  -5  -7   14.88    6.70   0
 -15   5  -7   23.67    5.99   0
 -20  -6   7    1.80    6.84   0
 -20  -6   7    1.27    4.42   0
 -20   6   7   -5.11    5.04   0
  20  -6  -7   -1.42    4.66   0
 -19  -6   7   54.71    5.72   0
 -19  -6   7   77.47    7.22   0
 -19   6   7   81.98    7.21   0
  19  -6  -7   58.32    4.89   0
 -18  -6   7   18.15    6.88   0
 -18  -6   7   22.42    6.44   0
 -18   6   7   19.75    5.03   0
  18  -6  -7   19.86    4.43   0
 -17  -6   7   67.99    7.88   0
 -17   6   7   81.11    7.06   0
  17  -6  -7   81.81    4.86   0
 -17  -6   7   62.16    7.55   0
 -16  -6   7    1.55    6.87   0
 -16   6   7    6.25    4.63   0
  16  -6  -7    4.70    5.69   0
 -16  -6   7    0.99    7.80   0
 -15  -6   7   53.18   10.77   0
 -15   6   7   61.58    5.22   0
 -15  -6   7   58.74   12.70   0
  15  -6  -7   72.12    4.54   0
 -14   6   7   95.44    5.15   0
  14  -6  -7  125.65    6.41   0
 -13   6   7   29.23    4.84   0
  13  -6  -7   42.36    4.07   0
 -12   6   7   10.62    4.54   0
  12  -6  -7   11.20    4.03   0
 -11   6   7    3.63    4.41   0
  11  -6  -7    6.98    5.90   0
 -10   6   7   60.11    5.31   0
  10  -6  -7   79.51    4.61   0
   9  -6  -7   58.67    4.87   0
  -9   6   7   36.84    5.21   0
   8  -6  -7   91.73    6.48   0
  -8   6   7   66.40    6.82   0
   7  -6  -7  163.00    6.87   0
  -7   6   7   95.86    5.18   0
  -6   6   7    7.61    6.45   0
   6  -6  -7    5.52    4.69   0
  -5   6   7  308.45    6.27   0
   5  -6  -7  363.55    6.56   0
   4  -6  -7  132.67    5.24   0
  -4   6   7  108.15    5.14   0
   3  -6  -7  272.90    7.50   0
  -3   6   7  287.50    7.37   0
   2  -6  -7   75.52    5.34   0
  -2   6   7   84.71    4.87   0
   1  -6  -7   95.41    5.65   0
  -1   6   7  119.88    4.83   0
   0   6  -7  154.08    9.66   0
   0   6   7  172.19    5.15   0
   0   6  -7  166.25    9.90   0
   0  -6  -7  133.43    5.30   0
   1   6   7  109.51    6.47   0
  -1  -6  -7   80.46    5.23   0
  -1   6  -7  104.40    7.01   0
  -1   6  -7  100.81    6.95   0
  -2   6  -7   65.86    4.63   0
   2   6   7   66.15    4.71   0
  -2  -6  -7   43.93    4.88   0
  -2   6  -7   61.83    5.96   0
  -3   6  -7    1.32    3.73   0
  -3   6  -7    1.22    4.04   0
  -3  -6  -7    4.02    6.38   0
   3   6   7    1.27    3.96   0
  -4   6  -7   13.91    5.41   0
   4   6   7   11.34    5.62   0
  -4   6  -7   11.95    5.47   0
  -4  -6  -7   10.66    6.64   0
   5   6   7   25.50    4.17   0
  -5   6  -7   22.91    3.97   0
  -5  -6  -7   14.04    4.49   0
  -6  -6  -7   -2.35    4.38   0
  -6   6  -7    2.76    5.14   0
   6   6   7    1.73    3.88   0
  -7  -6  -7  161.72    5.22   0
  -7   6  -7  221.87    5.78   0
  -8  -6  -7  107.41    7.01   0
  -8   6  -7  135.60    6.24   0
  -9  -6  -7   57.61    6.18   0
  -9   6  -7   76.80    6.31   0
 -10  -6  -7   13.67    4.30   0
 -10   6  -7   19.96    5.30   0
 -11  -6  -7   22.51    4.61   0
 -11   6  -7   45.88    5.80   0
 -12  -6  -7   31.22    4.79   0
 -12   6  -7   43.36    5.96   0
 -13  -6  -7   -3.65    4.57   0
 -13   6  -7   -0.27    4.14   0
 -14  -6  -7    1.36    4.60   0
 -14   6  -7    4.72    4.14   0
 -19  -7   7    7.50    9.30   0
 -19  -7   7    6.88    9.29   0
 -19   7   7   25.69    5.32   0
  19  -7  -7   18.08    4.75   0
 -18  -7   7    2.66    9.01   0
 -18  -7   7   -0.11   10.22   0
 -18   7   7    0.77    6.78   0
  18  -7  -7   -1.23    4.55   0
 -17   7   7    8.84    4.99   0
  17  -7  -7   -3.83    4.37   0
 -16   7   7    4.65    6.64   0
  16  -7  -7    8.89    4.30   0
 -15   7   7    8.63    4.56   0
  15  -7  -7    6.50    4.08   0
 -14   7   7   11.83    4.57   0
  14  -7  -7   14.95    5.99   0
 -13   7   7   76.62    5.13   0
  13  -7  -7   99.15    4.75   0
 -12   7   7   53.84    4.75   0
  12  -7  -7   66.87    6.09   0
 -11   7   7  156.95    5.30   0
  11  -7  -7  210.59    5.13   0
 -10   7   7  137.60    5.33   0
  10  -7  -7  183.13    5.03   0
   9  -7  -7  320.30    7.28   0
  -9   7   7  222.36    5.85   0
   8  -7  -7  547.68    6.96   0
  -8   7   7  405.13    8.12   0
  -7   7   7  122.07    5.27   0
   7  -7  -7  160.78    6.90   0
  -6   7   7   12.37    4.73   0
   6  -7  -7   17.43    4.43   0
   5  -7  -7   40.50    4.52   0
  -5   7   7   38.38    5.05   0
   4  -7  -7  219.49    7.47   0
  -4   7   7  186.62    5.67   0
   3  -7  -7   24.82    4.95   0
  -3   7   7   28.11    4.90   0
   2  -7  -7   31.53    6.55   0
  -2   7   7   15.93    6.33   0
   1  -7  -7   31.87    4.99   0
  -1   7   7   50.59    4.84   0
   0   7   7  109.52    4.94   0
   0  -7  -7   83.91    6.97   0
   0   7  -7   74.54   12.41   0
   0   7  -7   84.29   11.10   0
  -1   7  -7  198.01    9.76   0
   1   7   7  226.20    7.05   0
  -1  -7  -7  162.22    5.57   0
  -1   7  -7  215.82    8.99   0
  -2   7  -7  324.22    9.92   0
   2   7   7  338.30    6.17   0
  -2  -7  -7  249.94    5.98   0
  -2   7  -7  327.80    8.25   0
  -3   7  -7  313.81    7.71   0
  -3   7  -7  315.84    7.25   0
  -3  -7  -7  256.33    7.87   0
   3   7   7  334.38    5.94   0
   4   7   7   92.15    4.98   0
  -4  -7  -7   85.73    6.92   0
  -4   7  -7  106.42    5.37   0
   5   7   7   93.55    4.84   0
  -5  -7  -7   57.88    5.16   0
  -5   7  -7   90.55    6.55   0
  -6   7  -7  213.41    7.62   0
  -6  -7  -7  141.78    5.59   0
   6   7   7  213.25    7.02   0
  -7   7  -7   98.38    4.96   0
  -7  -7  -7   88.45    7.10   0
  -8  -7  -7   36.65    6.88   0
  -8   7  -7   42.72    4.55   0
  -9  -7  -7   19.39    4.76   0
  -9   7  -7   14.58    4.21   0
 -10  -7  -7   14.67    4.93   0
 -10   7  -7   12.60    5.92   0
 -11  -7  -7    5.75    6.87   0
 -11   7  -7    0.39    5.90   0
 -12  -7  -7   17.35    5.09   0
 -12   7  -7   31.83    4.63   0
 -17   8   7   14.20    7.23   0
  17  -8  -7    6.60    4.70   0
 -16   8   7   -2.34    4.73   0
  16  -8  -7    4.56    4.42   0
 -15   8   7   -3.76    4.68   0
  15  -8  -7   -2.24    4.29   0
 -14   8   7   34.47    6.75   0
  14  -8  -7   35.37    6.47   0
 -13   8   7    3.19    6.85   0
  13  -8  -7    2.66    4.22   0
 -12   8   7   18.37    4.67   0
  12  -8  -7   26.63    4.19   0
 -11   8   7    3.66    4.54   0
  11  -8  -7    6.28    4.29   0
 -10   8   7    9.70    4.82   0
  10  -8  -7   11.75    4.45   0
   9  -8  -7   36.71    4.74   0
  -9   8   7   25.23    6.58   0
   8  -8  -7   16.36    4.49   0
  -8   8   7   21.42    6.46   0
   7  -8  -7   33.27    4.38   0
  -7   8   7   25.55    4.71   0
   6  -8  -7    6.33    4.36   0
  -6   8   7   -2.42    4.59   0
   5  -8  -7    4.73    4.27   0
  -5   8   7    3.57    6.50   0
   4  -8  -7   35.90    4.56   0
  -4   8   7   37.09    5.00   0
   3  -8  -7   20.72    6.31   0
  -3   8   7   14.77    6.65   0
   2  -8  -7    9.68    4.52   0
  -2   8   7   11.04    4.88   0
   1  -8  -7    5.95    6.61   0
  -1   8   7   15.96    6.62   0
   0   8   7   -5.63    4.59   0
   0  -8  -7   -4.48    4.96   0
   1   8   7   25.54    6.66   0
  -1  -8  -7   18.60    4.74   0
  -1   8  -7   19.63    9.42   0
  -1   8  -7   24.29    7.79   0
  -2   8  -7    4.21    7.11   0
  -2   8  -7    1.12    5.59   0
  -2  -8  -7    3.24    4.84   0
   2   8   7    4.76    4.47   0
  -3   8  -7    4.45    6.66   0
  -3   8  -7    8.89    5.64   0
  -3  -8  -7   13.79    6.72   0
   3   8   7    7.84    4.80   0
  -4   8  -7   24.16    6.67   0
   4   8   7   19.43    4.69   0
  -4  -8  -7   20.36    6.82   0
   5   8   7   20.13    4.62   0
  -5   8  -7   13.77    6.32   0
  -5  -8  -7   14.02    6.83   0
  -6   8  -7   23.91    4.72   0
  -6  -8  -7   18.84    6.95   0
   6   8   7   24.72    6.53   0
  -7   8  -7    2.95    6.10   0
  -7  -8  -7    8.34    6.69   0
  -8   8  -7    6.33    4.55   0
  -8  -8  -7    7.61    4.93   0
  -9  -8  -7   -1.93    4.92   0
  -9   8  -7    1.08    4.63   0
 -10  -8  -7   -0.36    5.11   0
 -10   8  -7    0.69    6.29   0
 -11  -8  -7   -2.84    5.18   0
 -15   9   7   16.14    5.13   0
  15  -9  -7   36.37    5.02   0
  14  -9  -7   -0.05    4.61   0
 -14   9   7   10.99    5.18   0
  13  -9  -7   86.56    6.94   0
 -13   9   7   50.12    5.40   0
  12  -9  -7   13.52    4.37   0
 -12   9   7   10.33    4.98   0
  11  -9  -7   46.01    4.77   0
 -11   9   7   37.67    6.85   0
  10  -9  -7   64.05    6.74   0
 -10   9   7   45.30    7.10   0
  -9   9   7   60.79    5.08   0
   9  -9  -7  104.43    5.15   0
  -8   9   7    9.13    4.60   0
   8  -9  -7    6.61    4.72   0
   7  -9  -7   62.17    4.84   0
  -7   9   7   53.74    4.82   0
   6  -9  -7   57.73    5.03   0
  -6   9   7   46.23    5.31   0
   5  -9  -7    4.27    6.27   0
  -5   9   7    2.65    6.54   0
   4  -9  -7    7.53    4.52   0
  -4   9   7    5.99    4.75   0
   3  -9  -7    5.84    4.58   0
  -3   9   7   10.76    4.86   0
   2  -9  -7    0.24    6.78   0
  -2   9   7   -7.50    4.81   0
   1  -9  -7   22.40    4.77   0
  -1   9   7   22.58    5.00   0
   0   9   7   48.78    7.20   0
   0  -9  -7   37.49    5.31   0
   1   9   7   56.45    5.07   0
  -1  -9  -7   59.12    5.26   0
  -2  -9  -7   33.22    7.03   0
   2   9   7   30.14    6.82   0
  -2   9  -7   26.53    6.52   0
  -2   9  -7   17.09    9.64   0
  -3  -9  -7   65.51    7.16   0
  -3   9  -7   37.25    8.27   0
  -3   9  -7   59.64    6.69   0
   3   9   7   57.26    4.97   0
  -4   9  -7   64.29    7.90   0
   4   9   7   92.05    7.18   0
  -4  -9  -7   58.74    7.16   0
   5   9   7   38.65    4.93   0
  -5   9  -7   27.41    7.64   0
  -5  -9  -7   24.45    7.23   0
  -6   9  -7    8.94    7.15   0
  -6  -9  -7    2.37    7.08   0
   6   9   7    6.69    6.75   0
  -7   9  -7   33.96    7.35   0
  -7  -9  -7   20.71    5.26   0
  -8   9  -7   29.20    7.21   0
  -8  -9  -7   16.92    5.13   0
  11 -10  -7    6.71    4.96   0
 -11  10   7    7.06    5.38   0
 -10  10   7    6.98    4.96   0
  10 -10  -7    6.65    6.69   0
  -9  10   7    4.80    4.80   0
   9 -10  -7    5.48    4.69   0
  -8  10   7    4.74    5.01   0
   8 -10  -7    6.17    4.66   0
   7 -10  -7   13.39    6.51   0
  -7  10   7   -2.39    5.23   0
   6 -10  -7   38.61    4.78   0
   5 -10  -7   29.29    4.74   0
   4 -10  -7  117.52    6.92   0
  -4  10   7   84.52    5.20   0
   3 -10  -7   39.43    5.37   0
  -3  10   7   42.54    5.34   0
   2 -10  -7   20.16    4.73   0
  -2  10   7   21.63    6.86   0
  -1  10   7   44.27    5.30   0
   1 -10  -7   41.66    5.19   0
   0  10   7   15.69    5.07   0
   0 -10  -7    6.40    5.10   0
  -1 -10  -7   15.03    7.17   0
   1  10   7   25.64    7.39   0
  -2  10  -7    1.20   10.53   0
  -2 -10  -7    2.59    7.11   0
   2  10   7    5.16    5.12   0
  -2  10  -7    1.74   11.42   0
  -3  10  -7   -1.20    9.61   0
   3  10   7    9.55    7.07   0
  -3  10  -7    1.17    7.88   0
  -3 -10  -7    3.27    7.04   0
  -4  10  -7    0.45    4.43   0
  -4 -10  -7    6.87    7.10   0
   4  10   7    7.99    5.33   0
  -4  10  -7    5.27    7.87   0
   5  10   7    8.28    5.13   0
  -5 -10  -7   11.88    7.47   0
  -5  10  -7    3.65    7.79   0
 -23   0   8   20.57    5.11   0
 -22   0   8   18.57    6.67   0
  22   0  -8   17.24    5.80   0
 -21   0   8  176.72    5.73   0
  21   0  -8  152.23    5.33   0
 -20   0   8   30.75    5.03   0
  20   0  -8   41.32    3.95   0
 -19   0   8   46.66    4.57   0
  19   0  -8   55.41    5.63   0
 -18   0   8  196.20    7.31   0
  18   0  -8  208.26    5.11   0
 -17   0   8  128.88    5.23   0
  17   0  -8  142.91    6.03   0
  16   0  -8  518.80    6.97   0
 -16   0   8  470.20    7.77   0
 -15   0   8  311.93    7.12   0
  15   0  -8  359.01    6.19   0
 -14   0   8  981.65   10.92   0
  14   0  -8 1075.88    9.52   0
 -13   0   8  124.98    5.93   0
  13   0  -8  147.46    4.97   0
 -12   0   8  106.77    7.99   0
  12   0  -8  125.02    4.79   0
 -11   0   8 1417.43   13.67   0
  11   0  -8 1941.16   13.86   0
 -10   0   8  400.11    9.83   0
  10   0  -8  543.75    7.88   0
  -9   0   8  345.79    7.99   0
   9   0  -8  484.28    7.78   0
   8   0  -8   15.75    4.83   0
  -8   0   8   11.81    7.44   0
   7   0  -8   87.30    5.47   0
  -7   0   8   60.83    5.47   0
   6   0  -8  281.93    7.48   0
  -6   0   8  256.06    8.50   0
   5   0  -8   39.55    6.07   0
  -5   0   8   38.64    6.54   0
  -4   0   8 1093.17   10.47   0
   4   0  -8  941.45   12.83   0
  -3   0   8  536.68    8.88   0
   3   0  -8  433.46    9.97   0
   2   0  -8  423.38    8.27   0
  -2   0   8  622.80    7.85   0
   1   0  -8  663.02    8.67   0
  -1   0   8 1050.14   10.14   0
   0   0  -8  536.61    8.05   0
   0   0   8  769.86    8.76   0
  -1   0  -8 1795.30   13.02   0
  -2   0  -8  698.35    8.19   0
  -3   0  -8  203.98    5.62   0
  -4   0  -8   23.22    6.03   0
  -5   0  -8  465.94    8.05   0
  -6   0  -8    2.42    3.70   0
  -7   0  -8   31.35    5.38   0
  -8   0  -8    4.17    3.99   0
  -9   0  -8    3.46    3.68   0
 -10   0  -8   74.36    5.72   0
 -11   0  -8  122.24    4.90   0
 -12   0  -8  210.52    5.17   0
 -12   0  -8  215.68    5.47   0
 -13   0  -8  163.36    4.72   0
 -13   0  -8  192.28    6.52   0
 -14   0  -8   62.86    4.31   0
 -14   0  -8   66.08    6.05   0
 -15   0  -8  138.63    4.95   0
 -15   0  -8  125.96    5.08   0
 -16   0  -8   27.81    4.48   0
 -16   0  -8   27.62    4.56   0
 -23  -1   8   13.94    6.83   0
 -23   1   8    9.96    4.85   0
  23  -1  -8   13.51    6.09   0
 -22  -1   8    7.36    4.84   0
 -22   1   8   -0.78    4.59   0
  22  -1  -8    7.93    4.12   0
 -21  -1   8   13.74    4.73   0
 -21   1   8   19.59    6.58   0
  21  -1  -8   18.60    3.90   0
 -20  -1   8   32.38    6.33   0
 -20   1   8   38.56    4.96   0
  20   1  -8   32.92    3.91   0
  20  -1  -8   38.31    5.97   0
 -19  -1   8   96.54    5.15   0
 -19   1   8   93.78    6.84   0
  19   1  -8   95.71    5.90   0
  19  -1  -8   97.69    4.61   0
  18   1  -8   13.56    3.73   0
 -18  -1   8   16.42    4.31   0
 -18   1   8   22.07    4.35   0
  18  -1  -8   15.07    5.37   0
 -17  -1   8   87.04    5.18   0
 -17   1   8   78.57    5.19   0
  17   1  -8   83.75    5.65   0
  17  -1  -8   80.51    4.37   0
 -16  -1   8   48.68    4.96   0
 -16   1   8   51.19    6.59   0
  16  -1  -8   48.04    5.23   0
  16   1  -8   45.54    3.86   0
  15  -1  -8  160.09    6.20   0
 -15  -1   8  134.54    5.76   0
 -15   1   8  146.01    7.33   0
  15   1  -8  145.54    6.16   0
 -14  -1   8    6.50    6.59   0
 -14   1   8   -3.76    4.79   0
  14   1  -8   -0.69    4.95   0
  14  -1  -8   -2.30    5.40   0
 -13   1   8   39.27    4.96   0
 -13  -1   8   32.80    7.02   0
  13   1  -8   57.76    5.42   0
  13  -1  -8   50.24    5.59   0
 -12  -1   8   42.49    5.50   0
 -12   1   8   44.81    6.96   0
  12   1  -8   49.46    3.94   0
  12  -1  -8   48.00    5.54   0
 -11   1   8   56.19    7.33   0
  11   1  -8   83.20    5.62   0
 -11  -1   8   62.97    7.88   0
  11  -1  -8   81.10    4.58   0
 -10   1   8  107.06    6.01   0
  10   1  -8  134.38    5.10   0
 -10  -1   8  101.38    6.22   0
  10  -1  -8  145.59    4.97   0
   9  -1  -8  382.41    7.07   0
  -9  -1   8  295.28    9.47   0
   9   1  -8  380.35    7.37   0
  -9   1   8  279.96    7.12   0
   8  -1  -8  130.76    7.32   0
  -8  -1   8  105.88    7.97   0
   8   1  -8  132.24    7.09   0
  -8   1   8  103.92    5.83   0
   7   1  -8   80.59    5.54   0
   7  -1  -8   84.79    5.57   0
  -7   1   8   60.64    7.26   0
  -7  -1   8   69.47    7.33   0
   6   1  -8   62.00    7.82   0
   6  -1  -8   47.85    5.54   0
  -6   1   8   41.12    5.10   0
  -6  -1   8   56.36    6.72   0
  -5  -1   8  511.75    8.16   0
   5   1  -8  503.92   10.99   0
   5  -1  -8  485.82    9.99   0
  -5   1   8  467.26    7.70   0
   4  -1  -8   74.85    6.10   0
   4   1  -8   83.61    6.44   0
  -4  -1   8   96.82    6.60   0
  -4   1   8   90.08    6.85   0
  -3   1   8   15.01    4.40   0
  -3  -1   8   22.85    5.72   0
   3  -1  -8   18.39    5.72   0
   3   1  -8   17.33    8.24   0
  -2   1   8   12.74    5.66   0
  -2  -1   8    8.12    3.72   0
   2  -1  -8    6.46    7.63   0
   2   1  -8    2.58    5.40   0
   1   1  -8   69.20    5.73   0
   1  -1  -8   66.44    7.56   0
  -1   1   8  102.39    6.09   0
   0  -1  -8    2.52    5.21   0
   0   1  -8    5.60    7.01   0
   0   1   8   -0.92    3.66   0
  -1  -1  -8  125.70    5.58   0
  -1   1  -8  132.64    5.82   0
   1   1   8  169.41    4.94   0
  -2  -1  -8    7.74    6.81   0
  -2   1  -8   13.29    4.78   0
  -3  -1  -8   23.80    4.99   0
  -3   1  -8   35.09    5.98   0
  -4  -1  -8  111.77    6.84   0
  -4   1  -8  111.80    4.91   0
  -5   1  -8   88.98    5.71   0
  -5  -1  -8   80.17    4.84   0
  -6   1  -8   67.18    5.92   0
  -6  -1  -8   55.99    4.12   0
  -7   1  -8  138.56    5.93   0
  -7  -1  -8  123.03    4.68   0
  -8  -1  -8    9.24    5.81   0
  -8   1  -8   10.95    4.02   0
  -9  -1  -8   28.07    4.15   0
  -9   1  -8   25.94    5.14   0
 -10  -1  -8   51.16    4.21   0
 -10   1  -8   52.00    3.84   0
 -10   1  -8   53.54    4.21   0
 -11  -1  -8    4.53    4.00   0
 -11   1  -8    7.49    3.58   0
 -11   1  -8   13.96    5.35   0
 -12  -1  -8   -5.88    5.86   0
 -12   1  -8   -2.32    3.61   0
 -12   1  -8    4.60    3.81   0
 -13  -1  -8    6.60    4.30   0
 -13   1  -8    9.05    3.86   0
 -13   1  -8   11.52    4.15   0
 -14  -1  -8    4.15    4.27   0
 -14  -1  -8    6.39    4.03   0
 -14   1  -8    7.07    4.03   0
 -14   1  -8    5.69    4.16   0
 -15   1  -8   -0.99    4.03   0
 -15  -1  -8    1.57    4.30   0
 -15  -1  -8    3.10    4.08   0
 -15   1  -8   -1.97    4.17   0
 -16  -1  -8    2.61    4.23   0
 -16  -1  -8    5.76    4.40   0
 -16   1  -8    3.73    4.36   0
 -16   1  -8    1.32    4.51   0
 -23  -2   8   77.31    5.64   0
 -23   2   8   62.41    5.72   0
  23  -2  -8   61.10    5.02   0
 -22  -2   8    3.76    6.85   0
 -22   2   8   -4.39    4.81   0
  22  -2  -8   -2.51    6.03   0
 -21  -2   8    8.95    4.59   0
 -21   2   8    4.60    4.57   0
  21  -2  -8    4.50    4.15   0
 -20  -2   8   18.31    6.68   0
 -20   2   8   10.73    4.76   0
  20  -2  -8   18.96    4.25   0
 -19  -2   8    6.36    4.39   0
 -19   2   8   -0.36    4.58   0
  19  -2  -8    3.81    3.62   0
 -18  -2   8  166.97    5.79   0
 -18   2   8  167.53    5.37   0
  18  -2  -8  174.87    5.03   0
 -17  -2   8  119.76    5.53   0
  17   2  -8  133.03    5.93   0
 -17   2   8  124.73    7.10   0
  17  -2  -8  149.74    4.88   0
 -16  -2   8  141.83    5.84   0
  16   2  -8  156.37    6.19   0
 -16   2   8  144.55    7.09   0
  16  -2  -8  177.04    6.35   0
 -15  -2   8   79.25    7.53   0
 -15   2   8   70.11    5.18   0
  15   2  -8   84.10    5.66   0
  15  -2  -8   92.62    4.53   0
  14   2  -8   16.26    3.51   0
 -14  -2   8   17.70    5.14   0
 -14   2   8   19.04    6.78   0
  14  -2  -8   22.32    3.99   0
  13   2  -8  219.24    5.66   0
 -13  -2   8  167.96    6.66   0
 -13   2   8  174.83    7.48   0
  13  -2  -8  214.23    5.36   0
  12   2  -8   87.83    4.52   0
 -12   2   8   64.05    5.17   0
 -12  -2   8   76.90    7.53   0
  12  -2  -8   84.00    4.62   0
  11   2  -8  227.57    6.80   0
 -11   2   8  167.37    7.69   0
 -11  -2   8  164.13    8.33   0
  11  -2  -8  226.65    5.78   0
 -10  -2   8   41.74    7.31   0
  10   2  -8   43.98    5.16   0
 -10   2   8   38.05    4.99   0
  10  -2  -8   51.23    6.36   0
   9  -2  -8  613.80    7.94   0
  -9  -2   8  493.29    9.34   0
   9   2  -8  582.04    9.84   0
  -9   2   8  441.08    7.25   0
   8  -2  -8   30.53    4.86   0
  -8  -2   8   29.28    6.74   0
   8   2  -8   30.78    4.37   0
  -8   2   8   26.49    5.31   0
  -7  -2   8  214.47    7.94   0
  -7   2   8  165.33    5.93   0
   7  -2  -8  215.02    7.95   0
   7   2  -8  221.11    8.12   0
   6   2  -8  123.25    7.71   0
  -6   2   8   93.17    5.36   0
   6  -2  -8  117.68    6.03   0
  -6  -2   8  120.70    5.39   0
   5   2  -8    8.11    7.50   0
   5  -2  -8   11.82    7.20   0
  -5   2   8   10.70    5.08   0
  -5  -2   8    8.16    5.24   0
   4   2  -8   44.96    5.98   0
   4  -2  -8   42.85    5.42   0
  -4   2   8   44.46    5.08   0
  -4  -2   8   57.83    5.54   0
   3  -2  -8  118.71    5.93   0
   3   2  -8  113.58    8.61   0
  -3   2   8  141.00    5.43   0
  -2   2   8  258.66    7.35   0
   2  -2  -8  184.22    6.34   0
   2   2  -8  171.79    7.04   0
   1   2  -8  602.11   10.83   0
  -1   2   8  825.03    9.55   0
   1  -2  -8  626.02    9.82   0
   0   2  -8  188.09    8.36   0
   0   2   8  258.36    7.02   0
   0  -2  -8  181.14    8.16   0
  -1  -2  -8  551.94    7.84   0
   1   2   8  787.50    8.95   0
  -1   2  -8  644.18   10.35   0
  -2  -2  -8  350.11    6.96   0
   2   2   8  483.24    7.89   0
  -2   2  -8  415.38    8.51   0
  -3   2  -8  562.03    8.75   0
  -3  -2  -8  480.19    7.04   0
  -4   2  -8   88.60    4.62   0
  -4  -2  -8   78.19    4.85   0
  -5   2  -8   58.73    4.43   0
  -5  -2  -8   49.20    4.46   0
  -6   2  -8    2.29    4.05   0
  -6  -2  -8    5.49    4.18   0
  -7  -2  -8   25.80    4.48   0
  -7   2  -8   33.69    3.69   0
  -7   2  -8   34.05    3.65   0
  -8   2  -8    1.06    3.02   0
  -8  -2  -8    9.19    6.09   0
  -8   2  -8    2.33    3.88   0
  -9   2  -8   98.39    4.14   0
  -9  -2  -8   83.50    4.61   0
  -9   2  -8  108.02    4.38   0
 -10   2  -8   78.47    5.78   0
 -10   2  -8   65.49    4.12   0
 -10  -2  -8   64.80    4.39   0
 -11  -2  -8   41.05    6.02   0
 -11   2  -8   45.51    4.06   0
 -11   2  -8   36.75    3.72   0
 -12  -2  -8   73.02    4.65   0
 -12   2  -8   72.96    5.54   0
 -12   2  -8   91.59    4.71   0
 -13  -2  -8  105.16    5.10   0
 -13   2  -8  146.84    6.30   0
 -13   2  -8  164.37    6.26   0
 -14  -2  -8   59.45    6.22   0
 -14   2  -8   65.98    6.24   0
 -14   2  -8   51.84    5.99   0
 -15  -2  -8   24.41    6.38   0
 -15   2  -8    5.83    5.96   0
 -15   2  -8    6.94    4.17   0
 -22  -3   8  100.43    8.08   0
 -22   3   8   67.08    5.61   0
  22  -3  -8   87.65    5.27   0
 -21  -3   8  129.80    6.40   0
 -21   3   8  127.57    5.75   0
  21  -3  -8  141.71    5.31   0
 -20  -3   8   69.45    6.95   0
 -20   3   8   64.82    5.12   0
  20  -3  -8   68.94    4.79   0
 -19  -3   8   84.96    5.50   0
 -19   3   8   77.07    4.99   0
  19  -3  -8   89.42    4.78   0
 -18  -3   8  158.29    6.32   0
 -18   3   8  141.65    5.40   0
  18  -3  -8  162.29    4.94   0
 -17  -3   8  269.98    7.45   0
 -17   3   8  273.57    7.60   0
  17  -3  -8  296.76    5.91   0
 -16  -3   8   25.85    6.86   0
 -16   3   8   17.22    4.73   0
  16  -3  -8   19.08    4.19   0
 -15  -3   8  119.13    7.92   0
 -15   3   8  112.52    5.62   0
  15  -3  -8  134.30    6.80   0
 -14   3   8    3.76    4.81   0
 -14  -3   8    0.85    6.88   0
  14  -3  -8   -0.92    4.09   0
  13   3  -8    6.36    3.60   0
 -13   3   8   -0.33    4.79   0
 -13  -3   8    2.87    6.90   0
  13  -3  -8    4.50    3.87   0
  12   3  -8  262.89    7.72   0
 -12   3   8  208.03    7.56   0
  12  -3  -8  265.76    5.68   0
 -12  -3   8  189.94    9.17   0
 -11  -3   8  304.20   10.17   0
  11   3  -8  418.33    9.35   0
 -11   3   8  306.78    6.66   0
  11  -3  -8  422.92    6.83   0
 -10  -3   8  250.96    9.54   0
  10   3  -8  277.84    8.45   0
 -10   3   8  205.07    6.42   0
  10  -3  -8  291.83    6.12   0
   9  -3  -8   69.35    5.00   0
   9   3  -8   64.05    5.91   0
  -9   3   8   51.73    5.33   0
  -9  -3   8   66.19    7.28   0
   8  -3  -8  250.89    7.86   0
   8   3  -8  244.41    8.53   0
  -8  -3   8  260.03    9.26   0
  -8   3   8  189.88    7.98   0
  -7   3   8  471.96    9.16   0
   7  -3  -8  645.93   10.03   0
  -7  -3   8  688.79   12.99   0
   7   3  -8  617.46   12.26   0
  -6   3   8  306.87    6.51   0
   6  -3  -8  384.74    7.20   0
   6   3  -8  392.11   10.51   0
   5   3  -8  719.37   13.77   0
  -5   3   8  565.75    7.92   0
   5  -3  -8  626.73    8.53   0
   4   3  -8  673.97   13.71   0
   4  -3  -8  639.91    8.66   0
  -4   3   8  628.71    8.16   0
   3  -3  -8  854.82    9.39   0
   3   3  -8  843.23   14.17   0
  -3   3   8 1001.48    9.37   0
   2  -3  -8  335.99    7.43   0
   2   3  -8  311.82   10.19   0
  -2   3   8  443.42    7.09   0
   1   3  -8  165.54    6.87   0
  -1   3   8  209.27    5.78   0
   1  -3  -8  166.17    6.28   0
   0   3  -8   38.17    6.76   0
   0   3   8   52.26    4.46   0
   0  -3  -8   30.10    5.22   0
  -1   3  -8   97.58    7.04   0
   1   3   8  103.14    4.67   0
  -1  -3  -8   73.14    7.76   0
  -2  -3  -8   92.73    5.61   0
   2   3   8  135.31    4.95   0
  -2   3  -8  121.74    5.38   0
  -3   3  -8  110.02    4.38   0
  -3   3  -8  110.71    4.95   0
  -3  -3  -8  101.21    6.74   0
   3   3   8  127.41    4.51   0
  -4  -3  -8  323.09    6.20   0
  -4   3  -8  451.62    7.87   0
  -4   3  -8  423.09    6.45   0
  -5  -3  -8  542.58    6.96   0
  -5   3  -8  694.18    7.65   0
  -5   3  -8  696.03    8.93   0
  -6   3  -8  541.56    6.91   0
  -6  -3  -8  455.44    6.73   0
  -6   3  -8  528.10    8.21   0
  -7   3  -8  543.43    7.84   0
  -7  -3  -8  404.84    6.32   0
  -7   3  -8  508.27    7.53   0
  -8   3  -8  411.27    6.43   0
  -8   3  -8  435.87    7.26   0
  -8  -3  -8  350.71    6.24   0
  -9   3  -8  254.78    6.54   0
  -9  -3  -8  216.61    6.91   0
  -9   3  -8  232.91    5.17   0
 -10   3  -8    6.94    3.81   0
 -10  -3  -8   -0.86    4.25   0
 -10   3  -8    7.31    3.54   0
 -11   3  -8  104.02    4.71   0
 -11   3  -8  117.75    4.59   0
 -11  -3  -8   97.33    6.27   0
 -12  -3  -8   -7.17    4.21   0
 -12   3  -8    4.03    5.28   0
 -12   3  -8    1.34    5.42   0
 -13   3  -8   20.93    4.02   0
 -13  -3  -8   24.71    4.29   0
 -13   3  -8   29.06    5.73   0
 -14   3  -8    1.07    4.10   0
 -14   3  -8   12.77    5.96   0
 -14  -3  -8   -7.31    6.17   0
 -15   3  -8    8.12    6.05   0
 -15   3  -8    9.23    6.04   0
 -15  -3  -8    9.53    4.43   0
 -22  -4   8   10.12    5.06   0
 -22   4   8   10.55    5.23   0
  22  -4  -8    9.59    4.91   0
 -21  -4   8    0.24    6.88   0
 -21   4   8    5.05    6.91   0
  21  -4  -8   -2.63    6.11   0
 -20  -4   8    5.44    4.87   0
 -20   4   8    2.50    4.91   0
  20  -4  -8    6.48    4.50   0
 -19  -4   8    7.50    6.73   0
 -19   4   8    7.57    4.74   0
  19  -4  -8    2.72    4.26   0
 -18  -4   8    4.87    4.88   0
 -18   4   8    2.73    5.04   0
  18  -4  -8    5.58    4.44   0
 -17  -4   8    8.55    6.87   0
 -17   4   8    6.32    6.62   0
  17  -4  -8    6.26    4.21   0
 -16  -4   8   12.34    7.21   0
 -16   4   8   12.90    4.75   0
  16  -4  -8   11.34    4.11   0
 -15   4   8   -1.46    4.79   0
 -15  -4   8    3.16    7.30   0
  15  -4  -8    6.62    5.82   0
 -14   4   8   12.33    5.08   0
 -14  -4   8   -0.16    7.13   0
  14  -4  -8    6.27    4.33   0
 -13   4   8   -5.40    4.85   0
  13  -4  -8   -5.50    4.21   0
 -13  -4   8   -0.90    6.50   0
 -12  -4   8    0.86    6.40   0
 -12   4   8    5.91    4.70   0
  12  -4  -8    3.61    4.04   0
 -11  -4   8   10.20    9.16   0
 -11   4   8    4.80    6.92   0
  11  -4  -8   10.41    5.91   0
  10  -4  -8   65.92    6.25   0
 -10   4   8   49.20    5.09   0
   9  -4  -8   52.06    6.40   0
  -9   4   8   32.03    4.90   0
   8  -4  -8   11.68    4.91   0
  -8   4   8    6.97    4.99   0
  -7   4   8   -2.55    7.22   0
   7  -4  -8    9.73    4.58   0
  -6   4   8   27.73    4.88   0
   6  -4  -8   37.02    4.85   0
  -5   4   8    2.90    4.51   0
   5  -4  -8    4.80    5.28   0
   4   4  -8   59.88   10.28   0
   4  -4  -8   51.86    5.68   0
  -4   4   8   51.40    4.82   0
   4   4  -8   60.07    8.47   0
   3   4  -8    1.27    7.76   0
   3   4  -8    1.85    5.72   0
   3  -4  -8    6.83    5.07   0
  -3   4   8    3.33    7.02   0
   2   4  -8    2.41    4.77   0
   2  -4  -8    6.54    5.35   0
   2   4  -8    2.71    7.95   0
  -2   4   8    4.61    6.32   0
  -1   4   8   55.59    4.66   0
   1   4  -8   38.80    7.83   0
   1   4  -8   49.67    4.30   0
   1  -4  -8   43.19    7.18   0
   0   4  -8   77.80    4.53   0
   0   4   8   79.33    4.78   0
   0   4  -8   60.28    6.96   0
   0  -4  -8   60.46    5.46   0
  -1   4  -8   10.82    4.61   0
   1   4   8   18.32    4.09   0
  -1   4  -8   12.54    6.12   0
  -1  -4  -8    3.03    4.69   0
  -2   4  -8  144.91    5.63   0
   2   4   8  182.01    4.93   0
  -2   4  -8  158.42    5.97   0
  -2  -4  -8  103.25    5.19   0
  -3  -4  -8    5.92    4.51   0
  -3   4  -8   -0.35    3.67   0
  -3   4  -8    1.14    3.15   0
   3   4   8    3.52    5.60   0
  -4  -4  -8    4.40    4.57   0
   4   4   8    2.57    3.75   0
  -4   4  -8    1.23    3.64   0
  -4   4  -8    4.38    4.64   0
  -5  -4  -8   35.09    4.87   0
  -5   4  -8   40.64    4.06   0
  -5   4  -8   40.74    4.42   0
  -6   4  -8    4.82    3.92   0
  -6  -4  -8    1.30    4.35   0
  -6   4  -8    6.32    3.53   0
  -7  -4  -8    9.28    4.36   0
  -7   4  -8   12.68    4.03   0
  -7   4  -8   12.28    3.69   0
  -8  -4  -8   -1.15    4.22   0
  -8   4  -8   -0.75    3.33   0
  -8   4  -8   -2.91    5.24   0
  -9  -4  -8   26.32    6.28   0
  -9   4  -8   26.72    3.53   0
  -9   4  -8   21.38    4.03   0
 -10  -4  -8    5.22    4.13   0
 -10   4  -8    7.79    5.26   0
 -10   4  -8    6.40    3.79   0
 -11   4  -8    1.86    3.62   0
 -11  -4  -8   13.48    5.91   0
 -11   4  -8    4.31    5.47   0
 -12   4  -8    0.77    5.68   0
 -12   4  -8   -0.84    5.43   0
 -12  -4  -8   -2.61    4.11   0
 -13   4  -8    5.26    5.91   0
 -13   4  -8    4.34    4.03   0
 -13  -4  -8    2.11    6.10   0
 -14   4  -8    3.28    4.07   0
 -14   4  -8   10.50    6.05   0
 -14  -4  -8   -1.10    4.49   0
 -21  -5   8   36.78    7.75   0
 -21   5   8   32.63    7.45   0
  21  -5  -8   45.66    5.02   0
 -21  -5   8   39.89    6.80   0
 -20  -5   8   40.72    5.95   0
 -20   5   8   54.24    5.16   0
  20  -5  -8   63.98    6.70   0
 -20  -5   8   64.84    6.95   0
 -19  -5   8   81.54    7.89   0
 -19   5   8   92.41    7.68   0
  19  -5  -8  101.25    5.47   0
 -19  -5   8   87.32    6.86   0
 -18  -5   8   22.23    7.26   0
 -18   5   8   21.11    5.18   0
  18  -5  -8   23.43    6.30   0
 -18  -5   8   24.73    6.14   0
 -17  -5   8  136.08    9.21   0
 -17   5   8  138.53    7.74   0
  17  -5  -8  185.20    5.61   0
 -17  -5   8  167.12    8.58   0
 -16   5   8    4.98    4.93   0
 -16  -5   8    3.42    6.84   0
 -16  -5   8    4.29    8.41   0
  16  -5  -8    6.55    6.00   0
 -15   5   8  121.92    5.66   0
 -15  -5   8  148.82    9.87   0
  15  -5  -8  159.26    5.27   0
 -15  -5   8   98.62   11.89   0
 -14   5   8   -3.37    4.98   0
  14  -5  -8    1.30    6.02   0
 -13   5   8   12.46    4.64   0
  13  -5  -8   27.48    4.23   0
 -12   5   8   96.44    5.42   0
  12  -5  -8  134.35    5.03   0
 -11   5   8   21.19    4.90   0
  11  -5  -8   38.59    4.76   0
  10  -5  -8  278.17    7.36   0
 -10   5   8  191.18    7.48   0
   9  -5  -8  312.91    6.21   0
  -9   5   8  240.60    6.10   0
   8  -5  -8  107.11    5.08   0
  -8   5   8   93.56    5.16   0
  -7   5   8  128.23    5.61   0
   7  -5  -8  158.65    5.67   0
  -6   5   8  201.27    5.66   0
   6  -5  -8  251.45    7.66   0
   5  -5  -8  520.20    8.58   0
  -5   5   8  428.98    6.82   0
   4  -5  -8  190.89    5.61   0
  -4   5   8  181.79    7.28   0
   3  -5  -8  437.85    6.80   0
  -3   5   8  448.95    6.73   0
   2  -5  -8  118.44    7.51   0
   2   5  -8  129.54   14.66   0
  -2   5   8  129.84    5.09   0
   2   5  -8  137.20   11.44   0
   1   5  -8   29.55    7.70   0
  -1   5   8   40.58    4.48   0
   1  -5  -8   37.63    4.89   0
   1   5  -8   42.05    5.83   0
   0   5   8   19.82    6.04   0
   0   5  -8    6.83    6.56   0
   0   5  -8   10.29    3.74   0
   0  -5  -8    5.28    4.68   0
   1   5   8    2.38    4.14   0
  -1   5  -8    3.47    4.92   0
  -1  -5  -8    3.78    4.66   0
  -1   5  -8    3.10    6.07   0
  -2   5  -8   98.99    5.53   0
  -2   5  -8  110.82    6.23   0
  -2  -5  -8   82.16    6.74   0
   2   5   8  108.66    4.67   0
   3   5   8  124.49    6.24   0
  -3   5  -8  111.61    5.91   0
  -3   5  -8  103.86    6.49   0
  -3  -5  -8   77.58    4.97   0
  -4   5  -8  123.85    4.84   0
  -4   5  -8  109.11    5.00   0
  -4  -5  -8   95.71    5.05   0
   4   5   8  135.54    4.78   0
  -5  -5  -8  189.97    5.42   0
  -5   5  -8  251.69    6.05   0
  -5   5  -8  254.76    5.84   0
   5   5   8  261.86    5.39   0
  -6  -5  -8  165.32    5.21   0
  -6   5  -8  223.45    5.78   0
  -6   5  -8  223.39    5.59   0
  -7  -5  -8  232.27    5.76   0
  -7   5  -8  305.98    6.09   0
  -7   5  -8  329.19    6.40   0
  -8  -5  -8   73.12    4.59   0
  -8   5  -8  107.57    6.10   0
  -8   5  -8  102.70    5.70   0
  -9  -5  -8  115.90    6.49   0
  -9   5  -8  135.50    5.04   0
  -9   5  -8  134.98    5.04   0
 -10  -5  -8    3.02    4.42   0
 -10   5  -8    7.86    4.13   0
 -10   5  -8   11.15    3.68   0
 -11   5  -8   61.13    6.02   0
 -11  -5  -8   41.39    4.70   0
 -11   5  -8   53.16    5.91   0
 -12   5  -8   16.50    5.82   0
 -12  -5  -8   12.97    4.60   0
 -12   5  -8   15.88    3.99   0
 -13   5  -8    0.08    6.05   0
 -13  -5  -8   12.04    6.37   0
 -13   5  -8    6.08    4.18   0
 -20  -6   8    0.31    6.95   0
 -20  -6   8    5.87    7.58   0
 -20   6   8    5.75    5.07   0
  20  -6  -8    7.56    4.81   0
 -19  -6   8    7.00    8.07   0
 -19   6   8    4.22    6.99   0
  19  -6  -8   15.64    6.58   0
 -19  -6   8   11.26    7.19   0
 -18   6   8   18.27    5.22   0
  18  -6  -8   22.23    4.49   0
 -18  -6   8    9.58    9.73   0
 -18  -6   8   13.29    8.48   0
 -17   6   8   65.05    5.12   0
  17  -6  -8   66.23    4.81   0
 -16   6   8   90.35    7.17   0
  16  -6  -8  100.82    5.02   0
 -15   6   8   32.17    5.29   0
  15  -6  -8   45.03    4.89   0
 -14   6   8   53.60    5.28   0
  14  -6  -8   88.17    4.78   0
 -13   6   8   36.86    5.32   0
  13  -6  -8   48.60    4.58   0
 -12   6   8  120.93    5.55   0
  12  -6  -8  165.94    5.14   0
 -11   6   8   68.15    4.95   0
  11  -6  -8  102.48    6.76   0
 -10   6   8   31.09    5.06   0
  10  -6  -8   27.11    4.31   0
   9  -6  -8  221.46    5.61   0
  -9   6   8  191.67    7.38   0
  -8   6   8   70.88    5.11   0
   8  -6  -8   80.97    6.50   0
  -7   6   8    5.40    4.89   0
   7  -6  -8    8.09    4.55   0
   6  -6  -8    6.02    4.51   0
  -6   6   8    2.65    4.69   0
   5  -6  -8   23.93    6.72   0
  -5   6   8   26.18    4.53   0
   4  -6  -8   77.27    5.26   0
  -4   6   8   79.87    5.17   0
   3  -6  -8   23.08    4.84   0
  -3   6   8   24.06    4.66   0
   2  -6  -8   95.73    5.39   0
  -2   6   8  111.64    5.22   0
  -1   6   8  393.73    7.78   0
   1  -6  -8  330.65    6.53   0
   0   6  -8  324.01   11.96   0
   0   6   8  331.07    6.15   0
   0   6  -8  262.36   11.97   0
   0  -6  -8  249.74    6.09   0
   1   6   8  403.25    6.25   0
  -1  -6  -8  294.21    7.85   0
  -1   6  -8  358.68   10.42   0
  -1   6  -8  382.16   10.23   0
  -2   6  -8  336.22    8.78   0
  -2  -6  -8  258.75    5.92   0
  -2   6  -8  346.96    8.74   0
   2   6   8  397.16    7.48   0
   3   6   8  175.33    5.03   0
  -3   6  -8  165.07    5.90   0
  -3  -6  -8  118.58    5.06   0
  -3   6  -8  172.58    6.92   0
  -4   6  -8   28.26    4.29   0
  -4   6  -8   23.92    5.54   0
  -4  -6  -8   13.06    4.52   0
   4   6   8   22.01    4.26   0
  -5   6  -8   11.60    4.02   0
   5   6   8    9.39    4.21   0
  -5   6  -8    7.53    5.42   0
  -5  -6  -8    2.82    4.75   0
  -6   6  -8    3.30    5.45   0
  -6   6  -8    3.59    3.60   0
  -6  -6  -8   -1.70    4.42   0
  -7  -6  -8    1.78    4.35   0
  -7   6  -8    0.27    3.83   0
  -7   6  -8    2.52    3.76   0
  -8  -6  -8   -0.07    4.50   0
  -8   6  -8    4.23    5.50   0
  -8   6  -8    6.26    3.83   0
  -9  -6  -8   10.95    6.41   0
  -9   6  -8   12.24    4.18   0
  -9   6  -8   12.07    4.15   0
 -10  -6  -8   17.53    4.87   0
 -10   6  -8   19.18    4.43   0
 -10   6  -8   19.88    4.12   0
 -11  -6  -8   15.90    4.68   0
 -11   6  -8   16.64    4.47   0
 -11   6  -8   16.81    4.45   0
 -12  -6  -8   70.26    5.23   0
 -12   6  -8   80.53    5.25   0
 -12   6  -8   80.85    5.44   0
 -18   7   8    4.32    7.11   0
  18  -7  -8    4.30    4.68   0
 -17   7   8   11.16    5.00   0
  17  -7  -8   32.82    6.45   0
 -16   7   8    6.91    4.79   0
  16  -7  -8    4.40    4.39   0
 -15   7   8    4.87    6.81   0
  15  -7  -8   13.35    4.36   0
 -14   7   8   17.39    4.96   0
  14  -7  -8   29.49    4.47   0
 -13   7   8   -4.76    4.70   0
  13  -7  -8   -0.09    4.28   0
 -12   7   8   11.58    4.46   0
  12  -7  -8   11.77    4.44   0
 -11   7   8    1.74    4.58   0
  11  -7  -8   -2.49    4.34   0
 -10   7   8   71.90    5.19   0
  10  -7  -8  111.51    4.74   0
   9  -7  -8   25.08    4.66   0
   8  -7  -8    2.68    4.37   0
   7  -7  -8   31.50    4.44   0
  -7   7   8   19.88    4.59   0
   6  -7  -8   -1.62    4.16   0
  -6   7   8    3.23    4.50   0
   5  -7  -8   25.12    6.07   0
  -5   7   8   17.22    4.42   0
   4  -7  -8   -0.62    4.34   0
  -4   7   8    3.88    4.32   0
   3  -7  -8   12.41    6.32   0
  -3   7   8   11.46    6.03   0
   2  -7  -8   18.16    4.55   0
  -2   7   8   23.66    4.34   0
  -1   7   8   84.98    4.88   0
   1  -7  -8   80.18    5.09   0
   0   7   8   27.56    4.37   0
   0  -7  -8   23.79    6.63   0
  -1   7  -8    1.19    6.45   0
   1   7   8    4.08    4.23   0
  -1  -7  -8   -6.03    4.79   0
  -1   7  -8    3.20    7.75   0
  -2   7  -8   26.69    6.61   0
  -2   7  -8   26.88    6.43   0
  -2  -7  -8   20.81    4.86   0
   2   7   8   28.75    4.58   0
  -3   7  -8    2.83    5.92   0
   3   7   8   -1.09    4.30   0
  -3  -7  -8   -0.00    4.70   0
  -3   7  -8    2.61    5.76   0
  -4   7  -8    2.91    5.83   0
   4   7   8    2.03    4.03   0
  -4  -7  -8   -3.45    4.83   0
  -4   7  -8   -0.49    4.24   0
   5   7   8    7.81    4.42   0
  -5  -7  -8    6.52    4.47   0
  -5   7  -8   -3.50    5.81   0
  -5   7  -8    2.38    5.65   0
  -6   7  -8    4.62    5.80   0
   6   7   8    3.54    4.25   0
  -6  -7  -8    7.92    4.65   0
  -6   7  -8    4.53    5.77   0
  -7   7  -8    6.52    5.69   0
  -7   7  -8    6.50    3.93   0
  -7  -7  -8    0.97    4.45   0
  -8   7  -8    2.24    4.08   0
  -8   7  -8    6.71    5.74   0
  -8  -7  -8    0.86    4.75   0
  -9  -7  -8   13.60    6.81   0
  -9   7  -8    2.91    4.62   0
  -9   7  -8    6.98    4.37   0
 -10  -7  -8    6.23    4.89   0
 -10   7  -8    3.32    5.89   0
 -10   7  -8    2.56    4.35   0
 -11  -7  -8   16.87    7.24   0
 -16   8   8   34.35    5.23   0
  16  -8  -8   46.13    4.98   0
  15  -8  -8   76.14    4.99   0
 -15   8   8   55.11    5.40   0
  14  -8  -8   69.25    6.81   0
 -14   8   8   56.50    6.87   0
 -13   8   8   50.40    4.94   0
  13  -8  -8   64.72    4.79   0
  12  -8  -8   92.28    4.96   0
 -12   8   8   63.72    4.99   0
  11  -8  -8  103.40    5.14   0
 -11   8   8   81.74    5.28   0
  10  -8  -8   57.47    4.81   0
 -10   8   8   42.80    4.81   0
   9  -8  -8   92.22    6.59   0
  -9   8   8   67.85    5.09   0
   8  -8  -8    3.88    4.22   0
  -8   8   8    4.18    6.36   0
   7  -8  -8   -1.83    6.11   0
  -7   8   8    1.34    4.52   0
   6  -8  -8   18.91    4.43   0
  -6   8   8    8.15    4.59   0
   5  -8  -8   13.79    4.55   0
  -5   8   8   14.62    4.58   0
   4  -8  -8  100.72    5.21   0
  -4   8   8   98.10    5.33   0
   3  -8  -8   87.43    5.27   0
  -3   8   8  102.04    5.27   0
   2  -8  -8   16.60    4.74   0
  -2   8   8   26.55    6.46   0
  -1   8   8  185.44    5.68   0
   1  -8  -8  169.70    7.29   0
   0   8   8  193.58    7.01   0
   0  -8  -8  159.03    5.61   0
  -1  -8  -8   98.93    5.70   0
   1   8   8  123.71    5.18   0
  -2   8  -8   38.51    7.09   0
  -2   8  -8   35.73    8.04   0
  -2  -8  -8   34.23    5.18   0
   2   8   8   46.78    4.59   0
   3   8   8   98.14    5.20   0
  -3   8  -8   93.86    8.37   0
  -3  -8  -8   81.86    5.34   0
  -3   8  -8   95.00    7.85   0
  -4   8  -8   43.97    7.15   0
  -4   8  -8   41.91    6.10   0
   4   8   8   31.98    4.86   0
  -4  -8  -8   21.01    4.84   0
  -5   8  -8    9.41    6.73   0
   5   8   8    8.74    4.88   0
  -5  -8  -8   -2.49    5.01   0
  -5   8  -8   11.47    6.20   0
  -6   8  -8    9.70    6.95   0
  -6   8  -8    5.78    4.68   0
  -6  -8  -8   13.56    5.13   0
   6   8   8    8.61    4.88   0
  -7   8  -8   -1.13    4.64   0
  -7   8  -8   -0.31    6.09   0
  -7  -8  -8    6.20    5.14   0
  -8   8  -8    0.51    6.51   0
  -8   8  -8    2.77    4.26   0
  -8  -8  -8    6.69    5.06   0
  -9   8  -8    3.36    6.45   0
  -9  -8  -8   10.20    7.30   0
  13  -9  -8   10.02    4.96   0
 -13   9   8   24.09    7.06   0
  12  -9  -8    2.61    4.55   0
 -12   9   8    9.29    6.88   0
 -11   9   8   -2.86    6.93   0
  11  -9  -8    4.05    4.25   0
 -10   9   8   43.07    6.78   0
  10  -9  -8   38.02    6.42   0
  -9   9   8   21.35    6.75   0
   9  -9  -8   26.36    4.58   0
   8  -9  -8    7.98    4.53   0
  -8   9   8   16.25    6.61   0
   7  -9  -8   19.30    6.37   0
  -7   9   8    5.73    4.89   0
   6  -9  -8   67.87    5.22   0
  -6   9   8   59.55    5.15   0
   5  -9  -8   28.01    4.92   0
  -5   9   8   29.31    5.09   0
   4  -9  -8   78.54    5.03   0
  -4   9   8   74.21    6.83   0
   3  -9  -8   14.99    6.68   0
  -3   9   8    6.24    4.58   0
   2  -9  -8   15.95    4.64   0
  -2   9   8   21.84    4.53   0
  -1   9   8    7.47    6.57   0
   1  -9  -8   -0.22    4.87   0
   0   9   8    0.67    4.62   0
   0  -9  -8   -2.07    4.82   0
  -1  -9  -8    3.49    4.87   0
   1   9   8   -1.00    4.71   0
  -2  -9  -8   -0.32    6.93   0
   2   9   8    6.41    6.99   0
   3   9   8    2.03    4.74   0
  -3   9  -8    2.44    6.65   0
  -3  -9  -8   -3.26    7.23   0
  -3   9  -8    4.12    7.78   0
  -4   9  -8    0.57    6.28   0
  -4   9  -8    3.46    7.61   0
  -4  -9  -8    3.14    7.27   0
   4   9   8    7.46    6.88   0
  -5   9  -8   14.68    7.70   0
  -5  -9  -8    9.42    5.20   0
   5   9   8   15.76    4.96   0
  -5   9  -8   18.13    6.41   0
  -6   9  -8   33.28    5.92   0
  -6   9  -8   39.22    7.17   0
  -6  -9  -8   34.20    5.64   0
   6   9   8   37.21    5.50   0
   9 -10  -8   38.18    5.16   0
  -8  10   8    7.24    7.12   0
   8 -10  -8    1.09    4.55   0
   7 -10  -8    3.09    4.74   0
  -7  10   8    3.76    4.85   0
   6 -10  -8   -8.48    6.87   0
  -6  10   8   -1.83    4.94   0
   5 -10  -8    0.79    4.97   0
  -5  10   8    4.91    4.82   0
   4 -10  -8   13.30    5.04   0
  -4  10   8   25.92    4.94   0
   3 -10  -8   -6.70    4.78   0
  -3  10   8    7.98    6.94   0
  -2  10   8   17.75    5.19   0
   2 -10  -8   15.66    4.96   0
  -1  10   8   24.57    5.27   0
   0  10   8    5.90    7.21   0
   1  10   8    2.39    5.13   0
 -22  -1   9    5.48    6.73   0
 -22   1   9    4.86    4.87   0
  22  -1  -9    1.29    4.22   0
 -21  -1   9   29.52    4.85   0
 -21   1   9   28.60    6.82   0
  21  -1  -9   33.08    4.63   0
  21   1  -9   28.79    4.17   0
  20  -1  -9   89.98    6.42   0
  20   1  -9  100.33    6.30   0
 -20  -1   9   83.05    7.43   0
 -20   1   9   73.87    5.56   0
  19   1  -9   42.42    4.39   0
 -19  -1   9   37.80    5.20   0
 -19   1   9   34.35    6.95   0
  19  -1  -9   36.20    4.19   0
  18   1  -9  308.51    6.30   0
 -18  -1   9  265.74    6.95   0
 -18   1   9  282.22    8.16   0
  18  -1  -9  339.58    7.42   0
  17   1  -9  210.26    5.58   0
 -17  -1   9  183.86    6.51   0
 -17   1   9  179.37    5.88   0
  17  -1  -9  214.53    5.42   0
  16   1  -9  485.78    8.16   0
 -16   1   9  350.92    6.97   0
 -16  -1   9  360.59    9.14   0
  16  -1  -9  444.32    6.79   0
  15   1  -9  230.13    6.69   0
 -15   1   9  178.98    5.88   0
 -15  -1   9  182.53    7.81   0
  15  -1  -9  220.65    5.66   0
  14   1  -9  322.48    6.31   0
 -14   1   9  257.58    8.04   0
 -14  -1   9  250.71    8.43   0
  14  -1  -9  330.26    6.03   0
  13   1  -9   28.04    4.94   0
 -13   1   9   19.56    4.88   0
 -13  -1   9   22.26    4.76   0
  13  -1  -9   25.72    4.32   0
  12   1  -9  194.27    6.68   0
 -12   1   9  153.05    7.52   0
  12  -1  -9  196.33    5.53   0
 -12  -1   9  138.69    6.17   0
 -11  -1   9   10.20    7.08   0
  11   1  -9   18.79    3.88   0
 -11   1   9   12.12    5.03   0
  11  -1  -9   19.95    4.10   0
 -10  -1   9    6.08    6.26   0
  10   1  -9    8.71    3.81   0
  10  -1  -9    5.33    6.07   0
 -10   1   9   -2.95    5.14   0
   9  -1  -9   27.88    4.50   0
  -9   1   9   27.22    4.83   0
  -9  -1   9   26.60    4.97   0
   9   1  -9   30.93    4.24   0
   8   1  -9  147.96    5.57   0
   8  -1  -9  144.51    5.84   0
  -8   1   9  111.45    5.45   0
  -8  -1   9  127.36    5.67   0
   7   1  -9  209.43    6.59   0
   7  -1  -9  193.70    6.22   0
  -7   1   9  176.06    5.99   0
  -7  -1   9  208.17    7.51   0
  -6  -1   9  788.52    9.62   0
   6   1  -9  817.60   11.41   0
   6  -1  -9  730.22    8.84   0
  -6   1   9  711.75    8.47   0
   5  -1  -9  223.84    6.68   0
   5   1  -9  236.29    7.40   0
  -5  -1   9  261.02    7.53   0
  -5   1   9  240.57    5.94   0
  -4   1   9  713.07    8.19   0
  -4  -1   9  745.83    8.80   0
   4  -1  -9  601.22    8.46   0
   4   1  -9  611.96    9.48   0
  -3   1   9  298.88    5.97   0
  -3  -1   9  340.54    7.53   0
   3  -1  -9  239.69    8.38   0
   3   1  -9  230.24    7.12   0
   2  -1  -9  695.64    8.70   0
   2   1  -9  681.66    9.50   0
  -2   1   9 1041.49    9.84   0
  -1   1   9  233.60    5.31   0
   1  -1  -9  178.29    6.17   0
   1   1  -9  183.31    8.21   0
   0   1  -9  632.72    8.43   0
   0   1   9  900.13    8.02   0
   0  -1  -9  626.33    8.23   0
  -1  -1  -9  394.94    8.01   0
  -1   1  -9  406.74    7.30   0
   1   1   9  580.80    6.68   0
  -2  -1  -9   68.85    4.85   0
  -2   1  -9   67.78    4.87   0
  -3  -1  -9   32.52    6.22   0
  -3   1  -9   28.82    6.16   0
  -4   1  -9   20.90    4.19   0
  -4  -1  -9   23.05    4.52   0
  -5  -1  -9   81.49    4.92   0
  -5   1  -9   99.15    5.20   0
  -6  -1  -9  239.60    5.62   0
  -6   1  -9  280.54    5.72   0
  -7   1  -9   36.46    3.97   0
  -7  -1  -9   29.41    4.44   0
  -8   1  -9  218.98    5.36   0
  -8  -1  -9  210.73    6.75   0
  -9   1  -9  137.93    4.83   0
  -9  -1  -9  112.70    4.96   0
 -10   1  -9  154.00    4.90   0
 -10   1  -9  164.72    5.19   0
 -10  -1  -9  151.40    5.43   0
 -11   1  -9   76.68    4.69   0
 -11   1  -9   65.97    4.44   0
 -11  -1  -9   62.85    4.75   0
 -12  -1  -9  102.20    6.72   0
 -12   1  -9  128.70    5.12   0
 -12   1  -9  127.12    6.63   0
 -13  -1  -9   57.65    4.65   0
 -13   1  -9   48.53    4.49   0
 -13   1  -9   54.15    4.66   0
 -14  -1  -9   21.62    4.56   0
 -14  -1  -9   15.00    4.16   0
 -14   1  -9   18.33    4.53   0
 -14   1  -9   19.96    4.19   0
 -22  -2   9   98.95    8.14   0
 -22   2   9   85.74    5.77   0
  22  -2  -9  110.72    7.07   0
 -21  -2   9    7.65    5.53   0
 -21   2   9    6.68    5.31   0
  21  -2  -9    9.44    4.14   0
 -20  -2   9   17.56    7.10   0
 -20   2   9   15.45    6.92   0
  20  -2  -9   15.42    6.00   0
 -19  -2   9    1.00    6.89   0
 -19   2   9    7.09    4.68   0
  19  -2  -9    6.61    4.41   0
  18   2  -9   15.92    5.39   0
 -18  -2   9   10.90    6.88   0
 -18   2   9    4.20    4.89   0
  18  -2  -9   12.42    5.86   0
  17   2  -9    7.62    4.81   0
 -17  -2   9    2.71    6.37   0
 -17   2   9    5.71    4.75   0
  17  -2  -9    5.39    3.98   0
 -16  -2   9    2.63    4.71   0
 -16   2   9   -0.83    6.93   0
  16   2  -9    0.37    5.14   0
  16  -2  -9   -0.60    4.17   0
 -15   2   9   -3.25    6.70   0
 -15  -2   9    5.68    6.97   0
  15  -2  -9    8.72    5.49   0
  15   2  -9    5.14    3.60   0
  14   2  -9   66.04    5.67   0
 -14   2   9   46.57    4.98   0
 -14  -2   9   54.18    7.47   0
  14  -2  -9   81.15    5.86   0
  13   2  -9    1.40    3.61   0
 -13   2   9   -2.52    4.74   0
  13  -2  -9   -0.50    4.03   0
 -13  -2   9    1.20    7.31   0
 -12  -2   9  195.02    8.79   0
  12   2  -9  266.60    6.17   0
 -12   2   9  192.24    7.96   0
  12  -2  -9  273.11    6.13   0
 -11  -2   9  274.12    7.57   0
  11   2  -9  365.69    8.18   0
 -11   2   9  274.44    6.45   0
  11  -2  -9  383.41    7.64   0
  10  -2  -9  459.33    8.58   0
 -10  -2   9  360.36    8.12   0
  10   2  -9  428.67    8.85   0
 -10   2   9  321.06    8.46   0
  -9   2   9   87.76    5.29   0
   9  -2  -9  120.36    7.11   0
  -9  -2   9   97.90    5.79   0
   9   2  -9  109.72    6.58   0
  -8  -2   9  601.82    9.64   0
   8  -2  -9  607.90    8.01   0
  -8   2   9  459.14    7.32   0
   8   2  -9  623.63   10.70   0
   7   2  -9  262.41    7.40   0
   7  -2  -9  267.06    6.46   0
  -7   2   9  223.51    5.96   0
  -7  -2   9  272.26    7.05   0
   6   2  -9  459.16    9.20   0
  -6  -2   9  480.28    8.30   0
   6  -2  -9  468.52    9.35   0
  -6   2   9  403.52    8.22   0
   5   2  -9  180.58    6.87   0
   5  -2  -9  184.23    7.77   0
  -5  -2   9  197.74    6.87   0
  -5   2   9  169.92    7.28   0
   4   2  -9   -1.10    5.16   0
   4  -2  -9   -1.27    5.20   0
  -4   2   9   -2.13    6.10   0
  -3   2   9    6.62    5.94   0
   3  -2  -9    9.52    4.99   0
   3   2  -9    5.46    7.60   0
  -2   2   9    9.14    5.73   0
   2  -2  -9    5.25    5.47   0
   2   2  -9    5.00    5.04   0
   1  -2  -9  254.18    6.42   0
  -1   2   9  383.41    7.43   0
   1   2  -9  242.75    6.94   0
   0   2  -9  306.00    8.46   0
   0   2   9  430.77    6.31   0
   0  -2  -9  310.94    8.18   0
  -1   2  -9   92.01    5.16   0
   1   2   9  114.74    4.62   0
  -1  -2  -9   68.88    5.30   0
  -2  -2  -9   87.64    6.74   0
  -2   2  -9   94.59    4.99   0
   2   2   9  114.59    4.30   0
  -3  -2  -9   65.51    4.92   0
  -3   2  -9   68.78    4.63   0
  -4  -2  -9  178.53    5.66   0
  -4   2  -9  222.17    5.87   0
  -5   2  -9  205.02    6.86   0
  -5  -2  -9  163.43    5.22   0
  -6   2  -9  279.89    7.16   0
  -6  -2  -9  225.33    5.64   0
  -7   2  -9   94.59    4.22   0
  -7   2  -9  104.53    6.16   0
  -7  -2  -9   85.23    4.86   0
  -8   2  -9   98.28    4.57   0
  -8   2  -9  109.79    4.45   0
  -8  -2  -9   87.18    4.85   0
  -9   2  -9   14.73    5.76   0
  -9  -2  -9   14.10    6.20   0
  -9   2  -9   14.84    3.74   0
 -10   2  -9    9.24    3.70   0
 -10   2  -9    7.36    4.02   0
 -10  -2  -9   14.84    4.54   0
 -11   2  -9   14.04    3.73   0
 -11   2  -9   20.17    5.90   0
 -11  -2  -9   10.73    6.18   0
 -12   2  -9   27.72    5.58   0
 -12   2  -9   19.83    4.38   0
 -12  -2  -9   13.97    4.56   0
 -13   2  -9    4.13    5.82   0
 -13   2  -9   -1.42    4.35   0
 -13  -2  -9    3.94    6.40   0
 -14   2  -9    9.96    5.99   0
 -14   2  -9   12.00    4.54   0
 -14  -2  -9   14.19    6.81   0
 -22  -3   9   16.52    7.43   0
 -22   3   9   13.43    7.23   0
  22  -3  -9   21.93    4.94   0
 -21  -3   9   -0.63    7.20   0
 -21   3   9    6.43    5.09   0
  21  -3  -9   16.30    6.54   0
 -20  -3   9    1.95    5.19   0
 -20   3   9   -7.99    7.01   0
  20  -3  -9    0.43    4.34   0
 -19  -3   9    1.52    5.32   0
 -19   3   9    4.92    4.96   0
  19  -3  -9   -0.23    4.39   0
 -18  -3   9   70.03    7.87   0
 -18   3   9   69.54    7.06   0
  18  -3  -9   84.46    5.02   0
 -17   3   9   10.28    4.68   0
 -17  -3   9    3.33    7.08   0
  17  -3  -9   11.45    6.00   0
 -16   3   9   43.27    5.02   0
 -16  -3   9   50.91    7.76   0
  16  -3  -9   58.45    4.45   0
 -15   3   9   13.94    4.74   0
  15  -3  -9   15.38    4.32   0
 -15  -3   9   13.14    7.34   0
 -14   3   9  175.45    5.69   0
  14  -3  -9  244.00    7.09   0
  14   3  -9  206.83    7.29   0
 -14  -3   9  148.46    8.34   0
 -13  -3   9    2.68    4.65   0
  13   3  -9    2.92    4.82   0
 -13   3   9   -1.35    4.61   0
  13  -3  -9    3.30    4.04   0
 -12  -3   9   11.02    6.49   0
  12   3  -9   13.20    5.10   0
 -12   3   9   10.58    6.58   0
  12  -3  -9   17.05    4.19   0
  11   3  -9    2.22    4.75   0
 -11  -3   9   -0.13    6.09   0
 -11   3   9   -0.15    4.59   0
  11  -3  -9   -5.36    4.09   0
  10  -3  -9    4.23    4.47   0
  10   3  -9    2.05    4.80   0
 -10  -3   9    1.74    5.67   0
 -10   3   9    5.26    4.65   0
  -9   3   9    5.80    4.62   0
   9  -3  -9    9.72    4.34   0
   9   3  -9   12.49    5.18   0
  -9  -3   9   12.93    5.52   0
   8  -3  -9   61.41    5.04   0
  -8   3   9   59.43    6.67   0
   8   3  -9   59.70    6.20   0
  -8  -3   9   64.77    6.20   0
   7  -3  -9   36.78    5.00   0
  -7   3   9   31.93    4.98   0
   7   3  -9   41.04    6.20   0
   6   3  -9  162.27    8.10   0
   6  -3  -9  159.74    5.76   0
  -6   3   9  135.40    5.46   0
   5   3  -9    4.58    6.89   0
   5  -3  -9    5.71    5.19   0
  -5   3   9    6.17    4.70   0
   4   3  -9  193.46    9.58   0
   4  -3  -9  172.04    6.04   0
  -4   3   9  184.46    7.20   0
  -3   3   9   39.91    6.21   0
   3  -3  -9   38.04    5.32   0
   3   3  -9   32.78    7.75   0
  -2   3   9  143.06    5.10   0
   2  -3  -9  106.79    5.54   0
   2   3  -9  100.81    8.49   0
  -1   3   9   -0.34    4.28   0
   1  -3  -9    2.49    7.00   0
   1   3  -9    1.22    4.62   0
   0   3  -9  104.17    5.81   0
   0  -3  -9  106.64    5.30   0
   0   3   9  163.65    4.92   0
   1   3   9    7.98    5.49   0
  -1   3  -9    5.77    4.49   0
  -1  -3  -9    5.85    4.88   0
  -2   3  -9   -0.31    4.26   0
   2   3   9    6.90    3.85   0
  -2  -3  -9   11.08    4.69   0
  -3  -3  -9    2.79    6.84   0
  -3   3  -9    3.22    3.32   0
   3   3   9   10.02    3.79   0
  -3   3  -9    4.12    4.42   0
  -4   3  -9   13.45    5.82   0
  -4  -3  -9    9.02    6.54   0
  -4   3  -9    7.89    3.51   0
  -5   3  -9   17.81    5.63   0
  -5  -3  -9   19.07    6.56   0
  -5   3  -9   20.35    3.81   0
  -6   3  -9   17.81    4.27   0
  -6  -3  -9   18.78    6.48   0
  -6   3  -9   18.26    5.18   0
  -7  -3  -9    4.48    6.15   0
  -7   3  -9    9.22    5.52   0
  -7   3  -9   10.94    4.92   0
  -8  -3  -9   26.43    4.78   0
  -8   3  -9   35.87    4.06   0
  -8   3  -9   29.82    4.25   0
  -9   3  -9   -1.11    3.66   0
  -9  -3  -9   -0.54    4.17   0
  -9   3  -9    2.40    4.12   0
 -10  -3  -9    6.76    6.26   0
 -10   3  -9    3.42    3.82   0
 -10   3  -9   -0.48    3.53   0
 -11   3  -9   15.81    5.94   0
 -11  -3  -9   19.18    4.48   0
 -11   3  -9   14.78    5.95   0
 -12   3  -9   20.55    5.88   0
 -12  -3  -9   29.57    6.38   0
 -12   3  -9   20.49    4.50   0
 -13   3  -9   -1.37    4.20   0
 -13  -3  -9   -3.91    4.73   0
 -13   3  -9    5.88    4.24   0
 -21  -4   9   12.47    7.77   0
 -21   4   9    9.55    5.02   0
  21  -4  -9   12.79    6.59   0
 -20  -4   9   61.11    8.09   0
 -20   4   9   52.30    5.69   0
  20  -4  -9   79.20    5.35   0
 -19  -4   9    4.97    7.40   0
 -19   4   9    0.53    4.65   0
  19  -4  -9    2.67    4.34   0
 -18   4   9   10.71    6.85   0
 -18  -4   9   10.19    7.35   0
  18  -4  -9    5.96    4.73   0
 -17   4   9    4.70    4.92   0
  17  -4  -9   10.46    6.29   0
 -17  -4   9    2.89    7.25   0
 -16   4   9    2.93    4.71   0
  16  -4  -9    6.73    4.30   0
 -16  -4   9    1.76    6.94   0
 -15  -4   9    9.02    8.53   0
 -15   4   9    3.34    4.79   0
  15  -4  -9    7.33    6.06   0
 -14  -4   9   50.26    8.61   0
 -14   4   9   47.37    4.96   0
  14  -4  -9   72.46    4.60   0
 -13   4   9   64.70    5.00   0
 -13  -4   9   60.82    9.31   0
  13  -4  -9   73.39    4.76   0
 -12   4   9  339.69    6.66   0
  12  -4  -9  504.28    7.07   0
 -12  -4   9  515.94   23.26   0
 -11   4   9  178.78    5.80   0
  11  -4  -9  257.64    7.42   0
  10  -4  -9  714.38    8.07   0
 -10   4   9  559.78    9.10   0
  -9   4   9  499.90    7.32   0
   9  -4  -9  685.07    8.09   0
   8  -4  -9  946.62    8.93   0
  -8   4   9  727.66    9.43   0
   7  -4  -9  385.66    6.78   0
  -7   4   9  321.83    6.50   0
   6  -4  -9  389.13    6.76   0
  -6   4   9  332.75    8.05   0
   5  -4  -9  180.17    7.49   0
   5   4  -9  182.45   11.18   0
  -5   4   9  174.70    5.48   0
   5   4  -9  174.35   12.07   0
   4   4  -9   31.90    7.04   0
   4  -4  -9   24.66    4.92   0
   4   4  -9   29.36    6.48   0
  -4   4   9   24.40    4.49   0
   3   4  -9   19.72    5.24   0
   3   4  -9   17.60    9.36   0
   3  -4  -9   16.93    4.96   0
  -3   4   9   13.80    6.40   0
  -2   4   9  460.43    6.60   0
   2   4  -9  481.25    9.87   0
   2  -4  -9  403.12    6.83   0
   2   4  -9  389.58   11.34   0
  -1   4   9  412.29    6.38   0
   1  -4  -9  305.56    6.66   0
   1   4  -9  415.66    8.81   0
   1   4  -9  320.62    9.97   0
   0   4  -9  189.12    8.40   0
   0   4  -9  240.53    6.29   0
   0   4   9  268.11    5.75   0
   0  -4  -9  187.34    6.04   0
   1   4   9  274.13    7.03   0
  -1   4  -9  258.12    7.24   0
  -1   4  -9  201.19    8.11   0
  -1  -4  -9  167.34    6.02   0
  -2   4  -9  466.17    7.48   0
   2   4   9  494.00    6.65   0
  -2   4  -9  420.33    9.13   0
  -2  -4  -9  356.76    8.09   0
  -3   4  -9   66.57    5.33   0
   3   4   9   68.02    6.06   0
  -3   4  -9   57.32    6.38   0
  -3  -4  -9   39.92    4.86   0
  -4  -4  -9  115.80    5.36   0
  -4   4  -9  160.83    6.98   0
  -4   4  -9  156.69    5.03   0
   4   4   9  163.85    5.01   0
  -5  -4  -9   85.72    4.86   0
  -5   4  -9  135.99    6.78   0
  -5   4  -9  129.34    6.15   0
  -6  -4  -9  215.13    5.66   0
  -6   4  -9  276.94    5.95   0
  -6   4  -9  287.81    6.23   0
  -7  -4  -9  101.72    5.11   0
  -7   4  -9  134.67    5.99   0
  -7   4  -9  144.34    6.62   0
  -8  -4  -9   77.81    6.44   0
  -8   4  -9   78.89    4.36   0
  -8   4  -9   90.91    6.30   0
  -9  -4  -9    3.97    4.41   0
  -9   4  -9   -0.61    5.52   0
  -9   4  -9   -0.88    4.19   0
 -10   4  -9   10.74    5.98   0
 -10  -4  -9    7.92    4.51   0
 -10   4  -9    6.37    3.95   0
 -11   4  -9    1.35    5.81   0
 -11  -4  -9   -2.68    4.48   0
 -11   4  -9    2.43    3.89   0
 -12   4  -9   34.31    4.70   0
 -12  -4  -9   22.96    4.76   0
 -12   4  -9   32.87    6.03   0
 -20   5   9    2.37    5.29   0
  20  -5  -9    3.25    4.94   0
 -20  -5   9    1.33    7.77   0
 -20  -5   9   -0.74    6.41   0
 -19  -5   9   16.21    6.39   0
 -19   5   9   17.38    5.19   0
  19  -5  -9   20.77    4.78   0
 -19  -5   9   14.47    9.32   0
 -18  -5   9   18.84    8.05   0
 -18   5   9   13.12    7.26   0
  18  -5  -9   46.90    6.49   0
 -18  -5   9   18.02    9.69   0
 -17  -5   9   39.67    9.53   0
 -17   5   9   45.65    4.76   0
  17  -5  -9   42.16    4.85   0
 -17  -5   9   26.52    9.04   0
 -16   5   9   12.35    4.99   0
  16  -5  -9   14.22    6.33   0
 -15   5   9   54.29    6.79   0
  15  -5  -9   52.79    4.99   0
 -14   5   9   58.42    7.38   0
  14  -5  -9   92.46    6.72   0
 -13   5   9   84.14    6.97   0
  13  -5  -9  112.30    5.04   0
 -12   5   9    3.35    6.67   0
  12  -5  -9   10.12    4.46   0
 -11   5   9   19.72    4.70   0
  11  -5  -9   32.91    6.30   0
  10  -5  -9  190.09    5.61   0
 -10   5   9  145.77    5.68   0
  -9   5   9   -2.22    4.79   0
   9  -5  -9    1.59    4.48   0
   8  -5  -9  122.91    7.10   0
  -8   5   9   78.45    7.03   0
   7  -5  -9  132.27    5.48   0
  -7   5   9  108.63    5.24   0
   6  -5  -9   55.58    5.14   0
  -6   5   9   63.80    6.88   0
   5  -5  -9  179.68    5.75   0
  -5   5   9  170.27    5.45   0
   4  -5  -9  168.13    5.68   0
  -4   5   9  170.15    7.12   0
   3  -5  -9  156.22    5.66   0
  -3   5   9  193.24    5.59   0
  -2   5   9   53.44    4.61   0
   2   5  -9   43.05   10.06   0
   2  -5  -9   46.12    7.11   0
   2   5  -9   48.18    7.74   0
  -1   5   9   22.28    6.09   0
   1  -5  -9   14.78    5.02   0
   1   5  -9   25.92    5.30   0
   1   5  -9   20.14    7.42   0
   0   5  -9   41.03    7.49   0
   0   5   9   63.47    4.60   0
   0   5  -9   54.65    4.54   0
   0  -5  -9   51.98    5.03   0
  -1   5  -9   38.71    6.65   0
  -1   5  -9   43.08    5.48   0
  -1  -5  -9   40.18    5.21   0
   1   5   9   43.55    4.38   0
   2   5   9    4.27    4.04   0
  -2   5  -9    6.34    5.03   0
  -2   5  -9    7.43    6.11   0
  -2  -5  -9    3.98    4.51   0
  -3   5  -9    5.60    5.94   0
  -3   5  -9    2.26    4.98   0
  -3  -5  -9    4.25    4.76   0
   3   5   9    1.25    3.97   0
  -4   5  -9   29.72    4.31   0
  -4   5  -9   37.19    5.52   0
   4   5   9   34.23    4.34   0
  -4  -5  -9   31.06    4.74   0
  -5   5  -9   25.64    5.67   0
  -5   5  -9   18.84    5.38   0
  -5  -5  -9   11.08    4.40   0
  -6  -5  -9    6.08    4.51   0
  -6   5  -9    0.66    5.14   0
  -6   5  -9    0.31    5.70   0
  -7  -5  -9   23.24    4.55   0
  -7   5  -9   30.92    3.88   0
  -7   5  -9   31.04    5.91   0
  -8  -5  -9   19.94    4.79   0
  -8   5  -9   37.11    4.35   0
  -8   5  -9   34.90    4.61   0
  -9   5  -9   14.15    4.19   0
  -9  -5  -9    9.50    4.56   0
  -9   5  -9   14.44    5.66   0
 -10   5  -9    7.57    4.08   0
 -10  -5  -9    4.73    4.79   0
 -10   5  -9    4.67    4.22   0
 -11  -5  -9   28.55    6.70   0
 -11   5  -9   48.13    6.43   0
 -11   5  -9   25.07    4.71   0
  19  -6  -9    8.78    7.09   0
 -18   6   9    6.91    7.00   0
  18  -6  -9   -1.84    4.81   0
 -17   6   9   13.45    5.05   0
  17  -6  -9    5.31    4.65   0
 -16   6   9    8.16    5.10   0
  16  -6  -9   11.24    4.74   0
 -15   6   9   18.06    7.00   0
  15  -6  -9   23.43    4.65   0
 -14   6   9   27.33    7.04   0
  14  -6  -9   39.65    4.85   0
 -13   6   9    2.76    4.69   0
  13  -6  -9    7.29    4.41   0
 -12   6   9   53.32    5.37   0
  12  -6  -9   70.25    5.14   0
  11  -6  -9   10.55    4.82   0
 -11   6   9   -0.64    6.72   0
  10  -6  -9  152.10    5.35   0
 -10   6   9  118.20    7.37   0
   9  -6  -9   24.97    6.64   0
  -9   6   9   16.04    4.80   0
   8  -6  -9   94.48    5.14   0
  -8   6   9   64.22    5.20   0
   7  -6  -9   22.92    4.81   0
  -7   6   9   16.24    6.65   0
   6  -6  -9  119.27    5.35   0
  -6   6   9  115.76    4.96   0
   5  -6  -9   34.74    4.69   0
  -5   6   9   37.98    4.59   0
   4  -6  -9    4.92    4.53   0
  -4   6   9   -2.03    4.30   0
   3  -6  -9    7.01    4.85   0
  -3   6   9    7.11    4.58   0
  -2   6   9    4.64    4.15   0
   2  -6  -9   -2.52    4.56   0
  -1   6   9    6.50    4.22   0
   1  -6  -9    8.22    6.68   0
   0   6  -9   80.51   10.00   0
   0   6   9  114.96    4.93   0
   0  -6  -9   91.21    5.46   0
   0   6  -9  114.54    7.66   0
  -1   6  -9   13.58    6.71   0
  -1  -6  -9   14.12    4.66   0
   1   6   9   11.94    4.35   0
  -1   6  -9   13.88    5.71   0
   2   6   9   48.12    4.52   0
  -2   6  -9   41.39    4.99   0
  -2  -6  -9   37.52    4.89   0
  -2   6  -9   52.53    5.98   0
  -3   6  -9   12.14    6.23   0
   3   6   9   12.44    4.13   0
  -3   6  -9   14.52    5.78   0
  -3  -6  -9   28.31    6.55   0
  -4   6  -9  147.76    7.24   0
   4   6   9  171.83    5.07   0
  -4   6  -9  150.51    6.82   0
  -4  -6  -9  127.72    6.91   0
  -5   6  -9   30.41    4.60   0
  -5   6  -9   31.13    4.30   0
   5   6   9   26.87    4.24   0
  -5  -6  -9   23.17    6.83   0
  -6   6  -9   64.96    4.70   0
  -6   6  -9   72.27    5.84   0
  -6  -6  -9   47.30    4.89   0
  -7   6  -9   21.65    5.92   0
  -7   6  -9   17.18    4.26   0
  -7  -6  -9   20.49    4.54   0
  -8  -6  -9   39.80    5.17   0
  -8   6  -9   62.13    5.06   0
  -8   6  -9   60.79    6.29   0
  -9  -6  -9   13.21    6.88   0
  -9   6  -9   19.53    6.24   0
  -9   6  -9   18.21    6.09   0
 -10  -6  -9    1.09    4.70   0
 -10   6  -9    7.79    4.43   0
 -10   6  -9    7.65    6.14   0
 -17   7   9   61.09    5.47   0
  17  -7  -9   91.59    7.34   0
  16  -7  -9  113.57    5.69   0
 -16   7   9   73.72    5.74   0
  15  -7  -9   57.85    5.39   0
 -15   7   9   44.22    7.19   0
  14  -7  -9   21.91    6.62   0
 -14   7   9   12.86    7.07   0
  13  -7  -9   12.94    4.75   0
 -13   7   9   10.51    5.02   0
  12  -7  -9  121.04    6.90   0
 -12   7   9   76.17    5.32   0
  11  -7  -9   12.90    4.23   0
 -11   7   9    5.67    4.71   0
  10  -7  -9    4.48    6.22   0
 -10   7   9    0.74    4.34   0
   9  -7  -9    4.44    4.37   0
   8  -7  -9    8.61    6.08   0
   7  -7  -9   58.02    4.94   0
  -7   7   9   44.44    4.83   0
   6  -7  -9  108.99    5.16   0
  -6   7   9  105.88    5.22   0
   5  -7  -9  187.77    5.51   0
  -5   7   9  197.83    7.00   0
   4  -7  -9  130.66    5.23   0
  -4   7   9  118.02    5.11   0
   3  -7  -9   16.97    6.52   0
  -3   7   9   20.25    4.53   0
  -2   7   9  291.70    6.09   0
   2  -7  -9  271.40    6.03   0
  -1   7   9  202.95    5.78   0
   1  -7  -9  177.15    5.72   0
   0   7   9  141.85    7.02   0
   0  -7  -9  107.67    7.40   0
  -1   7  -9   94.68   10.70   0
  -1   7  -9   80.43   10.28   0
  -1  -7  -9  102.88    7.06   0
   1   7   9  113.48    5.17   0
  -2   7  -9   46.14    7.03   0
   2   7   9   52.33    6.52   0
  -2  -7  -9   50.76    5.11   0
  -2   7  -9   42.92    8.53   0
  -3   7  -9   12.53    6.41   0
   3   7   9   13.56    4.46   0
  -3  -7  -9   16.60    4.59   0
  -3   7  -9   16.22    6.33   0
  -4   7  -9   -2.42    6.36   0
   4   7   9    3.35    6.26   0
  -4  -7  -9   -2.53    4.60   0
  -4   7  -9    1.73    4.08   0
  -5   7  -9   34.56    6.51   0
   5   7   9   36.52    4.49   0
  -5  -7  -9   27.24    6.88   0
  -5   7  -9   33.49    6.28   0
  -6  -7  -9    6.36    6.95   0
  -6   7  -9   23.47    4.62   0
  -6   7  -9   32.84    6.50   0
  -7   7  -9   65.44    6.54   0
  -7  -7  -9   44.76    5.02   0
  -7   7  -9   46.11    6.64   0
  -8   7  -9   42.18    5.20   0
  -8   7  -9   33.84    5.08   0
  -8  -7  -9   13.20    5.38   0
  15  -8  -9    4.37    4.64   0
  14  -8  -9    4.91    4.65   0
 -14   8   9    4.88    7.24   0
  13  -8  -9    8.80    4.70   0
 -13   8   9    0.39    4.89   0
  12  -8  -9    5.22    4.62   0
 -12   8   9    9.08    4.80   0
 -11   8   9   11.22    5.02   0
  11  -8  -9   16.03    6.63   0
 -10   8   9    0.22    4.80   0
  10  -8  -9   -5.16    4.44   0
   9  -8  -9   10.09    4.50   0
  -9   8   9    5.69    4.68   0
   8  -8  -9   17.71    6.12   0
   7  -8  -9   20.66    4.45   0
   6  -8  -9    3.40    4.45   0
  -6   8   9   -1.28    4.43   0
   5  -8  -9   16.53    6.48   0
  -5   8   9   19.99    4.75   0
   4  -8  -9    4.67    4.45   0
  -4   8   9   -5.57    4.45   0
   3  -8  -9    5.34    4.56   0
  -3   8   9   12.13    6.44   0
  -2   8   9    6.30    4.88   0
   2  -8  -9   -1.03    6.47   0
  -1   8   9   -0.62    4.53   0
   1  -8  -9    1.46    4.93   0
   0  -8  -9    4.18    4.82   0
   0   8   9    1.29    4.49   0
  -1  -8  -9   21.14    4.89   0
   1   8   9   19.65    4.80   0
   2   8   9    5.16    6.37   0
  -2   8  -9   -0.01   10.25   0
  -2  -8  -9   12.26    4.89   0
  -2   8  -9    0.65   10.81   0
  -3   8  -9   -2.86    7.08   0
   3   8   9    1.38    4.60   0
  -3  -8  -9   12.82    4.76   0
  -3   8  -9    4.10    6.76   0
  -4   8  -9    6.03    6.72   0
  -4   8  -9    9.06    6.94   0
  -4  -8  -9    3.68    5.01   0
   4   8   9    7.56    4.29   0
  -5   8  -9   18.30    7.40   0
  -5   8  -9   22.71    7.21   0
  -5  -8  -9   17.87    4.91   0
   5   8   9   19.40    4.74   0
  -6   8  -9    2.38    6.72   0
  -6  -8  -9   -2.01    7.16   0
  -6   8  -9    1.21    6.52   0
 -11   9   9    3.77    4.86   0
  11  -9  -9   -1.70    4.62   0
 -10   9   9   -5.77    4.68   0
  10  -9  -9   -2.12    4.58   0
  -9   9   9   -0.54    4.80   0
   9  -9  -9    8.13    4.55   0
   8  -9  -9   25.62    6.41   0
  -8   9   9   14.74    4.75   0
   7  -9  -9    6.09    4.59   0
   6  -9  -9   40.23    4.86   0
   5  -9  -9   35.35    6.78   0
  -5   9   9   24.52    4.86   0
   4  -9  -9   62.14    5.15   0
  -4   9   9   70.94    4.94   0
   3  -9  -9   19.64    5.04   0
  -3   9   9   22.51    5.03   0
  -2   9   9   80.59    7.17   0
   2  -9  -9   49.65    5.33   0
   1  -9  -9   26.57    4.89   0
  -1   9   9   30.44    4.76   0
   0  -9  -9   30.28    5.19   0
   0   9   9   38.21    5.02   0
  -1  -9  -9   18.30    5.14   0
   1   9   9   19.41    6.92   0
   2   9   9   10.07    5.09   0
  -2  -9  -9   12.67    4.93   0
  -3  -9  -9    2.64    5.31   0
  21   0 -10   64.99    5.07   0
 -21   0  10   78.58    7.89   0
  20   0 -10   33.91    4.59   0
 -20   0  10   24.07    5.35   0
  19   0 -10  256.83    6.31   0
 -19   0  10  199.76    6.71   0
  18   0 -10  326.29    7.45   0
 -18   0  10  233.16    6.59   0
  17   0 -10  106.38    4.89   0
 -17   0  10   65.15    5.68   0
  16   0 -10  230.03    5.65   0
 -16   0  10  184.22    6.01   0
  15   0 -10   27.12    5.82   0
 -15   0  10   21.31    4.79   0
  14   0 -10   25.99    5.56   0
 -14   0  10   16.55    6.73   0
  13   0 -10    2.97    3.96   0
 -13   0  10    4.97    5.03   0
 -12   0  10    5.57    4.64   0
  12   0 -10    5.35    3.95   0
 -11   0  10  257.65    6.72   0
  11   0 -10  337.24    8.22   0
 -10   0  10   54.78    7.03   0
  10   0 -10   64.89    6.43   0
   9   0 -10  450.89    7.65   0
  -9   0  10  398.35    8.79   0
   8   0 -10  532.77    8.02   0
  -8   0  10  492.80    9.06   0
   7   0 -10 1297.62   12.46   0
  -7   0  10 1247.40   10.95   0
  -6   0  10  948.35    9.61   0
   6   0 -10  902.38   10.23   0
   5   0 -10  464.27    9.49   0
  -5   0  10  488.80    7.21   0
   4   0 -10  203.64    6.51   0
  -4   0  10  259.53    5.83   0
  -3   0  10  416.90    6.64   0
   3   0 -10  320.20    8.77   0
  -2   0  10  387.04    6.48   0
   2   0 -10  287.66    8.75   0
   1   0 -10   59.96    7.48   0
   0   0 -10   63.01    7.15   0
  -1   0 -10   12.68    4.64   0
  -2   0 -10   26.20    4.53   0
  -3   0 -10  248.21    5.88   0
  -4   0 -10  217.64    7.26   0
  -5   0 -10  424.24    8.13   0
  -6   0 -10   61.62    6.49   0
  -7   0 -10  123.31    6.59   0
  -8   0 -10  222.24    5.77   0
  -9   0 -10   42.47    4.62   0
 -10   0 -10   68.89    4.93   0
 -11   0 -10   34.64    4.87   0
 -12   0 -10   46.29    4.88   0
 -12   0 -10   45.27    4.51   0
  21   1 -10   -1.44    4.32   0
  21  -1 -10    2.79    4.37   0
 -21  -1  10    3.54    7.41   0
 -21   1  10    6.16    7.34   0
  20   1 -10    0.17    5.78   0
  20  -1 -10    3.04    5.99   0
 -20  -1  10    6.41    5.00   0
 -20   1  10    2.20    5.16   0
  19   1 -10    2.89    3.98   0
  19  -1 -10   -2.98    4.33   0
 -19  -1  10   -2.26    5.11   0
 -19   1  10   -1.21    5.14   0
  18   1 -10    3.38    5.61   0
  18  -1 -10    8.26    4.02   0
 -18  -1  10   -0.31    5.11   0
 -18   1  10   -0.07    5.09   0
  17   1 -10   12.28    3.91   0
  17  -1 -10    9.48    5.80   0
 -17   1  10   15.28    6.93   0
 -17  -1  10   12.95    6.97   0
  16   1 -10   32.08    5.70   0
  16  -1 -10   32.73    4.46   0
 -16   1  10   17.85    6.48   0
 -16  -1  10   25.09    7.00   0
  15   1 -10   24.05    5.34   0
  15  -1 -10   31.84    4.07   0
 -15   1  10   12.52    4.95   0
 -15  -1  10   21.55    4.75   0
  14   1 -10    2.36    5.17   0
  14  -1 -10    1.16    3.96   0
 -14   1  10    0.76    4.71   0
 -14  -1  10   -0.42    4.84   0
 -13  -1  10  191.15    7.85   0
  13   1 -10  229.45    6.02   0
  13  -1 -10  220.68    5.76   0
 -13   1  10  168.55    7.27   0
 -12  -1  10  127.22    7.41   0
  12   1 -10  151.74    5.18   0
  12  -1 -10  165.24    5.55   0
 -12   1  10  107.52    5.33   0
 -11   1  10   60.01    7.05   0
 -11  -1  10   65.82    6.71   0
  11   1 -10   85.71    6.18   0
  11  -1 -10   84.93    4.57   0
 -10   1  10   20.03    4.64   0
 -10  -1  10   29.24    4.95   0
  10   1 -10   31.61    4.55   0
  10  -1 -10   33.32    4.38   0
   9  -1 -10   64.86    6.52   0
  -9   1  10   50.03    5.22   0
  -9  -1  10   55.21    4.99   0
   9   1 -10   58.01    5.01   0
   8   1 -10   50.84    4.90   0
  -8  -1  10   52.94    6.29   0
   8  -1 -10   48.50    4.90   0
  -8   1  10   48.51    4.86   0
   7   1 -10    9.67    4.69   0
   7  -1 -10    3.39    4.83   0
  -7  -1  10    0.85    4.10   0
  -7   1  10    6.53    4.42   0
   6   1 -10    6.46    4.77   0
   6  -1 -10  -10.31    6.92   0
  -6  -1  10   -0.41    3.94   0
  -6   1  10   -1.44    4.16   0
  -5   1  10    3.36    5.97   0
  -5  -1  10    4.04    3.85   0
   5   1 -10    1.45    4.85   0
   5  -1 -10    0.84    7.02   0
   4  -1 -10   39.27    5.38   0
   4   1 -10   42.23    7.39   0
  -4   1  10   50.67    6.05   0
  -4  -1  10   33.38    4.05   0
   3  -1 -10   66.26    5.71   0
   3   1 -10   75.52    7.48   0
  -3  -1  10   65.83    4.10   0
  -3   1  10   89.12    6.14   0
  -2   1  10   85.59    4.54   0
   2  -1 -10   62.12    5.11   0
   2   1 -10   60.99    5.34   0
   1  -1 -10  218.03    6.61   0
   1   1 -10  230.80    6.60   0
  -1   1  10  335.89    6.11   0
   0   1  10  138.27    4.88   0
   0  -1 -10  107.94    6.89   0
   0   1 -10  100.43    5.68   0
  -1   1 -10   53.40    4.60   0
  -1  -1 -10   58.10    5.18   0
  -2  -1 -10   24.24    6.13   0
  -2   1 -10   27.92    4.66   0
  -3  -1 -10   26.87    4.66   0
  -3   1 -10   31.46    6.55   0
  -4  -1 -10    8.83    4.40   0
  -4   1 -10   10.36    6.22   0
  -5  -1 -10   -4.44    4.38   0
  -5   1 -10    1.95    4.34   0
  -6  -1 -10   -0.75    4.20   0
  -6   1 -10    1.74    4.24   0
  -7  -1 -10   -0.69    4.05   0
  -7   1 -10   -3.42    6.08   0
  -8  -1 -10    3.21    4.46   0
  -8   1 -10   -3.35    5.96   0
  -9  -1 -10   20.64    6.22   0
  -9   1 -10   21.64    4.53   0
 -10   1 -10   -1.83    6.54   0
 -10   1 -10   10.82    5.77   0
 -10  -1 -10    3.18    4.60   0
 -11   1 -10   -1.56    4.54   0
 -11   1 -10    6.07    5.79   0
 -11  -1 -10   10.26    6.43   0
 -12   1 -10    5.47    4.37   0
 -12   1 -10   -2.56    5.77   0
 -12  -1 -10    6.79    4.72   0
  21  -2 -10   71.31    5.23   0
 -21  -2  10   46.47    5.90   0
 -21   2  10   46.44    5.61   0
  20  -2 -10   77.31    6.55   0
 -20  -2  10   48.54    5.88   0
 -20   2  10   54.16    7.48   0
  19   2 -10  127.56    5.57   0
 -19   2  10  104.35    5.67   0
  19  -2 -10  127.44    5.29   0
 -19  -2  10   99.45    6.29   0
 -18   2  10   57.55    5.55   0
  18  -2 -10  107.50    6.46   0
 -18  -2  10   64.13    5.76   0
  18   2 -10   87.66    6.33   0
  17   2 -10   69.58    4.68   0
  17  -2 -10   75.67    4.84   0
 -17   2  10   52.03    5.40   0
 -17  -2  10   56.17    7.69   0
  16   2 -10   40.65    5.68   0
  16  -2 -10   45.52    4.50   0
 -16   2  10   34.75    4.92   0
 -16  -2  10   27.80    5.31   0
  15   2 -10   19.36    5.64   0
  15  -2 -10   15.01    6.05   0
 -15   2  10   14.79    4.89   0
 -15  -2  10   12.70    5.34   0
 -14  -2  10    7.36    7.03   0
  14   2 -10    5.56    5.09   0
  14  -2 -10    6.91    5.81   0
 -14   2  10    7.49    4.81   0
 -13  -2  10   74.38    5.80   0
  13   2 -10  102.02    6.21   0
  13  -2 -10  109.99    4.96   0
 -13   2  10   75.02    5.31   0
 -12  -2  10    1.67    6.54   0
  12   2 -10    8.71    5.05   0
  12  -2 -10    8.92    4.65   0
 -12   2  10   -0.02    6.90   0
 -11   2  10   93.39    5.23   0
 -11  -2  10  104.68    5.41   0
  11   2 -10  120.39    6.26   0
  11  -2 -10  126.40    5.15   0
  10  -2 -10   35.23    4.26   0
 -10   2  10   37.45    6.75   0
  10   2 -10   42.87    5.98   0
 -10  -2  10   39.66    6.37   0
   9  -2 -10  331.62    6.81   0
  -9   2  10  285.16    6.49   0
  -9  -2  10  315.86    8.45   0
   9   2 -10  309.30    8.08   0
   8  -2 -10  140.27    7.56   0
  -8   2  10  126.37    5.63   0
  -8  -2  10  157.34    6.65   0
   8   2 -10  149.89    7.12   0
   7   2 -10  313.87    8.61   0
   7  -2 -10  329.86    8.68   0
  -7  -2  10  345.28    8.29   0
  -7   2  10  279.58    7.69   0
   6   2 -10   92.09    7.78   0
   6  -2 -10   89.75    7.10   0
  -6  -2  10   96.67    6.05   0
  -6   2  10   85.50    5.11   0
   5   2 -10  321.28    9.38   0
   5  -2 -10  319.10    8.32   0
  -5   2  10  322.76    6.18   0
  -4   2  10  130.29    5.11   0
   4   2 -10  128.66    8.37   0
   4  -2 -10  130.12    7.42   0
  -3   2  10   19.39    5.72   0
   3  -2 -10   21.67    6.89   0
   3   2 -10   15.94    5.22   0
   2  -2 -10    8.88    5.00   0
   2   2 -10    0.33    7.02   0
  -2   2  10   10.24    5.39   0
  -1   2  10   49.43    4.31   0
   1  -2 -10   31.85    4.64   0
   1   2 -10   37.36    6.89   0
   0   2 -10   51.42    5.35   0
   0  -2 -10   52.63    7.22   0
   0   2  10   85.31    4.35   0
  -1   2 -10   46.48    4.82   0
   1   2  10   64.79    5.42   0
  -1  -2 -10   37.01    4.74   0
  -2  -2 -10    4.21    6.90   0
  -2   2 -10    3.41    6.21   0
  -3  -2 -10   50.74    6.77   0
  -3   2 -10   54.99    6.50   0
  -4  -2 -10   22.87    4.64   0
  -4   2 -10   30.11    4.47   0
  -5  -2 -10  117.83    5.03   0
  -5   2 -10  135.63    5.46   0
  -6  -2 -10   69.03    5.27   0
  -6   2 -10   90.77    5.06   0
  -7  -2 -10   61.34    6.83   0
  -7   2 -10   62.44    4.26   0
  -7   2 -10   66.49    4.58   0
  -8   2 -10   40.36    5.92   0
  -8  -2 -10   30.53    4.42   0
  -8   2 -10   39.37    3.82   0
  -9   2 -10   60.80    4.97   0
  -9   2 -10   55.72    4.48   0
  -9  -2 -10   54.28    4.85   0
 -10   2 -10   35.27    4.58   0
 -10   2 -10   38.17    4.20   0
 -10  -2 -10   45.63    6.55   0
 -11   2 -10   20.51    4.72   0
 -11  -2 -10   18.46    4.92   0
 -11   2 -10   21.43    4.34   0
 -12   2 -10   27.68    6.55   0
 -12   2 -10   19.97    4.58   0
 -12  -2 -10   27.96    4.93   0
  21  -3 -10    3.48    4.70   0
 -21  -3  10    4.78    5.78   0
 -20   3  10   -0.05    5.00   0
  20  -3 -10    2.26    4.68   0
 -20  -3  10    3.31    5.58   0
  19  -3 -10   33.23    5.03   0
 -19   3  10   36.99    5.22   0
 -19  -3  10   26.45    7.70   0
  18  -3 -10   10.07    4.57   0
 -18   3  10   11.39    6.61   0
 -18  -3  10    8.17    5.28   0
 -17   3  10   76.57    5.14   0
  17  -3 -10  122.18    6.97   0
 -17  -3  10   77.69    7.94   0
 -16   3  10   40.06    5.00   0
  16  -3 -10   54.65    4.81   0
 -16  -3  10   38.78    7.29   0
 -15  -3  10  334.13   10.12   0
  15   3 -10  429.37    8.60   0
 -15   3  10  343.99    7.00   0
  15  -3 -10  495.83    8.55   0
 -14  -3  10  170.34    8.45   0
  14   3 -10  214.07    7.77   0
 -14   3  10  166.31    5.80   0
  14  -3 -10  231.54    7.33   0
  13   3 -10  375.38    9.22   0
 -13  -3  10  334.81    9.77   0
  13  -3 -10  387.29    6.83   0
 -13   3  10  263.93    6.55   0
  12   3 -10  394.62    9.72   0
  12  -3 -10  414.24    6.78   0
 -12  -3  10  414.57   10.45   0
 -12   3  10  316.94    7.92   0
 -11   3  10  193.65    5.71   0
 -11  -3  10  235.97    9.11   0
  11   3 -10  236.43    8.27   0
  11  -3 -10  253.78    5.95   0
  10  -3 -10  209.52    6.03   0
 -10   3  10  156.42    5.74   0
 -10  -3  10  204.90    8.51   0
  10   3 -10  197.36    7.78   0
   9  -3 -10   22.71    6.41   0
  -9   3  10   22.63    6.56   0
  -9  -3  10   22.03    5.47   0
   9   3 -10   19.41    5.48   0
   8  -3 -10    1.69    6.50   0
  -8   3  10    1.10    4.18   0
   8   3 -10    8.42    5.40   0
   7  -3 -10    9.18    6.64   0
  -7   3  10    3.86    4.42   0
[truncated: 57,808 more chars]
