# Supplementary material for: Crystal structure of a mixed-ligand silver(I) complex of the non-steroidal anti-inflammatory drug diclofenac and pyrimidine
Source: Acta Crystallogr E Crystallogr Commun. 2016 Sep 27;72(Pt 10):1475–9. doi: 10.1107/S2056989016014730 (PMC5050780; doi:10.1107/S2056989016014730)
Supplement: Supplementary file 2 [file e-72-01475-Isup2.hkl]

data_I                                                                          
_shelx_title ' NECMI149'                                                        
_shelx_refln_list_code          4                                               
_shelx_F_calc_maximum      248.18                                               
_exptl_crystal_F_000       960.00                                               
_reflns_d_resolution_high  0.7411                                               
                                                                                
loop_                                                                           
 _space_group_symop_operation_xyz                                               
 'x, y, z'                                                                      
 '-x, y+1/2, -z+1/2'                                                            
 '-x, -y, -z'                                                                   
 'x, -y-1/2, z-1/2'                                                             
                                                                                
_cell_length_a    18.5886                                                       
_cell_length_b     9.3071                                                       
_cell_length_c    10.6646                                                       
_cell_angle_alpha  90.000                                                       
_cell_angle_beta  105.644                                                       
_cell_angle_gamma  90.000                                                       
                                                                                
_shelx_F_squared_multiplier     1.000                                           
                                                                                
loop_                                                                           
 _refln_index_h                                                                 
 _refln_index_k                                                                 
 _refln_index_l                                                                 
 _refln_F_squared_calc                                                          
 _refln_F_squared_meas                                                          
 _refln_F_squared_sigma                                                         
 _refln_observed_status                                                         
   2   0   0      17213.91      17959.81       439.92 o                         
   3   0   0      22529.29      22295.80       345.09 o                         
   4   0   0       6687.56       6918.80        74.20 o                         
   5   0   0      11695.07      12334.75        90.97 o                         
   6   0   0       3273.72       3441.50        43.18 o                         
   7   0   0       6520.32       7038.13        59.29 o                         
   8   0   0       2308.13       2473.17        33.28 o                         
   9   0   0        345.48        430.19        18.95 o                         
  10   0   0      13073.79      13017.34        65.49 o                         
  11   0   0       3158.30       3018.37        32.66 o                         
  12   0   0       7523.44       7282.31        49.75 o                         
  13   0   0        314.85        244.56        16.68 o                         
  14   0   0       3405.09       3215.87        32.11 o                         
  15   0   0       2477.51       2432.81        27.90 o                         
  16   0   0       4708.92       4810.35        37.07 o                         
  17   0   0        479.63        546.62        24.69 o                         
  18   0   0       1181.29       1257.59        23.32 o                         
  19   0   0        575.48        629.63        20.76 o                         
  20   0   0         32.00         24.67        23.88 o                         
  21   0   0         49.21         29.71        17.16 o                         
  22   0   0        383.53        334.44        20.74 o                         
  23   0   0        224.79        222.77        28.70 o                         
  24   0   0         60.12         60.44        20.52 o                         
   1   1   0        144.97        186.35        22.59 o                         
   2   1   0       1451.94       1604.32        30.72 o                         
   3   1   0       9691.26      11328.87       110.82 o                         
   4   1   0       1228.75       1221.61        42.89 o                         
   5   1   0      18782.88      20367.68       277.33 o                         
   6   1   0      17011.96      17914.60       276.22 o                         
   7   1   0       2830.50       2882.23        24.05 o                         
   8   1   0         91.12         77.75        10.95 o                         
   9   1   0       1783.50       1859.50        25.74 o                         
  10   1   0       1503.38       1502.50        18.34 o                         
  11   1   0         10.09         27.14        14.46 o                         
  12   1   0       1094.16       1102.85        16.96 o                         
  13   1   0        134.68        141.65        12.99 o                         
  14   1   0        344.02        335.55        23.70 o                         
  15   1   0        418.60        412.85        12.98 o                         
  16   1   0       1076.23       1048.45        20.18 o                         
  17   1   0         88.15         84.16        13.02 o                         
  18   1   0          4.73         10.16        11.42 o                         
  19   1   0         29.91         54.92        11.79 o                         
  20   1   0        540.55        565.91        49.44 o                         
  21   1   0        176.46        177.52        30.22 o                         
  22   1   0         46.50         24.37        14.97 o                         
  23   1   0         34.65         27.22        13.70 o                         
   0   2   0      18486.58      14649.12      2216.62 o                         
   1   2   0      15686.56      14806.95      1726.90 o                         
   2   2   0      28137.94      31295.47      1726.78 o                         
   3   2   0        898.74        838.57        19.55 o                         
   4   2   0         97.07        148.58        15.99 o                         
   5   2   0       2055.69       2194.42        37.21 o                         
   6   2   0        933.20        900.21        25.30 o                         
   7   2   0       3576.36       3586.31        27.72 o                         
   8   2   0       2551.11       2590.74        82.28 o                         
   9   2   0        132.97        135.49        11.83 o                         
  10   2   0         99.07         77.76        10.00 o                         
  11   2   0        200.86        219.18        12.59 o                         
  12   2   0       4107.39       4115.56        22.30 o                         
  13   2   0       1637.53       1540.92        17.46 o                         
  14   2   0       2071.02       2093.28        21.86 o                         
  15   2   0        885.16        943.35        32.23 o                         
  16   2   0       1846.92       1821.73        17.85 o                         
  17   2   0        915.40        945.53        27.70 o                         
  18   2   0       1291.38       1374.50        55.66 o                         
  19   2   0         25.19         39.03        11.69 o                         
  20   2   0         54.01         46.26        11.65 o                         
  21   2   0          0.67         -0.37        12.15 o                         
  22   2   0         50.18         50.27        12.99 o                         
  23   2   0         78.05         75.41        16.19 o                         
   1   3   0       4648.99       4425.31       278.05 o                         
   2   3   0        174.54        152.67        16.64 o                         
   3   3   0       2419.31       2478.52       131.32 o                         
   4   3   0      14801.23      15734.10       415.76 o                         
   5   3   0       5256.03       5265.75        88.06 o                         
   6   3   0      21594.81      23188.61        84.70 o                         
   7   3   0      11527.47      12192.92       139.22 o                         
   8   3   0      17576.99      18262.96       226.03 o                         
   9   3   0       2368.98       2392.16        18.63 o                         
  10   3   0       3057.59       2976.23        77.99 o                         
  11   3   0        467.11        434.04        10.69 o                         
  12   3   0       3828.02       3842.85        20.86 o                         
  13   3   0        435.58        431.25        12.63 o                         
  14   3   0       1510.27       1531.95        14.82 o                         
  15   3   0          3.78          4.06        21.40 o                         
  16   3   0       1308.74       1217.21        16.24 o                         
  17   3   0        377.34        394.44        40.56 o                         
  18   3   0       1604.12       1618.72        44.11 o                         
  19   3   0        355.26        331.86        13.33 o                         
  20   3   0        462.40        438.65        16.76 o                         
  21   3   0         41.07         52.06        10.70 o                         
  22   3   0        733.85        721.81        34.40 o                         
  23   3   0        461.42        455.29        29.57 o                         
   0   4   0        282.63        292.44        89.29 o                         
   1   4   0       1531.04       1404.43        88.48 o                         
   2   4   0          0.12          8.85        14.00 o                         
   3   4   0         32.73         36.73        10.63 o                         
   4   4   0        187.86        197.50        17.48 o                         
   5   4   0          0.55          8.75        11.82 o                         
   6   4   0        240.95        273.45        14.07 o                         
   7   4   0         98.38        106.15        10.90 o                         
   8   4   0          0.44          8.37        10.44 o                         
   9   4   0        231.24        252.56        12.98 o                         
  10   4   0         97.36         97.26        10.77 o                         
  11   4   0        368.86        346.28        13.17 o                         
  12   4   0          2.70          1.14        10.20 o                         
  13   4   0        741.98        736.60        12.32 o                         
  14   4   0        291.85        296.55        14.85 o                         
  15   4   0          0.42         17.62         7.74 o                         
  16   4   0         33.07         38.61         8.37 o                         
  17   4   0         42.06         57.77        11.69 o                         
  18   4   0         12.93         24.38        12.43 o                         
  19   4   0         69.62         85.05        11.96 o                         
  20   4   0         13.46         27.77        12.12 o                         
  21   4   0          0.58         21.41        11.35 o                         
  22   4   0          2.19         -2.83        12.45 o                         
   1   5   0        192.05        196.74        13.86 o                         
   2   5   0        243.48        200.45        12.79 o                         
   3   5   0        341.30        322.18        16.80 o                         
   4   5   0       4368.02       4000.47       258.65 o                         
   5   5   0       5208.21       5187.37       301.64 o                         
   6   5   0      13682.34      13840.38      1187.80 o                         
   7   5   0       2217.31       2048.42       113.80 o                         
   8   5   0       8635.06       8638.31       366.95 o                         
   9   5   0       1161.18       1157.81        24.18 o                         
  10   5   0       2209.94       2231.96        38.61 o                         
  11   5   0        499.57        493.04        12.05 o                         
  12   5   0        706.38        703.07        19.34 o                         
  13   5   0        119.70        118.01        16.67 o                         
  14   5   0          9.73         15.90        10.62 o                         
  15   5   0         25.71         40.23        10.61 o                         
  16   5   0        814.49        862.68        16.92 o                         
  17   5   0         85.82         93.42         8.93 o                         
  18   5   0        342.00        353.56        14.77 o                         
  19   5   0         86.19        104.00        13.07 o                         
  20   5   0        301.76        320.16        14.33 o                         
  21   5   0         80.53         72.70        12.94 o                         
  22   5   0        373.15        334.64        15.96 o                         
   0   6   0       8670.77       7795.10      1464.42 o                         
   1   6   0       5070.38       4553.51       360.16 o                         
   2   6   0       5921.50       5531.38       233.04 o                         
   3   6   0       1659.71       1577.38        72.49 o                         
   4   6   0        101.67        138.19        13.15 o                         
   5   6   0        669.91        691.90        43.28 o                         
   6   6   0         10.63         21.44         9.79 o                         
   7   6   0        138.69        136.36        11.35 o                         
   8   6   0         18.36         29.21        12.53 o                         
   9   6   0        149.96        164.39        11.29 o                         
  10   6   0       2491.13       2562.82       129.65 o                         
  11   6   0        377.59        378.04        13.60 o                         
  12   6   0        462.21        481.10        12.70 o                         
  13   6   0       1586.25       1638.41        47.77 o                         
  14   6   0        401.59        416.58        28.86 o                         
  15   6   0        314.03        326.85        11.60 o                         
  16   6   0        371.44        357.88        10.27 o                         
  17   6   0        555.14        515.63        11.29 o                         
  18   6   0        211.89        204.51        10.74 o                         
  19   6   0        125.92        129.99        13.05 o                         
  20   6   0          3.82         16.14        11.41 o                         
  21   6   0          8.68         22.22        11.79 o                         
   1   7   0         43.69         51.71        12.35 o                         
   2   7   0         94.08        102.23        12.87 o                         
   3   7   0        513.13        519.12        21.98 o                         
   4   7   0        482.57        489.49        28.36 o                         
   5   7   0         27.89         44.67        10.85 o                         
   6   7   0       1934.33       1744.12        73.31 o                         
   7   7   0          8.13         24.28        15.43 o                         
   8   7   0        333.37        356.52        30.69 o                         
   9   7   0        159.91        169.96        15.17 o                         
  10   7   0        814.60        773.44        64.51 o                         
  11   7   0        120.15        119.81        21.23 o                         
  12   7   0          3.31         12.04        11.77 o                         
  13   7   0          2.07         15.73        12.74 o                         
  14   7   0        176.06        166.41        12.10 o                         
  15   7   0        181.56        172.70        19.15 o                         
  16   7   0         43.42         68.58        11.91 o                         
  17   7   0          9.49          1.37        11.28 o                         
  18   7   0          1.49          7.80        11.17 o                         
  19   7   0         94.36         84.05        12.33 o                         
  20   7   0         64.74         48.18        22.71 o                         
   0   8   0       5431.79       5205.14       517.92 o                         
   1   8   0       3426.82       3286.64       215.22 o                         
   2   8   0       2344.84       2323.20       125.86 o                         
   3   8   0        718.81        735.64        36.31 o                         
   4   8   0        542.63        497.39        31.32 o                         
   5   8   0        109.83        116.71        11.70 o                         
   6   8   0         30.45         47.00         9.84 o                         
   7   8   0         97.47        105.68        20.55 o                         
   8   8   0        291.40        321.10        27.46 o                         
   9   8   0          7.98          7.41        13.67 o                         
  10   8   0        873.49        836.88        69.69 o                         
  11   8   0       1250.55       1201.51       108.10 o                         
  12   8   0        168.31        151.90        14.87 o                         
  13   8   0        221.74        242.95        27.01 o                         
  14   8   0        657.80        677.39        41.65 o                         
  15   8   0        320.93        306.90        45.34 o                         
  16   8   0        212.53        195.61        19.50 o                         
  17   8   0        167.03        146.53        11.39 o                         
  18   8   0        111.09        103.08        16.43 o                         
   1   9   0       1000.43       1015.39        63.46 o                         
   2   9   0         54.52         54.77        13.29 o                         
   3   9   0        227.57        258.28        13.84 o                         
   4   9   0        722.35        760.10        40.11 o                         
   5   9   0       1321.27       1397.15        72.89 o                         
   6   9   0        489.09        542.13        36.88 o                         
   7   9   0        384.53        402.24        13.54 o                         
   8   9   0         30.73         26.68        12.09 o                         
   9   9   0         56.78         53.70        16.72 o                         
  10   9   0        149.79        151.97        19.24 o                         
  11   9   0          2.99         15.87        13.66 o                         
  12   9   0          2.47         19.72        13.79 o                         
  13   9   0          0.26         -6.05        13.48 o                         
  14   9   0          2.22          9.00        12.78 o                         
  15   9   0          0.49         -1.88        12.97 o                         
  16   9   0        164.90        151.33        25.18 o                         
   0  10   0        320.34        297.60        25.01 o                         
   1  10   0         20.73         33.26        11.01 o                         
   2  10   0        670.13        748.14        25.66 o                         
   3  10   0         36.25         38.03        11.86 o                         
   4  10   0         34.64         38.67        10.20 o                         
   5  10   0          1.52          7.70        14.74 o                         
   6  10   0        136.01        161.09        12.70 o                         
   7  10   0         88.47         86.92        13.76 o                         
   8  10   0         51.44         64.31        14.33 o                         
   9  10   0          0.37         -4.68        12.83 o                         
  10  10   0          1.85         -0.31        14.47 o                         
  11  10   0         30.64         52.29        15.70 o                         
  12  10   0        181.90        172.45        25.35 o                         
  13  10   0         37.12         45.77        13.22 o                         
  14  10   0        235.06        185.13        24.12 o                         
   1  11   0          1.86          8.22        11.38 o                         
   2  11   0          0.68          2.86        11.13 o                         
   3  11   0        463.64        460.64        23.22 o                         
   4  11   0         66.96         70.97        11.44 o                         
   5  11   0        228.62        240.83        15.78 o                         
   6  11   0        143.59        147.20        14.23 o                         
   7  11   0        372.33        358.78        15.68 o                         
   8  11   0        157.96        147.63        19.50 o                         
   9  11   0        241.49        200.31        16.00 o                         
  10  11   0         14.84         11.64        13.33 o                         
  11  11   0         75.68         58.71        14.10 o                         
   0  12   0          0.32          2.67        14.79 o                         
   1  12   0          4.93         20.27        13.01 o                         
   2  12   0         14.94         25.95        12.76 o                         
   3  12   0         63.93         57.17        11.37 o                         
   4  12   0         56.74         73.27        14.49 o                         
   5  12   0          0.01          5.03        11.12 o                         
   6  12   0         60.73         69.31        15.87 o                         
   7  12   0         16.56         11.18        18.20 o                         
 -24   1   1        122.63         95.91        14.66 o                         
 -23   1   1         61.90         95.73        22.90 o                         
 -22   1   1          1.85          0.14        12.30 o                         
 -21   1   1        568.01        607.71        17.33 o                         
 -20   1   1        231.32        251.35        15.07 o                         
 -19   1   1       2232.92       2284.17        22.19 o                         
 -18   1   1        647.90        681.79        16.33 o                         
 -17   1   1       2821.73       2747.12        22.43 o                         
 -16   1   1       2387.14       2351.58        57.61 o                         
 -15   1   1       1829.82       1936.17        64.43 o                         
 -14   1   1       1068.25        985.70        15.79 o                         
 -13   1   1       2754.97       2683.36        32.49 o                         
 -12   1   1       6600.96       6581.20       192.79 o                         
 -11   1   1        470.60        508.43        10.98 o                         
 -10   1   1        274.62        248.06        10.89 o                         
  -9   1   1       3665.61       3530.58        39.62 o                         
  -8   1   1       4915.03       4965.13        75.15 o                         
  -7   1   1      33764.47      33678.21      2813.77 o                         
  -6   1   1       8267.45       8340.63       159.01 o                         
  -5   1   1      56805.43      58321.56      8555.43 o                         
  -4   1   1       8410.98       8416.04       412.70 o                         
  -3   1   1      17275.12      18188.26      1655.69 o                         
  -2   1   1       4460.12       5122.33       206.78 o                         
  -1   1   1      30664.08      25190.70      1162.02 o                         
   0   1   1       6123.70       6205.84       825.25 o                         
   1   1   1        134.90        162.27        15.50 o                         
   2   1   1       6021.28       6691.58       221.87 o                         
   3   1   1       2794.63       2931.42       186.79 o                         
   4   1   1        470.21        476.16        30.33 o                         
   5   1   1       5340.21       5516.11        54.07 o                         
   6   1   1        481.71        524.85        21.73 o                         
   7   1   1       8894.39       9347.92        63.77 o                         
   8   1   1       3865.31       3869.53        38.76 o                         
   9   1   1      13601.80      14142.65        71.49 o                         
  10   1   1       8622.00       8487.55        36.84 o                         
  11   1   1       7937.18       8199.84       254.15 o                         
  12   1   1       5026.86       4870.71        31.97 o                         
  13   1   1        553.46        550.07        25.56 o                         
  14   1   1        899.53        890.77        14.61 o                         
  15   1   1        120.13        131.58        10.96 o                         
  16   1   1        123.28        148.02        13.24 o                         
  17   1   1         50.50         56.22        14.22 o                         
  18   1   1        609.68        709.84        18.25 o                         
  19   1   1        126.43        131.66        13.57 o                         
  20   1   1        236.34        229.39        26.63 o                         
  21   1   1        220.99        216.12        15.41 o                         
  22   1   1        269.87        233.19        14.74 o                         
  23   1   1        799.27        736.77        17.48 o                         
 -24   2   1        129.08        134.70        16.88 o                         
 -23   2   1        302.21        242.25        14.97 o                         
 -22   2   1        207.17        232.58        22.92 o                         
 -21   2   1        335.71        327.35        13.69 o                         
 -20   2   1          4.50         -1.74        11.62 o                         
 -19   2   1        114.22        125.52        32.89 o                         
 -18   2   1        381.37        415.38        25.30 o                         
 -17   2   1        166.99        145.32        11.57 o                         
 -16   2   1         58.44         89.16        14.97 o                         
 -15   2   1        183.13        183.83         9.66 o                         
 -14   2   1        126.75        131.15        11.10 o                         
 -13   2   1       4342.86       4390.85        51.76 o                         
 -12   2   1       3760.01       3648.99        52.37 o                         
 -11   2   1       9108.67       8838.62        65.05 o                         
 -10   2   1       5287.99       5406.44        56.62 o                         
  -9   2   1       3405.86       3240.13        42.58 o                         
  -8   2   1      12372.52      12689.15       269.87 o                         
  -7   2   1      13149.77      13799.18       251.57 o                         
  -6   2   1       3144.22       3105.82       106.47 o                         
  -5   2   1        119.28        137.14        19.68 o                         
  -4   2   1        466.19        517.43        18.48 o                         
  -3   2   1       7929.00       8669.33       153.02 o                         
  -2   2   1       3917.23       4218.66       241.16 o                         
  -1   2   1      18527.34      15368.09      1486.12 o                         
   0   2   1      23119.96      21039.69      3724.21 o                         
   1   2   1         96.58         87.89        16.27 o                         
   2   2   1        678.90        744.35        26.11 o                         
   3   2   1      11812.41      12540.01       432.81 o                         
   4   2   1      10779.62      11272.26       365.06 o                         
   5   2   1       7220.55       7575.00        88.54 o                         
   6   2   1       3805.04       3835.83        47.47 o                         
   7   2   1          6.59          6.31        10.38 o                         
   8   2   1       5768.77       5930.39        58.90 o                         
   9   2   1        535.70        632.92        19.91 o                         
  10   2   1        450.56        491.67        18.77 o                         
  11   2   1        203.77        213.19        16.53 o                         
  12   2   1       1381.29       1440.52        20.20 o                         
  13   2   1        806.31        811.98        25.58 o                         
  14   2   1        349.36        331.70        12.53 o                         
  15   2   1       2587.23       2505.97        52.17 o                         
  16   2   1       1476.75       1497.13        17.26 o                         
  17   2   1        911.67        931.16        15.25 o                         
  18   2   1        725.61        729.18        18.42 o                         
  19   2   1        437.99        463.72        21.45 o                         
  20   2   1        435.90        410.58        14.39 o                         
  21   2   1         15.88         18.69        14.34 o                         
  22   2   1         57.98        100.51        15.55 o                         
  23   2   1         14.52         23.00        12.90 o                         
 -23   3   1        258.39        276.90        15.08 o                         
 -22   3   1          5.74          9.61        16.60 o                         
 -21   3   1          0.14         -1.90        14.29 o                         
 -20   3   1         72.68         87.61        14.53 o                         
 -19   3   1       1017.19       1082.48        33.91 o                         
 -18   3   1          6.92         19.14        13.20 o                         
 -17   3   1         45.20         53.79         9.97 o                         
 -16   3   1          0.66         12.46         8.65 o                         
 -15   3   1          5.84         10.69         8.61 o                         
 -14   3   1        264.68        256.55        11.79 o                         
 -13   3   1        113.36        119.38        11.52 o                         
 -12   3   1        243.32        233.62         9.73 o                         
 -11   3   1          7.08         12.47         8.87 o                         
 -10   3   1       2892.51       2938.16        37.09 o                         
  -9   3   1        207.57        188.78        14.48 o                         
  -8   3   1        479.87        482.03        13.98 o                         
  -7   3   1       1535.83       1454.82        16.76 o                         
  -6   3   1         85.38        137.17        33.29 o                         
  -5   3   1       1098.11       1132.22        59.71 o                         
  -4   3   1       2369.04       2270.98        61.15 o                         
  -3   3   1       6291.46       6116.09       317.34 o                         
  -2   3   1       1493.20       1498.18        63.96 o                         
  -1   3   1        146.39        134.73        21.63 o                         
   0   3   1       6820.87       5741.81       429.51 o                         
   1   3   1       1155.68        966.16        70.18 o                         
   2   3   1       1014.04        940.54        53.72 o                         
   3   3   1       1940.24       1905.49        75.41 o                         
   4   3   1       2683.15       2815.27        62.14 o                         
   5   3   1       1205.41       1208.76        16.07 o                         
   6   3   1         54.47         72.07        12.28 o                         
   7   3   1       2513.32       2238.94        64.29 o                         
   8   3   1       1001.05       1009.60        26.20 o                         
   9   3   1       1142.18       1142.99        14.83 o                         
  10   3   1        419.87        462.19        16.93 o                         
  11   3   1       1699.29       1726.94        16.33 o                         
  12   3   1       1306.23       1338.26        16.89 o                         
  13   3   1        202.13        180.24        12.46 o                         
  14   3   1        124.54        146.77        12.19 o                         
  15   3   1         34.38         43.89         9.09 o                         
  16   3   1        400.48        420.79        12.02 o                         
  17   3   1        176.75        189.42        12.66 o                         
  18   3   1         20.26         24.93         9.79 o                         
  19   3   1         28.57         35.19        10.66 o                         
  20   3   1         86.53         91.66        11.36 o                         
  21   3   1        140.12        144.84        15.34 o                         
  22   3   1         52.63         32.38        11.15 o                         
 -23   4   1        619.59        514.01        15.52 o                         
 -22   4   1         31.44         20.94        12.18 o                         
 -21   4   1        100.93        108.26        11.14 o                         
 -20   4   1        278.19        290.10        11.99 o                         
 -19   4   1         88.56         77.44        11.21 o                         
 -18   4   1          0.18         -4.36         8.71 o                         
 -17   4   1         31.71         41.55        11.34 o                         
 -16   4   1        160.75        191.20        10.38 o                         
 -15   4   1        416.86        402.34        14.09 o                         
 -14   4   1        375.50        356.53         9.40 o                         
 -13   4   1       8730.54       8941.94       189.19 o                         
 -12   4   1        570.86        564.04        11.34 o                         
 -11   4   1       3566.94       3622.78        50.97 o                         
 -10   4   1       4096.43       4113.54        85.97 o                         
  -9   4   1       8654.81       8749.69       104.84 o                         
  -8   4   1       5743.71       5683.31        27.45 o                         
  -7   4   1       4350.84       4489.96        52.90 o                         
  -6   4   1       5514.68       5486.54       129.07 o                         
  -5   4   1       6801.30       6569.95       359.95 o                         
  -4   4   1       7325.30       7408.70       465.56 o                         
  -3   4   1      13534.27      12977.15       942.72 o                         
  -2   4   1       1036.08        943.96        34.20 o                         
  -1   4   1       2894.66       2499.90       217.49 o                         
   0   4   1       3920.05       3566.94       222.78 o                         
   1   4   1      17016.12      15024.82      1260.56 o                         
   2   4   1       9719.93       9199.94       768.66 o                         
   3   4   1      16408.50      15943.15      1245.00 o                         
   4   4   1       6852.72       6670.84       372.91 o                         
   5   4   1      15617.04      16064.64       722.19 o                         
   6   4   1      10902.61      10668.18       361.06 o                         
   7   4   1       3854.42       3606.02       289.36 o                         
   8   4   1         35.76         18.76        10.62 o                         
   9   4   1        125.57        131.14        11.27 o                         
  10   4   1        984.48        919.49        31.22 o                         
  11   4   1         74.41        116.59        22.04 o                         
  12   4   1        179.23        173.82        10.33 o                         
  13   4   1       1595.71       1556.21        18.65 o                         
  14   4   1        108.43        122.40        31.49 o                         
  15   4   1       2273.76       2347.61        30.13 o                         
  16   4   1       1427.96       1420.56        15.64 o                         
  17   4   1       1999.32       2032.37        42.33 o                         
  18   4   1       1221.41       1257.65        46.52 o                         
  19   4   1         99.27        111.25        10.63 o                         
  20   4   1        138.90        140.52        11.54 o                         
  21   4   1        365.39        337.72        27.57 o                         
  22   4   1        284.41        247.49        14.05 o                         
 -22   5   1          3.58          3.05        11.70 o                         
 -21   5   1         21.68         28.71        10.98 o                         
 -20   5   1         47.84         43.99        10.94 o                         
 -19   5   1        235.26        231.92         9.67 o                         
 -18   5   1        398.44        399.40        12.63 o                         
 -17   5   1          0.39         -2.54         9.03 o                         
 -16   5   1        148.91        146.90        10.47 o                         
 -15   5   1        490.44        512.47        34.29 o                         
 -14   5   1        879.66        919.72        16.92 o                         
 -13   5   1         38.05         46.48         8.65 o                         
 -12   5   1          0.16          0.63        11.03 o                         
 -11   5   1       1410.45       1428.99        31.70 o                         
 -10   5   1        293.08        295.06        11.53 o                         
  -9   5   1        294.60        298.41        14.30 o                         
  -8   5   1       1596.92       1507.15        57.44 o                         
  -7   5   1         23.85         20.28        12.65 o                         
  -6   5   1        957.30        983.10        73.89 o                         
  -5   5   1        508.45        476.51        27.99 o                         
  -4   5   1        961.74        761.38        48.40 o                         
  -3   5   1       3517.17       3534.19       209.42 o                         
  -2   5   1       2185.83       2179.14       132.82 o                         
  -1   5   1        505.60        468.84        36.43 o                         
   0   5   1       4292.37       3760.04       280.38 o                         
   1   5   1      10451.80       9784.78       530.19 o                         
   2   5   1          0.04         12.54        11.13 o                         
   3   5   1       1357.40       1426.71        82.68 o                         
   4   5   1          3.05         14.47        10.95 o                         
   5   5   1         40.36         39.06        12.33 o                         
   6   5   1       1466.53       1542.81        84.65 o                         
   7   5   1       2729.35       2648.36       129.63 o                         
   8   5   1       2584.04       2628.11        78.50 o                         
   9   5   1         38.30         40.21         9.82 o                         
  10   5   1       1198.57       1174.63        14.53 o                         
  11   5   1       2245.16       2231.87        43.50 o                         
  12   5   1        903.67        906.07        20.99 o                         
  13   5   1         16.63         16.01        11.67 o                         
  14   5   1         85.03         86.44        11.10 o                         
  15   5   1         34.70         40.00        14.26 o                         
  16   5   1         60.80         65.07        11.01 o                         
  17   5   1          0.36          0.06        11.20 o                         
  18   5   1        154.55        150.19        10.84 o                         
  19   5   1         27.16         35.94        10.71 o                         
  20   5   1          0.12          2.04        11.06 o                         
  21   5   1         82.34         58.45        12.94 o                         
 -21   6   1         77.57         95.39        19.72 o                         
 -20   6   1          0.31          4.56        10.44 o                         
 -19   6   1         29.68         24.51        10.20 o                         
 -18   6   1        248.44        246.22        10.98 o                         
 -17   6   1          2.01         -1.28         9.32 o                         
 -16   6   1         69.18         66.05         9.93 o                         
 -15   6   1       1454.46       1521.83        19.47 o                         
 -14   6   1        333.15        343.97        11.43 o                         
 -13   6   1        596.44        623.19        12.73 o                         
 -12   6   1        303.97        306.49        22.09 o                         
 -11   6   1       7063.11       7234.54       223.12 o                         
 -10   6   1        354.33        373.44        14.31 o                         
  -9   6   1        117.96        118.60        11.55 o                         
  -8   6   1        536.93        486.77        42.23 o                         
  -7   6   1       1337.75       1268.00        80.43 o                         
  -6   6   1       1461.18       1395.44        99.26 o                         
  -5   6   1        949.85        934.77        53.26 o                         
  -4   6   1          0.87         23.77        14.10 o                         
  -3   6   1         90.07         82.40        11.58 o                         
  -2   6   1        189.17        207.56        17.57 o                         
  -1   6   1       5003.49       4481.38       392.11 o                         
   0   6   1        595.73        500.86        34.49 o                         
   1   6   1       1867.33       1664.71        66.18 o                         
   2   6   1         12.70         33.48        11.40 o                         
   3   6   1       4599.23       4280.85       193.86 o                         
   4   6   1       1986.63       1769.32       123.48 o                         
   5   6   1        320.84        311.41        18.39 o                         
   6   6   1        371.59        340.94        22.42 o                         
   7   6   1        461.72        448.13        30.10 o                         
   8   6   1        255.26        223.82        27.56 o                         
   9   6   1         10.88         20.04        10.11 o                         
  10   6   1        483.85        514.82        37.69 o                         
  11   6   1        168.66        169.15        19.17 o                         
  12   6   1        367.26        382.87        24.88 o                         
  13   6   1          8.45         20.08        12.63 o                         
  14   6   1         65.38         83.39        14.57 o                         
  15   6   1        891.56        997.07        22.65 o                         
  16   6   1         69.80         88.90        17.98 o                         
  17   6   1        132.27        150.50        18.39 o                         
  18   6   1        373.95        342.54        17.45 o                         
  19   6   1        261.25        243.15        13.87 o                         
  20   6   1        167.68        154.53        17.56 o                         
 -20   7   1        224.92        182.75        14.10 o                         
 -19   7   1         62.68         43.03        14.22 o                         
 -18   7   1        227.36        225.66        12.18 o                         
 -17   7   1       1452.28       1427.19        21.22 o                         
 -16   7   1        726.41        722.57        23.32 o                         
 -15   7   1         98.34         89.86         9.86 o                         
 -14   7   1       1104.21       1220.30        40.01 o                         
 -13   7   1       1353.60       1443.04        64.29 o                         
 -12   7   1        310.69        370.90        26.11 o                         
 -11   7   1        367.98        368.89        18.70 o                         
 -10   7   1        106.15         99.32        15.94 o                         
  -9   7   1        440.89        396.31        31.31 o                         
  -8   7   1        933.07        803.61        74.16 o                         
  -7   7   1       2275.42       2184.43       150.66 o                         
  -6   7   1       5364.42       5265.63       315.89 o                         
  -5   7   1       3246.44       3041.43       186.16 o                         
  -4   7   1        999.91        958.18        50.77 o                         
  -3   7   1       2077.27       2095.72        76.34 o                         
  -2   7   1       3207.98       3199.87       181.63 o                         
  -1   7   1       3064.94       2896.94       194.20 o                         
   0   7   1        854.80        786.36        46.41 o                         
   1   7   1         55.89         58.20        13.47 o                         
   2   7   1        609.38        622.83        23.75 o                         
   3   7   1         18.38         92.76        50.19 o                         
   4   7   1         12.59         44.95        18.69 o                         
   5   7   1       1269.16       1246.29        84.77 o                         
   6   7   1        981.02        970.62        68.38 o                         
   7   7   1          2.46          6.26         9.07 o                         
   8   7   1         74.17         67.38        11.60 o                         
   9   7   1       5254.36       5202.40       441.20 o                         
  10   7   1       2381.82       2256.52       243.85 o                         
  11   7   1         21.60         59.67        22.79 o                         
  12   7   1       1611.02       1689.36       138.71 o                         
  13   7   1        952.26        954.44        57.63 o                         
  14   7   1        199.65        195.52        16.13 o                         
  15   7   1         15.55          7.40        10.58 o                         
  16   7   1         29.16         26.88        10.90 o                         
  17   7   1         50.17         57.14        12.07 o                         
  18   7   1         44.49         40.84        11.46 o                         
  19   7   1         26.98         39.81        13.34 o                         
 -19   8   1         10.02         23.17        31.80 o                         
 -18   8   1          0.38         19.81        10.46 o                         
 -17   8   1        188.56        163.15        11.43 o                         
 -16   8   1          0.91          6.61        11.25 o                         
 -15   8   1          0.37          4.11         9.99 o                         
 -14   8   1          0.10          5.40        12.54 o                         
 -13   8   1        178.14        208.41        25.98 o                         
 -12   8   1         79.92         74.73        12.47 o                         
 -11   8   1        212.23        242.91        20.17 o                         
 -10   8   1        289.23        302.75        26.21 o                         
  -9   8   1          0.24          3.02        13.54 o                         
  -8   8   1        259.21        283.23        18.30 o                         
  -7   8   1        776.15        782.73        44.74 o                         
  -6   8   1        159.20        160.59        12.32 o                         
  -5   8   1         27.51         41.83        12.35 o                         
  -4   8   1        426.29        419.36        12.50 o                         
  -3   8   1         15.94         31.97        11.43 o                         
  -2   8   1        677.90        665.50        27.11 o                         
  -1   8   1        120.30        102.81        11.60 o                         
   0   8   1        769.98        795.11        24.82 o                         
   1   8   1        447.68        420.63        21.31 o                         
   2   8   1         96.98        111.88        15.10 o                         
   3   8   1          0.32          2.81        11.33 o                         
   4   8   1         37.83         54.82        12.02 o                         
   5   8   1          0.78         -0.13         9.76 o                         
   6   8   1          5.65          7.48        12.56 o                         
   7   8   1        352.81        358.07        31.11 o                         
   8   8   1          2.74         10.16        13.21 o                         
   9   8   1        111.35         93.11        12.26 o                         
  10   8   1        190.34        216.87        22.50 o                         
  11   8   1         65.92         60.43        11.05 o                         
  12   8   1        155.30        162.48        26.13 o                         
  13   8   1         39.39         43.83        12.71 o                         
  14   8   1         35.77         23.48        15.56 o                         
  15   8   1        107.93         97.34        13.06 o                         
  16   8   1         78.59         56.91        13.00 o                         
  17   8   1         18.21         25.52        21.99 o                         
  18   8   1         36.08         38.71        23.27 o                         
 -17   9   1         63.90         70.40        14.48 o                         
 -16   9   1         67.03         78.17        12.86 o                         
 -15   9   1        122.46        111.35        12.40 o                         
 -14   9   1        158.76        159.34        22.25 o                         
 -13   9   1         63.24         74.43        13.56 o                         
 -12   9   1         20.92         21.81        13.65 o                         
 -11   9   1         12.18         27.80        13.10 o                         
 -10   9   1         48.24         76.61        12.91 o                         
  -9   9   1        164.08        160.33        13.31 o                         
  -8   9   1         57.45         65.98        16.83 o                         
  -7   9   1        788.33        759.26        40.24 o                         
  -6   9   1        235.15        240.42        13.85 o                         
  -5   9   1        907.92        929.56        56.99 o                         
  -4   9   1        558.08        593.48        28.41 o                         
  -3   9   1       1474.48       1553.93        69.73 o                         
  -2   9   1        564.84        531.05        33.40 o                         
  -1   9   1        635.60        628.73        37.74 o                         
   0   9   1        194.96        200.88        14.07 o                         
   1   9   1        338.22        326.33        15.72 o                         
   2   9   1        256.36        263.36        26.06 o                         
   3   9   1        388.80        397.05        23.79 o                         
   4   9   1         58.00         76.00        10.03 o                         
   5   9   1         44.72         47.43        12.04 o                         
   6   9   1         90.01         95.26        10.77 o                         
   7   9   1        600.39        628.18        30.55 o                         
   8   9   1        126.34        157.94        15.23 o                         
   9   9   1        431.63        436.91        40.72 o                         
  10   9   1        369.32        370.68        35.03 o                         
  11   9   1        353.58        388.24        27.93 o                         
  12   9   1        372.18        371.03        17.28 o                         
  13   9   1         45.05         50.08        12.98 o                         
  14   9   1         52.83         57.92        12.28 o                         
  15   9   1        105.62        104.06        12.80 o                         
  16   9   1         62.25         68.04        15.55 o                         
 -14  10   1         58.80         65.56        16.37 o                         
 -13  10   1        133.23        135.18        16.52 o                         
 -12  10   1        120.70        132.68        14.70 o                         
 -11  10   1        159.21        142.83        13.03 o                         
 -10  10   1        448.34        466.58        19.92 o                         
  -9  10   1        266.07        232.27        20.70 o                         
  -8  10   1        551.97        517.82        34.76 o                         
  -7  10   1        328.67        344.46        16.04 o                         
  -6  10   1        156.01        166.24        11.43 o                         
  -5  10   1        320.06        332.08        25.13 o                         
  -4  10   1          1.55          7.74        10.40 o                         
  -3  10   1        215.33        233.44        16.72 o                         
  -2  10   1        264.23        275.12        18.89 o                         
  -1  10   1         87.62        106.64        12.13 o                         
   0  10   1        765.23        809.51        34.05 o                         
   1  10   1         36.01         46.52        11.04 o                         
   2  10   1        579.75        659.42        36.71 o                         
   3  10   1        179.03        226.32        20.33 o                         
   4  10   1        135.48        145.56        13.10 o                         
   5  10   1        526.40        553.22        32.80 o                         
   6  10   1        359.27        357.37        20.89 o                         
   7  10   1        148.80        138.82        15.32 o                         
   8  10   1          0.16         10.00        12.94 o                         
   9  10   1         74.09         64.63        13.40 o                         
  10  10   1         37.87         29.21        12.58 o                         
  11  10   1          0.12          7.13        14.87 o                         
  12  10   1         24.03         29.97        13.69 o                         
  13  10   1         54.46         42.69        15.84 o                         
  14  10   1         61.84         51.16        18.77 o                         
 -12  11   1          2.18          9.79        35.95 o                         
 -11  11   1          3.69          7.62        15.10 o                         
 -10  11   1         25.18         13.73        14.21 o                         
  -9  11   1         79.51         77.62        16.28 o                         
  -8  11   1         18.23         24.59        15.56 o                         
  -7  11   1          3.10         20.69        13.82 o                         
  -6  11   1         11.54         16.27        11.98 o                         
  -5  11   1        220.33        242.93        14.29 o                         
  -4  11   1         23.52          7.33        12.47 o                         
  -3  11   1        100.13        102.16        11.35 o                         
  -2  11   1         10.89          9.49        14.35 o                         
  -1  11   1         23.34         42.93        12.43 o                         
   0  11   1          5.81          9.20        11.72 o                         
   1  11   1          1.97          4.27        12.14 o                         
   2  11   1          0.75          3.08        11.93 o                         
   3  11   1          0.54          2.77        10.39 o                         
   4  11   1        122.25        125.18        13.73 o                         
   5  11   1          0.08          3.53        10.91 o                         
   6  11   1         22.49         20.57        11.26 o                         
   7  11   1         37.03         30.18        15.27 o                         
   8  11   1          3.09          8.89        14.29 o                         
   9  11   1         32.49         34.99        16.66 o                         
  10  11   1          0.03         19.82        16.06 o                         
  11  11   1          6.21         15.20        19.58 o                         
  -7  12   1         33.99         29.88        21.94 o                         
  -6  12   1        120.70        101.29        16.79 o                         
  -5  12   1          7.98         11.43        11.91 o                         
  -4  12   1         15.94         23.37        11.47 o                         
  -3  12   1          1.02          5.61        14.42 o                         
  -2  12   1         76.74         86.65        12.09 o                         
  -1  12   1          5.41         16.53        11.77 o                         
   0  12   1         63.35         58.08        13.01 o                         
   1  12   1        142.59        166.61        12.90 o                         
   2  12   1        196.94        203.66        16.48 o                         
   3  12   1         84.28         87.27        14.61 o                         
   4  12   1        238.87        241.21        16.20 o                         
   5  12   1         87.55        108.59        12.90 o                         
   6  12   1        107.82         94.84        14.24 o                         
 -24   0   2        198.67        200.81        20.21 o                         
 -23   0   2        433.06        475.09        28.64 o                         
 -22   0   2        729.30        732.82        21.71 o                         
 -21   0   2        653.98        673.23        27.13 o                         
 -20   0   2        737.24        756.50        21.53 o                         
 -19   0   2       2045.33       2119.53        28.29 o                         
 -18   0   2       1428.83       1581.94        30.04 o                         
 -17   0   2       4947.78       4885.54        37.87 o                         
 -16   0   2         75.19         90.82        16.79 o                         
 -15   0   2        964.84        970.32        27.69 o                         
 -14   0   2         43.65         80.36        16.00 o                         
 -13   0   2         25.96         84.24        55.57 o                         
 -12   0   2       4743.94       4514.18        34.82 o                         
 -11   0   2       9534.96       9955.62        41.85 o                         
 -10   0   2       6357.10       6337.44       105.80 o                         
  -9   0   2       3276.31       2991.38        58.43 o                         
  -8   0   2      61593.78      72716.19       793.99 o                         
  -7   0   2      21071.27      23287.85       130.99 o                         
  -6   0   2       6057.36       7215.82        90.38 o                         
  -5   0   2       9880.58      10723.29       167.06 o                         
  -4   0   2      13359.52      14992.95       235.73 o                         
  -3   0   2         43.34         59.43        24.13 o                         
  -2   0   2       7672.06       7474.33       462.74 o                         
  -1   0   2      16648.27      13854.07      1098.62 o                         
   0   0   2        153.45        139.60        22.35 o                         
   1   0   2      17656.91      22331.37       378.10 o                         
   2   0   2       3583.86       3901.50        57.61 o                         
   8   0   2      16719.12      17979.96        80.30 o                         
   9   0   2      13825.45      14138.78        67.43 o                         
  10   0   2       1438.81       1491.09        23.73 o                         
  11   0   2       8605.14       8623.86        49.44 o                         
  12   0   2       2233.85       2301.66        27.90 o                         
  13   0   2         25.55         42.16        15.25 o                         
  14   0   2        361.28        342.04        16.96 o                         
  15   0   2       1733.93       1708.66        24.55 o                         
  16   0   2        115.29        137.78        21.88 o                         
  17   0   2          4.59         17.39        21.08 o                         
  18   0   2       1784.26       1844.56        25.46 o                         
  19   0   2       2472.57       2554.78        30.68 o                         
  20   0   2          3.86          3.17        17.30 o                         
  21   0   2        662.68        692.71        28.44 o                         
  22   0   2        987.88        853.69        25.15 o                         
 -24   1   2        245.56        213.38        17.32 o                         
 -23   1   2        312.77        272.65        20.10 o                         
 -22   1   2          3.05         17.81        19.12 o                         
 -21   1   2        128.35        134.68        12.80 o                         
 -20   1   2         55.80         30.40        20.47 o                         
 -19   1   2          7.30         20.61        17.97 o                         
 -18   1   2        927.37        912.69        19.90 o                         
 -17   1   2       1004.77        984.99        15.67 o                         
 -16   1   2        807.60        812.95        16.72 o                         
 -15   1   2        118.19        131.58        11.20 o                         
 -14   1   2        562.49        530.43        19.32 o                         
 -13   1   2       2030.98       2013.58        17.78 o                         
 -12   1   2        357.71        343.87        10.21 o                         
 -11   1   2         28.31         35.90        10.64 o                         
 -10   1   2       1216.44       1247.62        14.66 o                         
  -9   1   2       1301.86       1298.93        15.45 o                         
  -8   1   2         17.69         22.97         9.01 o                         
  -7   1   2       4376.18       4929.46        36.75 o                         
  -6   1   2        402.49        447.55        12.07 o                         
  -5   1   2       1306.54       1415.00        19.81 o                         
  -4   1   2       5196.17       5804.21        71.22 o                         
  -3   1   2        878.81       1062.28        28.24 o                         
  -2   1   2      31815.82      27722.99      2346.09 o                         
  -1   1   2      11240.63       9954.19      1155.81 o                         
   0   1   2       3737.72       3595.75       281.50 o                         
   1   1   2      10646.91      10995.23       533.47 o                         
   2   1   2       2202.12       2303.29       106.04 o                         
   3   1   2      13096.53      13963.31        92.47 o                         
   4   1   2        141.11        151.76        16.09 o                         
   5   1   2        415.76        399.00        16.66 o                         
   6   1   2        771.78        743.83        22.26 o                         
   7   1   2       1096.45       1092.80        24.20 o                         
   8   1   2       2188.21       2136.93        29.04 o                         
   9   1   2        583.50        550.28        19.45 o                         
  10   1   2        312.45        298.66        20.66 o                         
  11   1   2         33.00         38.68        10.37 o                         
  12   1   2        581.59        575.50        13.65 o                         
  13   1   2       1995.68       2048.74        20.02 o                         
  14   1   2         43.43         57.50        15.04 o                         
  15   1   2        738.89        759.01        15.37 o                         
  16   1   2        550.96        592.03        15.06 o                         
  17   1   2        602.07        575.50        17.31 o                         
  18   1   2         14.36         10.22        11.39 o                         
  19   1   2         74.11         84.54        12.73 o                         
  20   1   2         98.22         81.13        20.15 o                         
  21   1   2          1.29          0.86        14.69 o                         
  22   1   2          0.00         14.63        12.97 o                         
 -24   2   2        405.91        382.06        44.28 o                         
 -23   2   2         15.47         33.39        13.55 o                         
 -22   2   2         14.24         12.89        12.26 o                         
 -21   2   2        231.66        251.39        29.45 o                         
 -20   2   2        681.36        708.57        17.92 o                         
 -19   2   2        844.77        900.27        24.05 o                         
 -18   2   2         43.76         49.67        13.91 o                         
 -17   2   2       1521.44       1542.53        22.68 o                         
 -16   2   2       1038.78       1049.83        24.96 o                         
 -15   2   2       1915.14       1812.95        24.07 o                         
 -14   2   2        650.57        655.34        13.55 o                         
 -13   2   2        181.81        181.38        10.58 o                         
 -12   2   2        379.60        366.82        11.06 o                         
 -11   2   2        404.60        387.42        12.48 o                         
 -10   2   2      12848.29      13098.87       482.34 o                         
  -9   2   2      14695.45      14828.86       422.84 o                         
  -8   2   2       6191.61       6111.29        85.51 o                         
  -7   2   2       9782.81       9683.32       212.81 o                         
  -6   2   2       6119.10       6209.71        56.65 o                         
  -5   2   2       9390.31       8838.67       254.06 o                         
  -4   2   2         24.12         20.74        16.11 o                         
  -3   2   2        754.74        687.15        23.26 o                         
  -2   2   2       1161.18       1091.28       112.90 o                         
  -1   2   2      32968.71      24842.25      4222.57 o                         
   0   2   2       7453.09       6442.77       853.69 o                         
   1   2   2         90.22         80.13        15.72 o                         
   2   2   2       3652.50       3565.12       134.43 o                         
   3   2   2       1393.02       1473.00        44.34 o                         
   4   2   2       5892.23       6108.27       126.80 o                         
   5   2   2       4346.33       4067.31        48.71 o                         
   6   2   2       2734.62       2510.62        24.33 o                         
   7   2   2       9367.91       9773.03       124.60 o                         
   8   2   2         10.39          8.67        12.92 o                         
   9   2   2       6301.84       6000.06        31.80 o                         
  10   2   2       3343.44       3368.13        82.71 o                         
  11   2   2       4724.11       4753.03        26.93 o                         
  12   2   2        962.11        956.85        15.51 o                         
  13   2   2        640.63        658.69        14.08 o                         
  14   2   2         43.62         42.41        10.83 o                         
  15   2   2         68.92         71.59        12.73 o                         
  16   2   2        360.61        378.64        14.56 o                         
  17   2   2        451.32        443.60        11.90 o                         
  18   2   2         17.83         37.62        12.05 o                         
  19   2   2        197.52        197.60        11.74 o                         
  20   2   2        476.79        565.23        16.07 o                         
  21   2   2        662.05        654.23        59.11 o                         
  22   2   2         15.35         24.44        12.09 o                         
 -24   3   2        300.29        265.78        63.07 o                         
 -23   3   2        182.16        137.95        16.84 o                         
 -22   3   2        233.52        188.45        13.94 o                         
 -21   3   2        279.15        233.96        15.68 o                         
 -20   3   2        147.94        177.39        15.02 o                         
 -19   3   2         91.98        111.14        10.38 o                         
 -18   3   2        595.41        598.39        14.88 o                         
 -17   3   2       1079.25       1074.92        29.85 o                         
 -16   3   2       2218.37       2198.87        23.18 o                         
 -15   3   2       3755.58       3701.34        53.97 o                         
 -14   3   2       5467.92       5389.85        34.40 o                         
 -13   3   2       4114.26       4089.52        67.05 o                         
 -12   3   2       1698.71       1630.32        26.57 o                         
 -11   3   2       5252.90       5341.35        38.77 o                         
 -10   3   2       1083.57       1093.07        15.62 o                         
  -9   3   2       1953.24       1934.76        20.83 o                         
  -8   3   2          2.46         13.21        10.63 o                         
  -7   3   2       4536.69       4813.13        48.16 o                         
  -6   3   2        258.02        257.24        17.81 o                         
  -5   3   2       1556.46       1584.91        25.39 o                         
  -4   3   2      12675.56      11949.18       626.15 o                         
  -3   3   2      20389.93      18344.33      1480.06 o                         
  -2   3   2      10420.20       9119.68       684.01 o                         
  -1   3   2      42523.45      32408.08      3551.71 o                         
   0   3   2      16254.53      13890.03      1837.44 o                         
   1   3   2      12390.42      11211.81      1110.19 o                         
   2   3   2       2273.28       2040.64       110.01 o                         
   3   3   2       1904.68       1578.81        98.08 o                         
   4   3   2       5283.41       5221.96       161.63 o                         
   5   3   2       5886.43       5849.82        98.64 o                         
   6   3   2       1457.85       1652.95        20.85 o                         
   7   3   2        129.27        148.97        10.11 o                         
   8   3   2          2.24         11.12        11.92 o                         
   9   3   2        448.01        430.71        16.49 o                         
  10   3   2       1459.48       1419.44        17.94 o                         
  11   3   2       1074.41       1090.05        17.88 o                         
  12   3   2       1525.17       1561.96        21.01 o                         
  13   3   2        687.93        705.34        14.85 o                         
  14   3   2       2501.34       2644.59        67.65 o                         
  15   3   2       5021.64       5233.37        29.52 o                         
  16   3   2       1879.16       1985.95        49.78 o                         
  17   3   2       1338.61       1311.13        28.11 o                         
  18   3   2        150.22        166.06        11.37 o                         
  19   3   2        259.07        282.88        15.32 o                         
  20   3   2         14.25          0.00        10.50 o                         
  21   3   2         25.71         20.83        11.24 o                         
  22   3   2        176.13        158.75        13.14 o                         
 -23   4   2          5.36          5.23        10.97 o                         
 -22   4   2         15.08         15.90        11.09 o                         
 -21   4   2          0.71         11.25        11.03 o                         
 -20   4   2        226.22        210.95        12.05 o                         
 -19   4   2         20.77         17.54         9.53 o                         
 -18   4   2          0.92          9.58         8.59 o                         
 -17   4   2         13.80          4.61         8.53 o                         
 -16   4   2        608.58        587.60        10.44 o                         
 -15   4   2          0.27          7.88         7.91 o                         
 -14   4   2         41.49         48.61         9.47 o                         
 -13   4   2         35.63         44.36         9.47 o                         
 -12   4   2         99.64        104.45        10.40 o                         
 -11   4   2        128.86        129.99         8.75 o                         
 -10   4   2        243.08        229.85         9.07 o                         
  -9   4   2        245.28        244.49        11.05 o                         
  -8   4   2        102.04        132.30        11.71 o                         
  -7   4   2          3.32          9.67        12.95 o                         
  -6   4   2       1169.56       1206.75        34.38 o                         
  -5   4   2          0.42         14.01        15.66 o                         
  -4   4   2       2034.03       2151.60       182.51 o                         
  -3   4   2        687.98        673.30        25.38 o                         
  -2   4   2         80.95        130.21        16.34 o                         
  -1   4   2          2.60         13.60        14.64 o                         
   0   4   2        100.42         82.02        14.49 o                         
   1   4   2        140.07        137.10        18.31 o                         
   2   4   2        794.15        801.42        44.93 o                         
   3   4   2        144.99        148.44        10.61 o                         
   4   4   2        370.39        429.81        21.11 o                         
   5   4   2        117.47        126.72        16.81 o                         
   6   4   2        167.55        155.05        11.70 o                         
   7   4   2        571.64        588.94        14.29 o                         
   8   4   2        178.29        175.83        12.73 o                         
   9   4   2          0.37          5.79        10.44 o                         
  10   4   2        152.45        170.84        20.96 o                         
  11   4   2         39.93         44.18        11.95 o                         
  12   4   2        122.52        118.35        14.56 o                         
  13   4   2         21.12         -1.45        12.94 o                         
  14   4   2         12.09         11.87        11.89 o                         
  15   4   2        193.48        209.69        27.10 o                         
  16   4   2          0.92         -0.73        11.09 o                         
  17   4   2         91.09         77.40        11.00 o                         
  18   4   2          1.98         -4.06        10.10 o                         
  19   4   2          0.71         10.07        11.32 o                         
  20   4   2         47.02         52.49        11.78 o                         
  21   4   2         29.44         12.67        13.87 o                         
 -22   5   2          0.66         16.26        11.11 o                         
 -21   5   2        175.97        163.78        10.90 o                         
 -20   5   2        199.56        203.59        10.59 o                         
 -19   5   2        132.11        140.68        11.02 o                         
 -18   5   2        638.59        654.47        16.18 o                         
 -17   5   2         97.74        120.56        15.44 o                         
 -16   5   2       3110.64       3243.16        26.43 o                         
 -15   5   2        915.00        955.53        27.40 o                         
 -14   5   2       1788.73       1848.80        24.91 o                         
 -13   5   2       1782.73       1856.19        21.95 o                         
 -12   5   2        773.32        786.73        14.10 o                         
 -11   5   2       2297.21       2392.36        26.38 o                         
 -10   5   2          4.73         17.41        11.77 o                         
  -9   5   2       3006.14       2995.56        62.51 o                         
  -8   5   2          8.31         10.73        13.39 o                         
  -7   5   2       1684.21       1643.85        75.95 o                         
  -6   5   2        631.66        627.57        36.12 o                         
  -5   5   2        145.23        167.12        24.99 o                         
  -4   5   2       6103.11       5811.09       279.84 o                         
  -3   5   2       5036.98       4585.60       320.43 o                         
  -2   5   2       9240.20       8247.77       631.88 o                         
  -1   5   2       7926.33       6660.52       594.77 o                         
   0   5   2       4030.11       3337.54       154.07 o                         
   1   5   2       7702.48       6695.87       409.56 o                         
   2   5   2       1350.71       1271.66        68.47 o                         
   3   5   2       5419.96       4955.86       371.18 o                         
   4   5   2        411.15        356.25        14.53 o                         
   5   5   2       1412.65       1174.58        51.47 o                         
   6   5   2        109.12        128.23        11.42 o                         
   7   5   2        201.52        202.50        13.01 o                         
   8   5   2        756.11        718.62        43.88 o                         
   9   5   2        252.43        273.61        10.98 o                         
  10   5   2        534.98        500.44        37.54 o                         
  11   5   2        457.61        479.28        12.67 o                         
  12   5   2        623.75        662.22        15.20 o                         
  13   5   2       1996.85       2035.15        69.86 o                         
  14   5   2        796.83        835.67        15.61 o                         
  15   5   2       1812.49       1959.03        21.68 o                         
  16   5   2        325.68        322.69        16.00 o                         
  17   5   2       1261.07       1305.19        49.37 o                         
  18   5   2         78.81         73.72        13.58 o                         
  19   5   2         51.90         65.57        11.23 o                         
  20   5   2          1.38         16.08        11.14 o                         
 -21   6   2        394.87        333.57        15.46 o                         
 -20   6   2        218.06        220.63        11.75 o                         
 -19   6   2        254.65        227.47        11.64 o                         
 -18   6   2        963.17        962.48        14.70 o                         
 -17   6   2        730.44        758.22        28.92 o                         
 -16   6   2         36.87         53.05        11.14 o                         
 -15   6   2        346.52        388.98        11.44 o                         
 -14   6   2        172.52        203.19        11.19 o                         
 -13   6   2       1009.72        942.45        12.08 o                         
 -12   6   2        161.85        178.30        10.50 o                         
 -11   6   2        631.07        645.09        21.95 o                         
 -10   6   2       2705.14       2710.79       191.09 o                         
  -9   6   2       1710.62       1618.93       115.66 o                         
  -8   6   2       1669.93       1617.88       105.99 o                         
  -7   6   2       5241.05       5202.34       405.52 o                         
  -6   6   2       2492.92       2324.59       169.12 o                         
  -5   6   2       1442.87       1382.06        70.09 o                         
  -4   6   2       1607.36       1655.93        65.18 o                         
  -3   6   2        321.85        315.60        20.03 o                         
  -2   6   2       1162.90       1092.13        53.11 o                         
  -1   6   2        174.92        135.63        15.48 o                         
   0   6   2         47.53         51.01        11.50 o                         
   1   6   2         37.29         42.25        14.13 o                         
   2   6   2       1575.77       1539.47        65.36 o                         
   3   6   2       1238.18       1214.53        70.54 o                         
   4   6   2       1008.49        953.66        75.92 o                         
   5   6   2       2589.90       2540.57       152.30 o                         
   6   6   2       2137.01       2064.59       134.20 o                         
   7   6   2        630.07        586.44        40.96 o                         
   8   6   2       1089.00       1093.07        51.21 o                         
   9   6   2       2456.78       2430.93       138.60 o                         
  10   6   2        814.83        795.49        43.15 o                         
  11   6   2        707.56        722.18        34.02 o                         
  12   6   2        407.42        405.34        18.93 o                         
  13   6   2         16.16         21.01        13.04 o                         
  14   6   2         18.19         12.82        12.95 o                         
  15   6   2         77.62         93.93        13.46 o                         
  16   6   2        209.29        177.40        14.27 o                         
  17   6   2        147.67        137.60        14.42 o                         
  18   6   2        253.41        218.75        11.79 o                         
  19   6   2         52.43         52.18        11.84 o                         
 -20   7   2         74.66         67.89        12.05 o                         
 -19   7   2          2.84          1.32        10.39 o                         
 -18   7   2        157.87        144.95        10.37 o                         
 -17   7   2        123.88        128.13        11.45 o                         
 -16   7   2         54.96         72.52        10.23 o                         
 -15   7   2         19.28         25.74        10.69 o                         
 -14   7   2          0.31         13.14         8.92 o                         
 -13   7   2        137.78        155.04        10.96 o                         
 -12   7   2        106.22        119.35        14.90 o                         
 -11   7   2          3.08          2.76        13.43 o                         
 -10   7   2         65.45         73.17        12.14 o                         
  -9   7   2        563.09        461.66        39.38 o                         
  -8   7   2         51.34         54.26        14.37 o                         
  -7   7   2         99.34         90.08        14.10 o                         
  -6   7   2        223.67        228.28        13.50 o                         
  -5   7   2         10.83         18.92        12.65 o                         
  -4   7   2        142.70        143.07        13.81 o                         
  -3   7   2        200.80        190.88        12.45 o                         
  -2   7   2        191.45        169.57        13.34 o                         
  -1   7   2        343.41        328.51        23.82 o                         
   0   7   2        319.94        337.93        18.43 o                         
   1   7   2        387.95        377.32        23.41 o                         
   2   7   2        291.06        281.76        13.70 o                         
   3   7   2        109.91         89.75        12.13 o                         
   4   7   2         42.54         48.94        10.62 o                         
   5   7   2        929.04        892.88        54.79 o                         
   6   7   2        194.49        208.96        20.10 o                         
   7   7   2        491.05        508.07        27.89 o                         
   8   7   2         56.42         94.65        12.33 o                         
   9   7   2        163.40        183.33        27.87 o                         
  10   7   2          0.39         -3.71        10.78 o                         
  11   7   2         74.95         76.98        14.06 o                         
  12   7   2        181.92        200.45        15.95 o                         
  13   7   2        316.58        311.33        22.36 o                         
  14   7   2          4.52         17.97        13.34 o                         
  15   7   2         76.67         80.78        18.17 o                         
  16   7   2          8.32          0.25        13.82 o                         
  17   7   2         67.54         76.93        17.65 o                         
  18   7   2          8.83         17.37        12.87 o                         
 -19   8   2        525.23        426.60        13.85 o                         
 -18   8   2        453.68        422.22        33.81 o                         
 -17   8   2         73.00         96.13        11.16 o                         
 -16   8   2          4.96         14.73        11.13 o                         
 -15   8   2        133.63        143.52        11.69 o                         
 -14   8   2          2.09         -0.20        10.10 o                         
 -13   8   2          4.33          5.00         9.23 o                         
 -12   8   2        526.99        525.42        47.83 o                         
 -11   8   2        557.75        567.32        53.92 o                         
 -10   8   2        591.60        596.60        34.57 o                         
  -9   8   2        868.95        851.20        66.37 o                         
  -8   8   2       1455.18       1360.60       109.66 o                         
  -7   8   2       1779.70       1699.32        89.11 o                         
  -6   8   2       1104.41       1029.07        58.44 o                         
  -5   8   2        181.66        220.97        16.23 o                         
  -4   8   2        265.98        293.25        13.13 o                         
  -3   8   2       1875.02       1864.19       118.73 o                         
  -2   8   2        126.12        142.17        13.08 o                         
  -1   8   2        243.30        272.49        15.94 o                         
   0   8   2         22.04         29.88        11.96 o                         
   1   8   2        407.67        379.81        21.72 o                         
   2   8   2        379.02        354.52        18.68 o                         
   3   8   2        516.52        523.49        32.20 o                         
   4   8   2       1017.38       1003.71        47.54 o                         
   5   8   2       1073.55       1046.88        56.83 o                         
   6   8   2        547.92        574.62        29.72 o                         
   7   8   2       1732.29       1833.69       137.63 o                         
   8   8   2        952.22        943.36       103.67 o                         
   9   8   2       1624.31       1587.17       154.73 o                         
  10   8   2        210.71        245.38        30.73 o                         
  11   8   2        755.71        717.49        78.53 o                         
  12   8   2        102.08        102.92        17.88 o                         
  13   8   2         60.95         38.16        11.93 o                         
  14   8   2         40.21         36.68        12.36 o                         
  15   8   2         28.54          0.99        24.71 o                         
  16   8   2          9.95         21.95        21.30 o                         
  17   8   2        131.86        128.72        28.41 o                         
 -17   9   2         87.89         54.36        12.46 o                         
 -16   9   2         63.01         47.48        12.22 o                         
 -15   9   2         53.16         37.65        12.33 o                         
 -14   9   2        216.03        213.83        12.31 o                         
 -13   9   2        229.78        216.01        16.32 o                         
 -12   9   2        479.95        446.41        34.20 o                         
 -11   9   2          0.74          8.41        12.17 o                         
 -10   9   2          6.64         11.58        12.76 o                         
  -9   9   2         11.82         37.50        12.99 o                         
  -8   9   2        167.21        172.22        13.25 o                         
  -7   9   2        377.87        347.34        15.87 o                         
  -6   9   2         13.55         28.00        14.46 o                         
  -5   9   2         50.60         70.83        12.53 o                         
  -4   9   2          4.34          1.60        10.52 o                         
  -3   9   2        225.14        248.00        13.24 o                         
  -2   9   2        200.35        249.55        12.96 o                         
  -1   9   2        467.53        453.97        16.29 o                         
   0   9   2        165.67        177.13        12.49 o                         
   1   9   2         15.60         36.24        12.72 o                         
   2   9   2       1922.86       2079.17       101.45 o                         
   3   9   2          0.88         28.07        12.07 o                         
   4   9   2        334.41        360.51        18.15 o                         
   5   9   2          2.81         10.32        12.84 o                         
   6   9   2        248.22        250.23        13.52 o                         
   7   9   2          0.17         -4.23        10.56 o                         
   8   9   2          0.98         -7.72        12.81 o                         
   9   9   2        665.94        625.53        61.78 o                         
  10   9   2          5.14          9.32        12.64 o                         
  11   9   2          3.95          6.85        11.16 o                         
  12   9   2        277.88        258.67        26.56 o                         
  13   9   2         27.61         41.40        14.19 o                         
  14   9   2        253.51        232.91        27.85 o                         
  15   9   2         29.37         60.17        19.24 o                         
 -15  10   2        106.48        106.40        14.75 o                         
 -14  10   2         64.07         85.25        12.35 o                         
 -13  10   2          1.67         -1.25        15.29 o                         
 -12  10   2          3.46          7.40        12.13 o                         
 -11  10   2         49.33         52.46        15.32 o                         
 -10  10   2        560.16        561.90        43.65 o                         
  -9  10   2        191.42        182.13        19.16 o                         
  -8  10   2        178.01        160.43        17.63 o                         
  -7  10   2        114.94        121.89        15.89 o                         
  -6  10   2         92.88        104.99        13.84 o                         
  -5  10   2        309.06        331.51        21.53 o                         
  -4  10   2         36.16         39.06        12.95 o                         
  -3  10   2          1.59          9.75        10.82 o                         
  -2  10   2          3.17          2.23        12.61 o                         
  -1  10   2        195.69        207.06        12.12 o                         
   0  10   2          6.69         10.10        10.92 o                         
   1  10   2        111.66        117.11        13.70 o                         
   2  10   2         81.19         85.46        10.99 o                         
   3  10   2         10.87         12.01        12.14 o                         
   4  10   2         65.23         66.99        12.10 o                         
   5  10   2        127.24        138.80        11.93 o                         
   6  10   2        188.47        172.49        12.48 o                         
   7  10   2        193.34        204.79        11.99 o                         
   8  10   2          3.06          2.39        15.23 o                         
   9  10   2        164.71        161.58        18.20 o                         
  10  10   2        113.16        108.53        14.03 o                         
  11  10   2          3.74          2.62        13.59 o                         
  12  10   2          3.64          8.71        13.71 o                         
  13  10   2         10.85         35.36        15.25 o                         
 -12  11   2         98.77         87.25        23.18 o                         
 -11  11   2        294.91        281.39        19.84 o                         
 -10  11   2        193.48        183.79        15.85 o                         
  -9  11   2         14.76         31.73        15.56 o                         
  -8  11   2          4.72         12.77        17.31 o                         
  -7  11   2          1.89         16.63        13.94 o                         
  -6  11   2          2.68         -0.07        13.66 o                         
  -5  11   2        102.93        104.71        15.92 o                         
  -4  11   2        327.76        357.86        13.20 o                         
  -3  11   2        247.10        287.72        14.88 o                         
  -2  11   2        117.52        117.82        12.83 o                         
  -1  11   2        398.50        430.49        15.06 o                         
   0  11   2        294.80        304.24        13.90 o                         
   1  11   2        430.46        457.89        20.55 o                         
   2  11   2         77.53         79.96        11.70 o                         
   3  11   2         13.25         22.96        12.47 o                         
   4  11   2        239.37        271.14        17.88 o                         
   5  11   2        113.15        124.13        12.51 o                         
   6  11   2         10.03         30.31        10.73 o                         
   7  11   2         13.18          4.47        14.94 o                         
   8  11   2          7.73         30.14        13.65 o                         
   9  11   2         18.95         29.08        13.97 o                         
  10  11   2         86.39         46.47        16.52 o                         
  -7  12   2          0.14         21.72        17.84 o                         
  -6  12   2        125.64        118.78        17.82 o                         
  -5  12   2         53.89         45.82        17.09 o                         
  -4  12   2         14.64         26.40        14.32 o                         
  -3  12   2        104.00         91.13        13.13 o                         
  -2  12   2        125.51        124.92        13.60 o                         
  -1  12   2         16.38         16.71        15.34 o                         
   0  12   2          0.20          2.92        12.41 o                         
   1  12   2         37.80         26.60        12.22 o                         
   2  12   2          1.36         15.36        14.18 o                         
   3  12   2         13.33         29.41        14.01 o                         
   4  12   2          3.92         11.51        12.92 o                         
   5  12   2          1.97         10.06        17.76 o                         
 -24   1   3       1090.08       1048.71        49.67 o                         
 -23   1   3        220.41        175.36        13.79 o                         
 -22   1   3        812.18        744.81        18.54 o                         
 -21   1   3        193.28        177.08        13.10 o                         
 -20   1   3       1605.65       1606.93        39.77 o                         
 -19   1   3          3.36         29.82        19.44 o                         
 -18   1   3         28.21         63.09        11.57 o                         
 -17   1   3        175.17        184.34        10.58 o                         
 -16   1   3        436.31        463.37        14.50 o                         
 -15   1   3        610.91        673.75        12.63 o                         
 -14   1   3       1872.92       1815.18        40.04 o                         
 -13   1   3       1677.35       1609.45        19.69 o                         
 -12   1   3       7040.12       7078.01        60.56 o                         
 -11   1   3        272.90        275.24        18.58 o                         
 -10   1   3      11301.65      11357.06       102.16 o                         
  -9   1   3      16717.31      17775.14       200.77 o                         
  -8   1   3      15158.59      16409.29       330.14 o                         
  -7   1   3       1799.58       1927.72        18.69 o                         
  -6   1   3      13735.61      14815.07       225.23 o                         
  -5   1   3       1607.09       1542.78        21.84 o                         
  -4   1   3          4.64          5.66        17.65 o                         
  -3   1   3        113.08         86.16        22.88 o                         
  -2   1   3       1809.86       1516.70        54.21 o                         
  -1   1   3       5846.53       5823.84       486.81 o                         
   0   1   3       6677.22       6189.12       461.43 o                         
   1   1   3       3376.18       3373.05       208.88 o                         
   2   1   3      27707.61      29622.80      1810.09 o                         
   3   1   3       8652.08       8950.46        66.55 o                         
   4   1   3      18315.26      19233.11        97.65 o                         
   5   1   3       1769.73       1630.60        34.76 o                         
   6   1   3      13648.47      14246.24        73.07 o                         
   7   1   3       5973.88       6354.96        56.09 o                         
   8   1   3       3552.87       3555.53       130.53 o                         
   9   1   3       1378.67       1434.77        17.40 o                         
  10   1   3        753.30        794.32        25.32 o                         
  11   1   3         72.94         70.49        22.02 o                         
  12   1   3       2821.37       2886.90        32.63 o                         
  13   1   3        353.26        362.24        24.32 o                         
  14   1   3       3694.26       3618.11        34.93 o                         
  15   1   3       1206.93       1249.03        19.86 o                         
  16   1   3       1724.89       1757.94        19.63 o                         
  17   1   3        311.42        319.86        12.36 o                         
  18   1   3       1122.54       1205.59        17.00 o                         
  19   1   3        317.90        314.71        11.29 o                         
  20   1   3        235.26        251.80        12.39 o                         
  21   1   3        272.76        256.66        12.79 o                         
  22   1   3         73.76         76.99        11.56 o                         
 -24   2   3          0.13          6.00        16.09 o                         
 -23   2   3         79.49         81.55        16.00 o                         
 -22   2   3        105.04        102.44        15.37 o                         
 -21   2   3         66.96        125.88        41.72 o                         
 -20   2   3        511.50        528.00        16.32 o                         
 -19   2   3        334.55        339.21        11.89 o                         
 -18   2   3       1343.30       1370.34        21.72 o                         
 -17   2   3        755.43        771.61        12.39 o                         
 -16   2   3       1202.80       1224.99        13.71 o                         
 -15   2   3       1583.07       1572.24        25.93 o                         
 -14   2   3       4187.66       4240.64        25.66 o                         
 -13   2   3        263.79        238.02        10.33 o                         
 -12   2   3       1700.72       1855.69        25.09 o                         
 -11   2   3         73.11         62.71        10.10 o                         
 -10   2   3        315.59        329.80        11.90 o                         
  -9   2   3        477.62        538.66        30.86 o                         
  -8   2   3       3206.65       3082.47        29.84 o                         
  -7   2   3       2262.32       2291.88        38.89 o                         
  -6   2   3       5805.63       6216.62       135.70 o                         
  -5   2   3       1152.72       1063.45        22.37 o                         
  -4   2   3      20332.79      18848.88       958.61 o                         
  -3   2   3       2265.22       1934.98       247.49 o                         
  -2   2   3      15703.11      12344.15       539.85 o                         
  -1   2   3        316.73        228.68        24.70 o                         
   0   2   3      15340.16      13628.32      1768.43 o                         
   1   2   3       8763.69       8764.71       708.09 o                         
   2   2   3        132.85        114.88        12.78 o                         
   3   2   3        359.59        340.98        13.57 o                         
   4   2   3       3714.72       4018.42        81.30 o                         
   5   2   3        202.72        256.99        13.76 o                         
   6   2   3       3319.79       3307.66        25.91 o                         
   7   2   3       3863.67       3816.95        86.64 o                         
   8   2   3       9326.25       9753.67        83.96 o                         
   9   2   3       3056.49       3153.34        71.58 o                         
  10   2   3       3130.17       3098.80       126.10 o                         
  11   2   3       3704.58       3710.10        44.66 o                         
  12   2   3       2207.61       2327.24        50.40 o                         
  13   2   3         81.99         71.76        12.79 o                         
  14   2   3        538.97        554.89        28.30 o                         
  15   2   3         85.09         88.37        11.44 o                         
  16   2   3        485.27        538.10        13.56 o                         
  17   2   3          0.38          7.21        13.56 o                         
  18   2   3        281.82        258.19        12.80 o                         
  19   2   3         91.53         98.72        11.31 o                         
  20   2   3          8.05          6.53        13.38 o                         
  21   2   3        155.11        130.88        14.85 o                         
 -24   3   3         70.80         61.91        17.46 o                         
 -23   3   3          1.66          2.76        13.42 o                         
 -22   3   3        408.76        409.73        15.64 o                         
 -21   3   3        111.72        100.12        11.05 o                         
 -20   3   3         23.14         29.68         9.92 o                         
 -19   3   3         33.47         42.14        10.50 o                         
 -18   3   3        227.50        227.17        15.00 o                         
 -17   3   3         13.55         -7.56        12.50 o                         
 -16   3   3       1038.84       1070.73        40.71 o                         
 -15   3   3        626.42        665.44        19.84 o                         
 -14   3   3        633.24        650.46        13.28 o                         
 -13   3   3        186.23        188.58        10.09 o                         
 -12   3   3       1771.23       1783.68        24.21 o                         
 -11   3   3        572.68        604.58        11.93 o                         
 -10   3   3       1454.85       1393.56        15.41 o                         
  -9   3   3       1002.17       1198.94        15.45 o                         
  -8   3   3       1437.99       1416.17        21.69 o                         
  -7   3   3        383.52        394.44        14.16 o                         
  -6   3   3       2020.60       1985.43        37.81 o                         
  -5   3   3        641.17        687.05        32.84 o                         
  -4   3   3        209.23        266.83        22.27 o                         
  -3   3   3        569.73        674.35        83.98 o                         
  -2   3   3        796.35        707.24        75.59 o                         
  -1   3   3        635.84        559.05        45.55 o                         
   0   3   3       6056.05       5095.77       488.06 o                         
   1   3   3        196.82        250.09        15.12 o                         
   2   3   3       2379.91       2293.33       200.62 o                         
   3   3   3          8.87         32.28        14.95 o                         
   4   3   3       3918.14       3591.95       159.80 o                         
   5   3   3        145.38        123.31        11.34 o                         
   6   3   3       1035.16       1030.27        32.42 o                         
   7   3   3         87.76        110.02        14.16 o                         
   8   3   3       2659.86       2694.17       100.12 o                         
   9   3   3        272.79        276.50        13.20 o                         
  10   3   3         16.21         13.69        11.67 o                         
  11   3   3         36.81         24.18        16.94 o                         
  12   3   3         21.89         31.07        12.82 o                         
  13   3   3          0.02          5.33        12.98 o                         
  14   3   3        264.13        278.80        14.76 o                         
  15   3   3         41.76         44.95        13.13 o                         
  16   3   3        126.98        149.84        11.22 o                         
  17   3   3          0.07          7.19        10.08 o                         
  18   3   3         92.60        121.82        16.13 o                         
  19   3   3        106.22        128.74        20.57 o                         
  20   3   3        102.40        110.89        11.67 o                         
  21   3   3          0.39          8.14        12.41 o                         
 -23   4   3          0.26          4.84        11.47 o                         
 -22   4   3         61.46         45.68         9.60 o                         
 -21   4   3        972.65        930.87        38.24 o                         
 -20   4   3        946.65        989.24        39.23 o                         
 -19   4   3        196.45        205.16        20.21 o                         
 -18   4   3       1610.55       1608.18        17.03 o                         
 -17   4   3       1779.43       1818.58        28.67 o                         
 -16   4   3       3192.34       3261.74        83.89 o                         
 -15   4   3       1441.04       1553.93        16.81 o                         
 -14   4   3       1834.73       1846.46        29.20 o                         
 -13   4   3        384.91        396.53        13.55 o                         
 -12   4   3       4100.58       4266.26        50.45 o                         
 -11   4   3        952.42        967.63        20.19 o                         
 -10   4   3       2038.88       2171.58        20.96 o                         
  -9   4   3        413.99        398.53        10.89 o                         
  -8   4   3       2261.43       2184.08        44.35 o                         
  -7   4   3       3226.82       3314.14        77.77 o                         
  -6   4   3       5705.96       5017.88       253.53 o                         
  -5   4   3       3459.96       3045.65       216.53 o                         
  -4   4   3      10998.89       9481.92      1291.96 o                         
  -3   4   3        130.23         54.91        18.44 o                         
  -2   4   3      14320.20      11450.03      1000.40 o                         
  -1   4   3      10023.00       8029.42       525.94 o                         
   0   4   3       3223.42       2721.24       212.97 o                         
   1   4   3       1509.06       1436.59        88.40 o                         
   2   4   3       5073.68       4649.00       389.85 o                         
   3   4   3       5796.07       5683.28       332.92 o                         
   4   4   3          0.84         17.53        13.12 o                         
   5   4   3        219.80        163.87        12.28 o                         
   6   4   3       4283.70       4114.60       203.24 o                         
   7   4   3       1366.53       1362.09        66.22 o                         
   8   4   3       6437.98       6369.16       173.38 o                         
   9   4   3       6187.88       6278.40       312.00 o                         
  10   4   3       6885.30       6984.67       159.12 o                         
  11   4   3       1160.65       1233.86        20.55 o                         
  12   4   3        973.89       1042.29        18.20 o                         
  13   4   3       1216.42       1241.59        26.48 o                         
  14   4   3       1911.01       2033.05        73.39 o                         
  15   4   3         31.85         53.29        12.50 o                         
  16   4   3          2.77         14.70        12.14 o                         
  17   4   3        137.38        145.43        14.71 o                         
  18   4   3         30.82         39.81        11.12 o                         
  19   4   3         39.52         29.14        12.50 o                         
  20   4   3        344.31        295.80        31.11 o                         
 -22   5   3        328.37        316.37        31.76 o                         
 -21   5   3        103.62         92.41        10.46 o                         
 -20   5   3          0.22         13.53         9.68 o                         
 -19   5   3         42.27         52.30        10.46 o                         
 -18   5   3         19.79         30.49        10.20 o                         
 -17   5   3          2.31         12.25         8.37 o                         
 -16   5   3          2.36         24.92        11.50 o                         
 -15   5   3        279.08        271.47        10.90 o                         
 -14   5   3        405.92        390.22        11.50 o                         
 -13   5   3         18.02         28.29         9.70 o                         
 -12   5   3        197.96        210.32        10.60 o                         
 -11   5   3       2838.45       2826.48        18.56 o                         
 -10   5   3        878.89        915.23        13.18 o                         
  -9   5   3        307.09        304.07        11.86 o                         
  -8   5   3        148.94        145.21        12.74 o                         
  -7   5   3       4054.09       3811.51       248.50 o                         
  -6   5   3        356.63        329.85        25.91 o                         
  -5   5   3        535.75        481.01        34.85 o                         
  -4   5   3         77.66         73.73        16.41 o                         
  -3   5   3        133.14        123.87        14.13 o                         
  -2   5   3         78.14         84.54        15.83 o                         
  -1   5   3       1004.19        861.20        36.08 o                         
   0   5   3        356.12        264.13        14.82 o                         
   1   5   3        128.64        131.02        12.82 o                         
   2   5   3          1.02         22.38        10.42 o                         
   3   5   3       3156.58       2953.79       210.71 o                         
   4   5   3       2779.61       2614.68       177.18 o                         
   5   5   3       1304.55       1303.66        75.46 o                         
   6   5   3        192.86        202.07        12.17 o                         
   7   5   3        410.02        389.47        21.30 o                         
   8   5   3       1675.96       1696.65       108.17 o                         
   9   5   3        256.04        267.38        15.45 o                         
  10   5   3        130.82        104.90        14.24 o                         
  11   5   3         13.32         25.93        17.77 o                         
  12   5   3          1.03         13.80        14.34 o                         
  13   5   3        345.48        328.69        18.57 o                         
  14   5   3        568.69        526.25        17.07 o                         
  15   5   3        612.79        629.01        14.95 o                         
  16   5   3        244.26        224.03        16.56 o                         
  17   5   3         46.55         37.02        13.43 o                         
  18   5   3          4.11          3.67        11.47 o                         
  19   5   3        188.65        153.97        12.06 o                         
  20   5   3         70.07         50.55        12.26 o                         
 -21   6   3          0.12          6.04         9.75 o                         
 -20   6   3          5.76          8.23        11.17 o                         
 -19   6   3        378.92        393.55        12.16 o                         
 -18   6   3        459.67        494.82        12.37 o                         
 -17   6   3        109.06        115.40        10.18 o                         
 -16   6   3        363.84        384.88        11.63 o                         
 -15   6   3        431.24        458.61        13.20 o                         
 -14   6   3       2027.61       2221.07        31.75 o                         
 -13   6   3          0.74         -6.48         9.44 o                         
 -12   6   3         19.46         23.09         8.74 o                         
 -11   6   3         17.46         29.48        10.53 o                         
 -10   6   3        408.12        416.05        19.55 o                         
  -9   6   3        407.52        404.97        25.26 o                         
  -8   6   3       1505.19       1404.12       113.98 o                         
  -7   6   3        424.65        393.81        36.18 o                         
  -6   6   3       1295.50       1244.36        81.05 o                         
  -5   6   3        167.60        151.54        14.93 o                         
  -4   6   3       6198.38       5562.62       418.72 o                         
  -3   6   3       1338.44       1180.29        90.78 o                         
  -2   6   3       2067.82       1872.44       105.33 o                         
  -1   6   3         27.85         33.11        13.23 o                         
   0   6   3       1562.17       1368.25        45.78 o                         
   1   6   3        814.96        762.57        29.20 o                         
   2   6   3        777.56        723.72        36.17 o                         
   3   6   3          3.35         10.31         9.96 o                         
   4   6   3        706.27        724.51        41.90 o                         
   5   6   3        238.08        234.53        15.94 o                         
   6   6   3        125.09        133.84        10.72 o                         
   7   6   3       1366.25       1435.30        99.54 o                         
   8   6   3       2211.80       2058.55       131.54 o                         
   9   6   3         35.25         41.88        12.85 o                         
  10   6   3        645.84        650.25        95.61 o                         
  11   6   3        463.01        477.71        82.72 o                         
  12   6   3       1033.42       1028.63        79.17 o                         
  13   6   3        107.57        114.93        15.28 o                         
  14   6   3        188.84        189.69        38.25 o                         
  15   6   3        228.48        277.34        19.58 o                         
  16   6   3        129.80        136.72        13.92 o                         
  17   6   3          0.64         18.98        14.24 o                         
  18   6   3         54.92         42.57        11.57 o                         
  19   6   3          0.53         18.39        13.07 o                         
 -20   7   3         80.51         85.76        13.51 o                         
 -19   7   3         90.52         86.33        13.53 o                         
 -18   7   3         28.03         38.25         9.80 o                         
 -17   7   3         70.81         65.07        10.30 o                         
 -16   7   3        101.97         85.58        11.21 o                         
 -15   7   3         16.10         32.61        13.84 o                         
 -14   7   3        627.66        620.01        28.32 o                         
 -13   7   3        537.20        514.63        21.77 o                         
 -12   7   3        968.35        945.74        73.97 o                         
 -11   7   3        696.41        698.72        45.29 o                         
 -10   7   3       1663.16       1680.43       103.58 o                         
  -9   7   3       2442.68       2382.83       190.92 o                         
  -8   7   3       3532.72       3317.04       229.88 o                         
  -7   7   3        891.77        875.41        56.52 o                         
  -6   7   3        490.73        535.50        29.68 o                         
  -5   7   3        821.46        872.33        86.05 o                         
  -4   7   3        208.77        234.47        15.01 o                         
  -3   7   3        274.82        265.60        15.79 o                         
  -2   7   3       1133.87       1044.71        47.71 o                         
  -1   7   3        423.97        406.95        18.07 o                         
   0   7   3         11.79         13.64        11.80 o                         
   1   7   3       3995.78       3953.36       196.14 o                         
   2   7   3       5850.39       5708.18       198.54 o                         
   3   7   3         56.77         62.52        13.24 o                         
   4   7   3       2482.26       2464.93       158.57 o                         
   5   7   3       3038.90       2975.20       226.52 o                         
   6   7   3       1280.89       1272.09        94.99 o                         
   7   7   3        361.99        370.72        29.28 o                         
   8   7   3       1030.87        914.82        61.67 o                         
   9   7   3         62.96         70.77        11.66 o                         
  10   7   3        175.44        177.76        14.72 o                         
  11   7   3         51.62         62.72        16.02 o                         
  12   7   3        354.08        302.75        17.33 o                         
  13   7   3        537.72        551.58        74.83 o                         
  14   7   3        526.12        526.06        69.98 o                         
  15   7   3        214.00        176.69        33.44 o                         
  16   7   3        431.92        385.27        38.36 o                         
  17   7   3        552.61        539.93       113.16 o                         
 -19   8   3        188.09        140.72        12.52 o                         
 -18   8   3          2.92          3.89        10.29 o                         
 -17   8   3         66.98         55.97        10.93 o                         
 -16   8   3         61.33         69.18        13.09 o                         
 -15   8   3        205.03        182.19        13.91 o                         
 -14   8   3         21.49         28.74        11.59 o                         
 -13   8   3         64.12         59.75        10.83 o                         
 -12   8   3         16.18         45.44        17.17 o                         
 -11   8   3         82.80         98.27        14.19 o                         
 -10   8   3        104.11        116.24        19.67 o                         
  -9   8   3          4.26          6.84        16.92 o                         
  -8   8   3         23.66         26.23        13.06 o                         
  -7   8   3        267.09        244.71        17.67 o                         
  -6   8   3        355.60        340.73        15.85 o                         
  -5   8   3        317.50        334.57        23.15 o                         
  -4   8   3          1.77          5.75        10.59 o                         
  -3   8   3        348.93        396.55        21.26 o                         
  -2   8   3          0.24         -7.90        11.96 o                         
  -1   8   3        387.45        383.99        12.93 o                         
   0   8   3        210.97        211.95        20.69 o                         
   1   8   3        437.76        409.86        14.78 o                         
   2   8   3          0.30          8.19        11.61 o                         
   3   8   3         71.42         59.90        10.71 o                         
   4   8   3         16.39         12.34        10.27 o                         
   5   8   3         49.76         52.94        10.61 o                         
   6   8   3        146.66        148.92        15.47 o                         
   7   8   3        541.31        583.03        44.60 o                         
   8   8   3         85.15         94.89        14.96 o                         
   9   8   3         91.28         89.56        12.24 o                         
  10   8   3          6.02         13.64        10.83 o                         
  11   8   3        452.64        383.44        50.28 o                         
  12   8   3          7.13         -0.10        18.14 o                         
  13   8   3          9.29          8.31        17.08 o                         
  14   8   3         50.75         48.80        15.13 o                         
  15   8   3          9.42         11.83        17.64 o                         
  16   8   3          6.53         30.13        17.70 o                         
 -17   9   3         10.56         17.29        12.49 o                         
 -16   9   3         87.47         72.22        13.30 o                         
 -15   9   3        203.91        193.19        14.22 o                         
 -14   9   3        222.52        208.13        13.92 o                         
 -13   9   3         44.41         52.92        11.14 o                         
 -12   9   3        247.45        263.58        15.47 o                         
 -11   9   3        311.83        314.41        13.56 o                         
 -10   9   3        573.80        623.45        55.32 o                         
  -9   9   3        105.43         91.22        13.20 o                         
  -8   9   3        149.50        203.12        36.92 o                         
  -7   9   3        382.83        407.57        34.37 o                         
  -6   9   3        559.42        548.35        41.86 o                         
  -5   9   3          2.73          4.15        12.93 o                         
  -4   9   3         19.64         39.63        11.03 o                         
  -3   9   3         93.55        114.46        15.24 o                         
  -2   9   3          1.33         16.62        11.34 o                         
  -1   9   3        204.09        198.38        12.68 o                         
   0   9   3        476.19        488.53        15.36 o                         
   1   9   3        401.95        410.28        13.58 o                         
   2   9   3        722.77        722.38        53.90 o                         
   3   9   3        306.02        292.29        16.72 o                         
   4   9   3       1147.09       1139.50        58.43 o                         
   5   9   3        382.95        391.53        18.53 o                         
   6   9   3        278.71        290.82        12.90 o                         
   7   9   3        194.47        222.07        17.55 o                         
   8   9   3        481.64        466.59        37.06 o                         
   9   9   3         25.07         47.62        11.61 o                         
  10   9   3          0.05         15.05        14.49 o                         
  11   9   3         22.52         20.58        18.53 o                         
  12   9   3        152.53        112.60        16.68 o                         
  13   9   3         18.12         21.47        22.34 o                         
  14   9   3        108.97         71.38        21.09 o                         
 -15  10   3        205.12        209.50        36.37 o                         
 -14  10   3         45.61         47.66        14.49 o                         
 -13  10   3         49.59         43.43        11.94 o                         
 -12  10   3         33.44         35.89        11.54 o                         
 -11  10   3          1.08         -2.51        13.33 o                         
 -10  10   3          8.43         21.55        14.84 o                         
  -9  10   3         47.57         48.21        13.12 o                         
  -8  10   3         76.06         62.16        15.40 o                         
  -7  10   3         36.85         51.40        12.70 o                         
  -6  10   3         95.02         83.31        17.02 o                         
  -5  10   3        306.84        371.71        39.93 o                         
  -4  10   3        124.93        138.35        13.14 o                         
  -3  10   3        515.35        551.75        22.19 o                         
  -2  10   3        371.56        392.23        14.61 o                         
  -1  10   3        410.00        410.27        20.78 o                         
   0  10   3        200.85        248.83        21.58 o                         
   1  10   3        314.07        341.71        13.36 o                         
   2  10   3         19.92         33.74        11.67 o                         
   3  10   3        106.16        109.08        12.53 o                         
   4  10   3          2.82         30.64        14.58 o                         
   5  10   3         47.20         55.08        12.28 o                         
   6  10   3         39.54         48.57        10.49 o                         
   7  10   3        156.80        169.71        11.88 o                         
   8  10   3        301.50        276.94        24.05 o                         
   9  10   3        652.94        571.90        29.86 o                         
  10  10   3        127.01        104.32        16.55 o                         
  11  10   3        313.45        245.67        34.01 o                         
  12  10   3         33.27         50.45        17.11 o                         
 -11  11   3          5.57          9.45        12.59 o                         
 -10  11   3         34.73         28.91        14.25 o                         
  -9  11   3         19.12         -1.01        13.91 o                         
  -8  11   3         28.68         33.72        15.76 o                         
  -7  11   3         29.75         48.49        13.60 o                         
  -6  11   3          0.19         -4.92        14.46 o                         
  -5  11   3          0.04         14.63        13.10 o                         
  -4  11   3         11.67         -3.39        12.74 o                         
  -3  11   3          3.79         16.33        11.96 o                         
  -2  11   3          9.37         14.08        12.39 o                         
  -1  11   3         11.63         20.57        12.38 o                         
   0  11   3         65.00         65.48        19.42 o                         
   1  11   3          1.50         12.99        11.62 o                         
   2  11   3        113.32        118.19        12.11 o                         
   3  11   3         19.52         27.55        12.32 o                         
   4  11   3          2.57         18.93        11.43 o                         
   5  11   3         14.77         20.39        10.70 o                         
   6  11   3          1.39         10.89        13.31 o                         
   7  11   3          1.54         28.27        16.05 o                         
   8  11   3         19.18          3.46        18.51 o                         
   9  11   3         10.26         12.54        28.40 o                         
  -6  12   3        141.80        129.63        24.19 o                         
  -5  12   3         52.27         54.83        15.31 o                         
  -4  12   3        154.20        115.24        19.56 o                         
  -3  12   3         68.37         58.72        14.21 o                         
  -2  12   3        136.98        135.62        13.74 o                         
  -1  12   3         85.70         90.55        14.90 o                         
   0  12   3         39.58         32.21        14.67 o                         
   1  12   3         27.29         35.22        14.43 o                         
   2  12   3         22.47         37.00        12.61 o                         
   3  12   3         14.08         12.65        17.63 o                         
 -24   0   4        122.46         98.53        20.06 o                         
 -23   0   4         15.00         29.00        26.63 o                         
 -22   0   4        473.74        432.93        28.23 o                         
 -21   0   4        226.37        206.32        18.39 o                         
 -20   0   4        119.24        114.02        17.73 o                         
 -19   0   4       1500.12       1521.50        27.07 o                         
 -18   0   4        444.21        427.14        18.84 o                         
 -17   0   4       2201.35       2183.66        20.17 o                         
 -16   0   4        930.32       1026.44        17.97 o                         
 -15   0   4      10350.54      10455.50       104.80 o                         
 -14   0   4       1622.80       1526.15        64.01 o                         
 -13   0   4       3949.81       3935.54        41.86 o                         
 -12   0   4       4996.61       5136.43       106.62 o                         
 -11   0   4       2829.09       2748.81        24.62 o                         
 -10   0   4       4684.77       4568.71        35.35 o                         
  -9   0   4       3583.01       3833.95        47.01 o                         
  -8   0   4       1866.63       1990.79        45.24 o                         
  -7   0   4        469.33        527.08        18.26 o                         
  -6   0   4       7588.84       7540.07       283.85 o                         
  -5   0   4       2140.27       2046.05       182.15 o                         
  -4   0   4       3432.40       2783.33       355.45 o                         
  -3   0   4      11316.79       8895.13       427.32 o                         
  -2   0   4       6080.30       5217.86       640.13 o                         
  -1   0   4      40468.83      38328.78      5772.14 o                         
   0   0   4      35525.04      39493.78      5058.29 o                         
   1   0   4      48020.13      60738.81      4193.52 o                         
   2   0   4      14099.36      15330.39        92.23 o                         
   3   0   4       7249.51       7596.81        59.28 o                         
   4   0   4      10272.87      10893.90        67.51 o                         
   5   0   4         79.23        158.74        25.10 o                         
   6   0   4        223.70        172.64        17.75 o                         
   7   0   4       6034.85       6522.40        50.40 o                         
   8   0   4          1.85         12.08        16.51 o                         
  11   0   4      12161.37      12483.21        58.48 o                         
  12   0   4         31.12         70.14        15.34 o                         
  13   0   4       1214.86       1306.13        27.57 o                         
  14   0   4       5712.62       6104.92        43.95 o                         
  15   0   4       1130.41       1344.30        27.82 o                         
  16   0   4       1186.56       1218.61        27.07 o                         
  17   0   4        565.45        615.63        19.78 o                         
  18   0   4        282.28        288.40        18.63 o                         
  19   0   4          0.43          4.70        12.37 o                         
  20   0   4        333.35        326.48        14.24 o                         
  21   0   4        157.31         98.85        15.92 o                         
 -24   1   4         19.76         28.90        13.52 o                         
 -23   1   4         34.26         42.35        19.82 o                         
 -22   1   4          3.27         10.39        12.57 o                         
 -21   1   4        247.26        254.65        15.77 o                         
 -20   1   4        523.43        578.49        19.11 o                         
 -19   1   4        330.43        331.47        12.89 o                         
 -18   1   4        122.38        127.06        11.78 o                         
 -17   1   4        228.57        240.68        10.72 o                         
 -16   1   4        928.11        940.53        13.12 o                         
 -15   1   4        290.32        297.23        11.72 o                         
 -14   1   4         55.14         55.89         9.87 o                         
 -13   1   4       1832.27       1920.05        15.35 o                         
 -12   1   4        191.82        187.08         9.95 o                         
 -11   1   4        265.10        290.45        11.51 o                         
 -10   1   4       5840.63       6229.13        64.98 o                         
  -9   1   4       6251.66       6496.00        74.12 o                         
  -8   1   4        554.15        645.40        12.71 o                         
  -7   1   4       1519.80       1589.00        17.81 o                         
  -6   1   4       3200.53       3102.50        59.08 o                         
  -5   1   4       5780.42       5442.76       339.54 o                         
  -4   1   4       3331.70       3067.28       287.63 o                         
  -3   1   4        538.65        527.26        33.99 o                         
  -2   1   4        939.10        814.70        47.52 o                         
  -1   1   4       6032.58       5403.08       370.27 o                         
   0   1   4         28.73         49.02        15.08 o                         
   1   1   4       1095.37        991.83        49.78 o                         
   2   1   4        608.76        593.22        22.67 o                         
   3   1   4         46.25         45.44        12.15 o                         
   4   1   4        680.44        763.88        17.37 o                         
   5   1   4       2847.66       2669.05        33.81 o                         
   6   1   4       4483.28       4636.98        40.87 o                         
   7   1   4       2333.60       2657.60        30.90 o                         
   8   1   4        927.88        919.53        15.39 o                         
   9   1   4        580.10        571.41        42.96 o                         
  10   1   4        981.35        985.78        16.16 o                         
  11   1   4        425.19        466.85        15.61 o                         
  12   1   4        177.80        174.60        11.84 o                         
  13   1   4         92.12        101.33        11.23 o                         
  14   1   4         28.42         33.17         9.14 o                         
  15   1   4        143.09        155.34         9.61 o                         
  16   1   4        354.36        337.02        16.47 o                         
  17   1   4        296.65        303.40        17.99 o                         
  18   1   4          1.98          4.21        11.86 o                         
  19   1   4          0.95         11.01        12.31 o                         
  20   1   4        150.51        140.61        12.34 o                         
  21   1   4         53.46         58.91        12.16 o                         
 -24   2   4        162.91        165.14        29.84 o                         
 -23   2   4        189.27        173.81        16.79 o                         
 -22   2   4          0.82          1.25        13.30 o                         
 -21   2   4        216.78        225.78        12.81 o                         
 -20   2   4          9.62         -5.19         9.69 o                         
 -19   2   4        277.28        264.63        10.78 o                         
 -18   2   4         45.05         44.63        12.23 o                         
 -17   2   4       3069.37       3106.72        65.53 o                         
 -16   2   4        124.70        146.04        11.22 o                         
 -15   2   4       1038.83       1105.69        14.79 o                         
 -14   2   4        445.54        421.52        12.24 o                         
 -13   2   4       2262.98       2147.94        31.50 o                         
 -12   2   4       2221.30       2289.97        18.71 o                         
 -11   2   4        873.25        953.91        16.69 o                         
 -10   2   4       1288.29       1228.15        14.44 o                         
  -9   2   4       1756.92       1770.22        17.86 o                         
  -8   2   4       3803.05       4128.64        43.46 o                         
  -7   2   4        174.82        150.53        11.46 o                         
  -6   2   4        384.52        393.24        14.68 o                         
  -5   2   4       2965.47       3048.71       211.26 o                         
  -4   2   4          0.77          2.42        13.70 o                         
  -3   2   4       2133.86       1713.66       126.38 o                         
  -2   2   4       9538.59       7389.92        83.67 o                         
  -1   2   4      19697.97      16456.71      1381.29 o                         
   0   2   4       5239.65       4515.50       414.94 o                         
   1   2   4       5230.15       4641.51       373.71 o                         
   2   2   4      13080.81      12792.04      1312.74 o                         
   3   2   4       8660.42       9182.33       463.90 o                         
   4   2   4        126.62        207.24        13.24 o                         
   5   2   4        322.12        353.26        15.89 o                         
   6   2   4       1121.33       1130.74        45.88 o                         
   7   2   4        174.00        167.15        12.40 o                         
   8   2   4          3.17         29.77        17.35 o                         
   9   2   4       1210.41       1227.31        17.08 o                         
  10   2   4          5.42         23.37        17.56 o                         
  11   2   4        147.09        148.80        13.95 o                         
  12   2   4        555.90        588.52        41.97 o                         
  13   2   4       1780.36       1972.14        71.78 o                         
  14   2   4        879.35        938.39        19.64 o                         
  15   2   4        531.17        558.69        12.17 o                         
  16   2   4        587.15        598.20        12.51 o                         
  17   2   4        505.14        510.66        23.37 o                         
  18   2   4        419.65        464.86        13.20 o                         
  19   2   4          0.44         -4.50        11.55 o                         
  20   2   4          2.45         10.92        10.80 o                         
 -24   3   4         18.16         11.73        14.71 o                         
 -23   3   4        269.92        229.71        15.99 o                         
 -22   3   4        481.81        486.06        29.54 o                         
 -21   3   4        850.23        863.87        27.23 o                         
 -20   3   4        149.87        186.93        11.13 o                         
 -19   3   4       1019.41       1055.91        30.68 o                         
 -18   3   4       1514.69       1467.04        36.31 o                         
 -17   3   4       1446.04       1482.03        17.20 o                         
 -16   3   4        301.90        317.60        10.75 o                         
 -15   3   4         89.15        133.42        18.14 o                         
 -14   3   4        255.06        249.70        11.76 o                         
 -13   3   4          0.37         30.54        16.20 o                         
 -12   3   4        578.97        581.27        14.99 o                         
 -11   3   4       4972.46       5153.75        92.65 o                         
 -10   3   4         42.57         34.15        12.70 o                         
  -9   3   4       8743.57       8584.39       140.31 o                         
  -8   3   4       3375.78       3130.11        66.23 o                         
  -7   3   4      11896.07      11430.04       569.08 o                         
  -6   3   4       7324.45       6796.15       426.08 o                         
  -5   3   4      11580.85      10728.07      1382.55 o                         
  -4   3   4       4490.17       3833.31       451.07 o                         
  -3   3   4      12721.06      10824.05       942.22 o                         
  -2   3   4       3511.07       2933.86       196.98 o                         
  -1   3   4        400.19        435.37        20.16 o                         
   0   3   4       3816.92       3435.09       429.75 o                         
   1   3   4       2599.26       2453.15       217.56 o                         
   2   3   4        159.74        195.90        13.91 o                         
   3   3   4       4957.81       4676.00       319.61 o                         
   4   3   4       3376.65       3207.94       132.80 o                         
   5   3   4       7733.60       7765.41       422.20 o                         
   6   3   4       4424.38       4362.46        92.79 o                         
   7   3   4       8517.45       8415.92       318.28 o                         
   8   3   4       7432.74       7725.12       342.56 o                         
   9   3   4       2519.02       2439.75        24.81 o                         
  10   3   4       1259.56       1237.49        43.27 o                         
  11   3   4        530.64        578.11        14.47 o                         
  12   3   4        590.70        640.56        24.54 o                         
  13   3   4         26.09         28.20        11.69 o                         
  14   3   4         17.86         20.56        13.21 o                         
  15   3   4        292.74        318.57        13.52 o                         
  16   3   4          0.81          2.37        14.19 o                         
  17   3   4        249.74        250.18        19.53 o                         
  18   3   4        334.09        331.05        23.15 o                         
  19   3   4        479.46        520.91        23.97 o                         
  20   3   4        165.32        151.95        13.09 o                         
 -23   4   4          9.25         26.95        16.38 o                         
 -22   4   4         20.51         54.82        13.73 o                         
 -21   4   4         69.85         83.16        13.01 o                         
 -20   4   4          1.32        -11.36        11.36 o                         
 -19   4   4         55.36         67.26        11.30 o                         
 -18   4   4         32.86         36.93        15.96 o                         
 -17   4   4         15.20         34.99        10.11 o                         
 -16   4   4         77.62         74.27        10.88 o                         
 -15   4   4        103.15        127.15        12.07 o                         
 -14   4   4        377.11        357.86        19.77 o                         
 -13   4   4         70.48         92.34        10.94 o                         
 -12   4   4        605.64        637.31        17.85 o                         
 -11   4   4         33.32         30.05        14.47 o                         
 -10   4   4        359.41        364.58        12.24 o                         
  -9   4   4        274.87        261.33        12.13 o                         
  -8   4   4        552.46        527.02        14.06 o                         
  -7   4   4        234.89        211.08        17.96 o                         
  -6   4   4        313.99        232.52        18.90 o                         
  -5   4   4        876.62        869.56       154.31 o                         
  -4   4   4          0.12         -6.45        17.38 o                         
  -3   4   4        290.23        263.27        22.84 o                         
  -2   4   4       4972.23       4236.78       257.05 o                         
  -1   4   4         71.52         97.21        18.14 o                         
   0   4   4        566.56        609.99        52.75 o                         
   1   4   4          5.71         16.01        13.98 o                         
   2   4   4        279.01        260.09        20.47 o                         
   3   4   4        393.96        382.27        35.84 o                         
   4   4   4          6.49         10.02         9.98 o                         
   5   4   4        114.03        113.55        12.25 o                         
   6   4   4        188.59        223.53        17.85 o                         
   7   4   4         81.55         92.77        14.55 o                         
   8   4   4        181.13        188.64        25.28 o                         
   9   4   4         35.25         36.77        41.44 o                         
  10   4   4        207.54        194.02        14.07 o                         
  11   4   4        175.64        153.21        20.93 o                         
  12   4   4          8.80          5.58        13.38 o                         
  13   4   4         23.58         24.98        12.54 o                         
  14   4   4         15.10         -1.83        13.75 o                         
  15   4   4          4.00         14.11        12.27 o                         
  16   4   4          0.59         -8.39        12.61 o                         
  17   4   4         12.66          1.58        11.89 o                         
  18   4   4         13.56          3.29        10.72 o                         
  19   4   4          9.46         11.45        12.12 o                         
 -22   5   4         27.37         37.30        11.49 o                         
 -21   5   4        253.55        259.12        12.05 o                         
 -20   5   4        588.05        585.38        12.93 o                         
 -19   5   4        740.70        782.36        20.31 o                         
 -18   5   4        218.57        265.09        17.65 o                         
 -17   5   4        342.30        397.03        15.33 o                         
 -16   5   4        658.82        689.15        19.68 o                         
 -15   5   4         18.84         20.52         8.79 o                         
 -14   5   4         54.86         58.05         9.57 o                         
 -13   5   4        247.96        235.08        10.57 o                         
 -12   5   4        511.91        495.97        12.93 o                         
 -11   5   4       1703.46       1712.72        17.27 o                         
 -10   5   4        340.71        323.27        12.21 o                         
  -9   5   4       3898.87       3567.97       113.51 o                         
  -8   5   4       1824.10       1759.72       100.76 o                         
  -7   5   4       3754.21       3476.38       248.99 o                         
  -6   5   4       2821.76       2554.83       421.64 o                         
  -5   5   4       4005.35       3516.92       548.96 o                         
  -4   5   4       4352.84       3912.79       644.78 o                         
  -3   5   4       1112.32       1049.69       129.33 o                         
  -2   5   4       4261.71       3714.65       177.62 o                         
  -1   5   4        172.97        195.09        21.43 o                         
   0   5   4        702.72        633.14        59.44 o                         
   1   5   4        262.07        226.94        20.10 o                         
   2   5   4         42.43         40.23        13.12 o                         
   3   5   4       2045.64       1983.79       154.16 o                         
   4   5   4        651.61        685.12        53.29 o                         
   5   5   4       4669.68       4449.13       381.33 o                         
   6   5   4       3392.89       3359.17       291.96 o                         
   7   5   4       2812.88       2671.65       197.12 o                         
   8   5   4       3598.16       3446.19       377.23 o                         
   9   5   4       1575.52       1544.04       105.52 o                         
  10   5   4       1581.05       1562.92       128.59 o                         
  11   5   4         80.89        111.05        12.81 o                         
  12   5   4        148.26        154.09        13.39 o                         
  13   5   4          2.85         14.28        28.44 o                         
  14   5   4          2.83         43.11        14.47 o                         
  15   5   4        158.57        148.31        18.34 o                         
  16   5   4         24.28          5.47        17.51 o                         
  17   5   4        247.65        223.25        16.89 o                         
  18   5   4         10.03         23.91        12.57 o                         
  19   5   4        211.87        178.75        14.18 o                         
 -22   6   4         67.95         96.36        30.60 o                         
 -21   6   4         50.64         56.53        12.02 o                         
 -20   6   4          0.34         16.04        10.47 o                         
 -19   6   4          0.55          0.37         9.92 o                         
 -18   6   4        433.22        426.34        12.32 o                         
 -17   6   4        455.60        464.40        12.15 o                         
 -16   6   4         41.03         26.66        11.80 o                         
 -15   6   4       1363.45       1326.25        30.55 o                         
 -14   6   4        555.36        538.24        12.68 o                         
 -13   6   4        756.11        797.78        16.58 o                         
 -12   6   4        919.69        975.53        30.89 o                         
 -11   6   4        479.62        512.57        17.45 o                         
 -10   6   4        294.52        281.74        19.44 o                         
  -9   6   4        791.22        804.62        46.25 o                         
  -8   6   4        410.78        418.82        17.10 o                         
  -7   6   4        177.69        191.77        21.26 o                         
  -6   6   4         57.21         73.40        18.95 o                         
  -5   6   4          5.76         10.09        27.21 o                         
  -4   6   4        223.10        199.93        46.26 o                         
  -3   6   4       1365.30       1309.34       209.66 o                         
  -2   6   4       3412.42       3121.74       133.43 o                         
  -1   6   4       2993.56       2635.57       122.94 o                         
   0   6   4       2067.64       1939.55        50.91 o                         
   1   6   4       7517.03       7122.47       597.57 o                         
   2   6   4       1405.55       1345.72       132.88 o                         
   3   6   4       1629.01       1605.34       136.49 o                         
   4   6   4       1648.91       1650.98       184.65 o                         
   5   6   4         69.60         72.30        13.29 o                         
   6   6   4        125.66        145.31        20.19 o                         
   7   6   4         90.31         78.34        13.19 o                         
   8   6   4        299.41        270.23        52.17 o                         
   9   6   4        769.04        705.03       114.06 o                         
  10   6   4         18.89         36.33        21.24 o                         
  11   6   4        429.40        449.03        18.87 o                         
  12   6   4        412.37        433.27        40.14 o                         
  13   6   4        564.22        583.47        72.10 o                         
  14   6   4        502.94        523.80        51.88 o                         
  15   6   4        227.22        223.65        43.67 o                         
  16   6   4        446.63        419.87        51.09 o                         
  17   6   4         70.84         79.60        23.67 o                         
  18   6   4         27.53         34.99        14.59 o                         
 -20   7   4          0.03         -7.93        12.06 o                         
 -19   7   4          6.19         23.16        11.15 o                         
 -18   7   4          0.09          6.35        11.45 o                         
 -17   7   4         39.92         45.57        11.41 o                         
 -16   7   4         17.02         25.47        12.06 o                         
 -15   7   4         17.89         26.63        11.31 o                         
 -14   7   4          0.04         -5.42        13.06 o                         
 -13   7   4        321.31        323.72        16.02 o                         
 -12   7   4         70.34         91.08        12.30 o                         
 -11   7   4        716.61        748.54        43.54 o                         
 -10   7   4          0.30         10.25        12.29 o                         
  -9   7   4        690.89        627.37        29.96 o                         
  -8   7   4         41.30         57.96        12.55 o                         
  -7   7   4        368.54        334.22        44.84 o                         
  -6   7   4         52.88         40.47        30.60 o                         
  -5   7   4        431.52        406.03        51.59 o                         
  -4   7   4          9.17         11.67        18.40 o                         
  -3   7   4         24.93         35.19        14.25 o                         
  -2   7   4          0.72         -2.42        13.32 o                         
  -1   7   4        220.39        214.45        15.02 o                         
   0   7   4        444.22        443.44        20.58 o                         
   1   7   4        815.24        774.09        17.49 o                         
   2   7   4        155.76        161.93        12.93 o                         
   3   7   4          5.30         10.88         9.59 o                         
   4   7   4         50.46         40.24        14.59 o                         
   5   7   4        812.92        837.10       103.42 o                         
   6   7   4          4.91          5.27        11.96 o                         
   7   7   4        204.06        188.41        11.89 o                         
   8   7   4         54.65         68.49        18.12 o                         
   9   7   4         49.23         35.71        16.37 o                         
  10   7   4        111.61        119.23        13.99 o                         
  11   7   4          5.66         29.75        15.09 o                         
  12   7   4         14.21          6.11        13.87 o                         
  13   7   4         12.71         36.55        14.02 o                         
  14   7   4         86.80        101.95        20.68 o                         
  15   7   4         49.27         76.17        17.03 o                         
  16   7   4         17.70         14.01        16.79 o                         
 -19   8   4        131.46        106.94        13.79 o                         
 -18   8   4         23.49         32.97        11.13 o                         
 -17   8   4        303.35        237.56        12.58 o                         
 -16   8   4        144.13        132.83        13.22 o                         
 -15   8   4        860.85        822.32        35.08 o                         
 -14   8   4        681.15        679.47        46.60 o                         
 -13   8   4        189.29        210.01        15.18 o                         
 -12   8   4        456.30        507.26        36.05 o                         
 -11   8   4       1264.07       1369.01        71.40 o                         
 -10   8   4        797.99        877.00        32.72 o                         
  -9   8   4          1.75         17.59        14.85 o                         
  -8   8   4        215.10        226.96        13.25 o                         
  -7   8   4         42.76         34.84        13.11 o                         
  -6   8   4          1.76         -0.18        17.78 o                         
  -5   8   4        191.06        147.82        14.68 o                         
  -4   8   4        759.67        670.47        52.17 o                         
  -3   8   4       1393.89       1345.82        58.98 o                         
  -2   8   4        473.93        445.93        16.33 o                         
  -1   8   4       1226.82       1212.68        28.40 o                         
   0   8   4       3840.82       3798.60       141.89 o                         
   1   8   4       1951.84       1921.31       101.13 o                         
   2   8   4        510.56        490.35        24.12 o                         
   3   8   4       1273.99       1226.83        62.46 o                         
   4   8   4        327.07        344.60        15.13 o                         
   5   8   4        222.30        241.07        15.20 o                         
   6   8   4         33.33         36.30        11.58 o                         
   7   8   4        181.67        202.90        31.35 o                         
   8   8   4         41.67         20.27        14.12 o                         
   9   8   4         73.93         92.52        15.93 o                         
  10   8   4        124.60        143.28        58.99 o                         
  11   8   4        379.63        345.69        56.40 o                         
  12   8   4        368.79        392.16        45.77 o                         
  13   8   4        237.18        235.08        16.04 o                         
  14   8   4        146.25        123.62        16.22 o                         
  15   8   4        217.01        181.36        26.30 o                         
 -17   9   4         54.12         35.50        13.47 o                         
 -16   9   4         70.52         75.30        12.62 o                         
 -15   9   4        104.49        105.59        14.25 o                         
 -14   9   4        121.11        112.06        12.84 o                         
 -13   9   4         80.98         90.56        13.55 o                         
 -12   9   4          7.90         11.22        14.96 o                         
 -11   9   4          0.58          4.03        12.23 o                         
 -10   9   4        172.90        172.38        14.32 o                         
  -9   9   4        143.49        127.70        14.30 o                         
  -8   9   4        420.74        395.03        15.65 o                         
  -7   9   4         16.58         40.92        14.34 o                         
  -6   9   4        405.29        440.15        41.11 o                         
  -5   9   4        466.67        490.47        44.53 o                         
  -4   9   4         65.60         83.91        15.47 o                         
  -3   9   4        260.36        243.31        12.85 o                         
  -2   9   4        140.01        134.18        13.66 o                         
  -1   9   4        186.47        197.02        14.87 o                         
   0   9   4         58.59         67.43        11.29 o                         
   1   9   4        143.61        156.33        12.58 o                         
   2   9   4        280.58        265.89        12.04 o                         
   3   9   4         21.46         16.45        14.28 o                         
   4   9   4        472.04        485.72        27.91 o                         
   5   9   4        194.29        224.21        22.41 o                         
   6   9   4        325.25        370.86        38.78 o                         
   7   9   4        125.65        162.32        26.38 o                         
   8   9   4         36.71         46.95        25.00 o                         
   9   9   4         83.35         80.32        18.89 o                         
  10   9   4        260.96        218.93        62.04 o                         
  11   9   4          0.10         14.55        24.85 o                         
  12   9   4         63.77         66.81        18.56 o                         
  13   9   4         25.72         40.76        22.74 o                         
 -14  10   4          7.13          1.48        15.14 o                         
 -13  10   4        102.46        104.31        14.65 o                         
 -12  10   4        111.68         98.30        16.23 o                         
 -11  10   4         30.42          9.89        13.36 o                         
 -10  10   4         16.14         22.56        13.39 o                         
  -9  10   4         68.18         81.97        24.23 o                         
  -8  10   4        161.52        157.78        25.08 o                         
  -7  10   4        126.84        112.05        36.72 o                         
  -6  10   4         61.59         40.25        16.95 o                         
  -5  10   4         62.30         51.58        14.07 o                         
  -4  10   4          9.70         24.44        13.48 o                         
  -3  10   4        212.59        227.70        18.40 o                         
  -2  10   4         64.73         79.59        11.83 o                         
  -1  10   4        343.78        343.07        15.70 o                         
   0  10   4         10.38         14.09        10.41 o                         
   1  10   4         83.46         87.95        13.36 o                         
   2  10   4        239.76        284.71        14.73 o                         
   3  10   4         72.56         61.61        10.84 o                         
   4  10   4         19.02         31.42        12.21 o                         
   5  10   4         35.54         31.11        12.20 o                         
   6  10   4        164.78        193.36        13.87 o                         
   7  10   4          3.69          6.61        13.99 o                         
   8  10   4         46.50         37.09        16.40 o                         
   9  10   4         90.84         79.96        17.61 o                         
  10  10   4          9.53         20.49        19.43 o                         
  11  10   4         43.41         82.78        33.86 o                         
 -11  11   4         41.60         57.41        30.08 o                         
 -10  11   4         36.46         -0.06        15.42 o                         
  -9  11   4         44.58         19.91        21.83 o                         
  -8  11   4        243.14        255.91        51.11 o                         
  -7  11   4        424.15        438.01        40.15 o                         
  -6  11   4        178.55        170.80        30.43 o                         
  -5  11   4        119.08        111.26        19.08 o                         
  -4  11   4        174.29        192.23        15.65 o                         
  -3  11   4        408.62        404.96        41.64 o                         
  -2  11   4         77.29         72.67        14.33 o                         
  -1  11   4          0.92          3.46        12.02 o                         
   0  11   4          3.59         22.31        12.18 o                         
   1  11   4          5.45         14.56        13.53 o                         
   2  11   4        138.82        147.84        17.31 o                         
   3  11   4         40.37         43.90        13.30 o                         
   4  11   4        305.29        265.01        20.76 o                         
   5  11   4        147.88        129.25        14.82 o                         
   6  11   4         88.09         90.05        18.52 o                         
   7  11   4        115.73        100.35        39.26 o                         
  -3  12   4         12.64         29.61        30.63 o                         
  -2  12   4        113.59        107.67        24.04 o                         
  -1  12   4         30.48         32.62        17.69 o                         
   0  12   4          0.60          5.52        17.21 o                         
 -24   1   5         39.21         49.07        16.84 o                         
 -23   1   5         15.12          7.37        16.51 o                         
 -22   1   5        210.81        217.33        16.52 o                         
 -21   1   5        109.77        128.64        11.67 o                         
 -20   1   5       1079.54       1080.40        33.69 o                         
 -19   1   5        461.40        478.74        13.00 o                         
 -18   1   5       1190.21       1232.92        17.20 o                         
 -17   1   5       3335.27       3501.68        61.12 o                         
 -16   1   5       1717.82       1787.01        24.75 o                         
 -15   1   5       2334.76       2422.12        35.33 o                         
 -14   1   5       1170.92       1154.47        13.60 o                         
 -13   1   5       7790.96       8078.21        62.76 o                         
 -12   1   5          0.70          2.98         8.48 o                         
 -11   1   5       2304.46       2314.78        25.74 o                         
 -10   1   5        217.83        236.30        10.21 o                         
  -9   1   5        500.80        452.24        12.89 o                         
  -8   1   5       4092.14       3949.78        90.47 o                         
  -7   1   5       2593.60       2538.50       140.73 o                         
  -6   1   5      10075.44       9029.93       784.11 o                         
  -5   1   5      19263.07      16770.27      1722.49 o                         
  -4   1   5       4117.22       3339.21       205.12 o                         
  -3   1   5      12115.83      10647.32       555.63 o                         
  -2   1   5      10189.67       9200.85       881.38 o                         
  -1   1   5      19356.61      17921.92      1724.34 o                         
   0   1   5        739.73        658.51        69.38 o                         
   1   1   5       4506.55       4357.07       146.46 o                         
   2   1   5        231.41        246.58        15.71 o                         
   3   1   5       1109.64       1013.70        45.22 o                         
   4   1   5       1127.77       1269.83        24.82 o                         
   5   1   5         26.87         30.79        14.15 o                         
   6   1   5       3287.32       3397.53        49.94 o                         
   7   1   5       1520.72       1591.52        21.08 o                         
   8   1   5       1900.96       1951.47        20.00 o                         
   9   1   5       4083.26       4197.39       224.20 o                         
  10   1   5       3926.39       4024.08        76.36 o                         
  11   1   5       2746.96       2730.49       124.45 o                         
  12   1   5        355.22        383.41        14.92 o                         
  13   1   5       1965.26       2074.47        19.35 o                         
  14   1   5         79.35         94.38        10.30 o                         
  15   1   5        377.62        413.89        10.74 o                         
  16   1   5          0.33          2.67         9.75 o                         
  17   1   5         66.06         97.65        10.15 o                         
  18   1   5          1.00         -5.38         9.56 o                         
  19   1   5          3.38         14.08        10.66 o                         
  20   1   5          7.50         15.76        10.60 o                         
 -24   2   5        130.06         98.86        17.42 o                         
 -23   2   5        225.81        243.82        43.01 o                         
 -22   2   5        471.07        473.76        16.65 o                         
 -21   2   5        331.10        341.18        16.71 o                         
 -20   2   5          3.65          7.25        10.70 o                         
 -19   2   5        353.05        346.66        11.54 o                         
 -18   2   5          6.63         11.88        18.44 o                         
 -17   2   5        131.95        146.41        12.60 o                         
 -16   2   5         16.95         24.48        12.35 o                         
 -15   2   5        396.63        411.14        13.06 o                         
 -14   2   5       1580.51       1608.38        18.29 o                         
 -13   2   5          8.06         25.93        13.20 o                         
 -12   2   5       2148.31       2139.87        49.87 o                         
 -11   2   5       5168.07       5161.27        39.12 o                         
 -10   2   5       5420.90       5495.83        58.20 o                         
  -9   2   5       4477.63       4438.72        47.15 o                         
  -8   2   5       6654.30       6927.75       126.19 o                         
  -7   2   5       8989.63       8693.78       434.51 o                         
  -6   2   5       2861.10       2730.12       227.07 o                         
  -5   2   5       1027.87        945.25        71.35 o                         
  -4   2   5        176.13        207.22        15.91 o                         
  -3   2   5         70.76         89.01        12.69 o                         
  -2   2   5       4592.96       4011.25       220.42 o                         
  -1   2   5       1509.16       1224.90        87.13 o                         
   0   2   5       5059.67       4674.77       483.60 o                         
   1   2   5       5295.46       5228.28       439.40 o                         
   2   2   5       1841.83       1727.72       131.51 o                         
   3   2   5       5264.35       5119.61       217.88 o                         
   4   2   5       3160.38       3146.79       128.04 o                         
   5   2   5       2642.26       2456.20        95.45 o                         
   6   2   5        774.33        760.43        15.34 o                         
   7   2   5       1654.03       1667.40        18.63 o                         
   8   2   5        428.99        432.72        13.87 o                         
   9   2   5        435.07        476.65        15.94 o                         
  10   2   5          5.26         10.59        17.60 o                         
  11   2   5         74.44         95.52        11.69 o                         
  12   2   5         53.30         72.86        11.51 o                         
  13   2   5        274.33        257.22        31.45 o                         
  14   2   5        460.14        453.92        15.03 o                         
  15   2   5        367.45        355.07        11.54 o                         
  16   2   5        275.54        268.50        17.00 o                         
  17   2   5        392.83        364.12        11.38 o                         
  18   2   5        159.50        151.79        12.20 o                         
  19   2   5        534.33        469.49        14.13 o                         
 -24   3   5         55.52         44.65        13.62 o                         
 -23   3   5          1.36          5.44        11.39 o                         
 -22   3   5         94.03         93.19        11.86 o                         
 -21   3   5         95.04        107.12        11.81 o                         
 -20   3   5        109.77        114.80        12.15 o                         
 -19   3   5        161.29        180.36        12.40 o                         
 -18   3   5        388.98        373.63        23.95 o                         
 -17   3   5         72.97         80.74        11.83 o                         
 -16   3   5         34.52         40.69        12.17 o                         
 -15   3   5        853.12        907.85        15.40 o                         
 -14   3   5        197.43        226.67        17.07 o                         
 -13   3   5        174.08        196.78        16.66 o                         
 -12   3   5        675.47        658.79        14.02 o                         
 -11   3   5        929.77        863.98        24.05 o                         
 -10   3   5         11.20         31.01        11.40 o                         
  -9   3   5         37.93         42.76        15.16 o                         
  -8   3   5       2067.75       1858.16       100.02 o                         
  -7   3   5         10.63         21.11        17.53 o                         
  -6   3   5        740.75        779.73        63.46 o                         
  -5   3   5        499.50        435.51        79.25 o                         
  -4   3   5        342.50        263.80        18.90 o                         
  -3   3   5       3572.14       3225.61       261.08 o                         
  -2   3   5        494.24        431.92        29.54 o                         
  -1   3   5          6.70         31.21        11.95 o                         
   0   3   5       1189.29       1121.03        60.72 o                         
   1   3   5       4085.53       3898.78       287.84 o                         
   2   3   5        122.40        122.82        10.61 o                         
   3   3   5          2.49         -0.75        11.11 o                         
   4   3   5         27.56         21.77        10.92 o                         
   5   3   5         71.26         63.19         9.52 o                         
   6   3   5          0.26          0.89        11.64 o                         
   7   3   5        665.42        654.10        15.05 o                         
   8   3   5        620.05        603.29        14.87 o                         
   9   3   5        256.18        251.93        37.64 o                         
  10   3   5         73.68         95.36        11.96 o                         
  11   3   5       1176.08       1246.45        50.49 o                         
  12   3   5        257.73        282.76        12.87 o                         
  13   3   5        206.28        259.90        25.23 o                         
  14   3   5         40.39         50.69        16.59 o                         
  15   3   5         16.57         15.63        16.18 o                         
  16   3   5          1.62         -2.99        15.39 o                         
  17   3   5         15.56         20.58        10.74 o                         
  18   3   5         10.38         12.48        11.12 o                         
  19   3   5         27.18         28.32        12.55 o                         
 -23   4   5        543.65        500.59        47.07 o                         
 -22   4   5         84.92         79.32        13.17 o                         
 -21   4   5        304.45        334.57        24.41 o                         
 -20   4   5        216.41        234.39        12.42 o                         
 -19   4   5        498.83        503.94        18.06 o                         
 -18   4   5         64.97         58.53        10.46 o                         
 -17   4   5         51.21         59.00        10.64 o                         
 -16   4   5         59.29         64.84        10.16 o                         
 -15   4   5         41.08         31.44        11.11 o                         
 -14   4   5        596.80        601.63        23.51 o                         
 -13   4   5       2109.78       2083.57        38.45 o                         
 -12   4   5       3981.52       4103.03        59.44 o                         
 -11   4   5       1489.20       1512.28        34.69 o                         
 -10   4   5       3432.86       3437.05        80.83 o                         
  -9   4   5      13247.83      13061.42       663.56 o                         
  -8   4   5       4833.99       4702.08       238.47 o                         
  -7   4   5       5178.52       4972.40       714.12 o                         
  -6   4   5       1187.42       1105.25       192.18 o                         
  -5   4   5       5142.99       4433.32       703.94 o                         
  -4   4   5          6.12         30.07        16.41 o                         
  -3   4   5          0.12         46.62        23.60 o                         
  -2   4   5       7141.86       6158.84        71.62 o                         
  -1   4   5        321.65        342.06        21.00 o                         
   0   4   5       2141.40       2040.72       143.48 o                         
   1   4   5       6516.95       5895.23       675.16 o                         
   2   4   5       5036.36       4585.34       460.97 o                         
   3   4   5       7366.33       7092.92       738.70 o                         
   4   4   5       2289.66       2204.08       183.95 o                         
   5   4   5       5246.35       4919.08       361.29 o                         
   6   4   5       3186.11       3030.66       225.68 o                         
   7   4   5       4290.23       4153.04       256.17 o                         
   8   4   5         17.09         24.89        13.46 o                         
   9   4   5        532.48        499.49        61.86 o                         
  10   4   5         99.03        109.52        11.83 o                         
  11   4   5         21.24         15.65        13.22 o                         
  12   4   5        243.77        242.42        14.92 o                         
  13   4   5        344.57        370.79        13.91 o                         
  14   4   5        649.53        616.49        15.03 o                         
  15   4   5        290.51        283.21        14.09 o                         
  16   4   5        462.93        504.75        17.00 o                         
  17   4   5        796.98        712.71        34.77 o                         
  18   4   5        341.98        337.81        24.96 o                         
 -22   5   5         91.54         86.19        11.28 o                         
 -21   5   5         11.89         15.19        10.06 o                         
 -20   5   5          0.11          2.47        12.71 o                         
 -19   5   5        384.84        398.31        12.12 o                         
 -18   5   5        409.02        398.93        12.44 o                         
 -17   5   5         16.09         30.01        11.09 o                         
 -16   5   5         57.02         85.72        10.40 o                         
 -15   5   5        493.68        498.79        13.64 o                         
 -14   5   5       1785.42       1894.16        31.40 o                         
 -13   5   5        341.76        341.70        11.30 o                         
 -12   5   5         29.62         42.23        10.81 o                         
 -11   5   5        116.10        133.96        12.04 o                         
 -10   5   5        243.82        264.37        14.26 o                         
  -9   5   5        198.07        223.56        21.97 o                         
  -8   5   5        366.56        412.50        54.13 o                         
  -7   5   5        994.29        906.81       147.72 o                         
  -6   5   5        120.36        108.02        25.36 o                         
  -5   5   5        326.13        326.39        68.05 o                         
  -4   5   5       1638.41       1471.76       191.47 o                         
  -3   5   5       2450.61       2206.78       128.53 o                         
  -2   5   5       1042.40        924.41        27.94 o                         
  -1   5   5        182.75        202.18        17.45 o                         
   0   5   5       2335.06       2216.95       220.88 o                         
   1   5   5        418.75        382.43        24.86 o                         
   2   5   5        295.06        272.93        29.53 o                         
   3   5   5         16.53          1.33        13.20 o                         
   4   5   5          0.13         -6.96        13.99 o                         
   5   5   5         97.70        103.19        19.29 o                         
   6   5   5         95.99        111.93        13.08 o                         
   7   5   5        961.85        956.60        92.96 o                         
   8   5   5       1848.13       1710.80       211.26 o                         
   9   5   5        264.25        284.52        32.24 o                         
  10   5   5        113.29        153.96        20.51 o                         
  11   5   5        504.19        504.34        35.98 o                         
  12   5   5        573.71        559.04        48.40 o                         
  13   5   5          6.03          7.67        15.18 o                         
  14   5   5          4.65         -1.66        18.15 o                         
  15   5   5        146.71        140.02        17.38 o                         
  16   5   5         21.39         11.96        23.22 o                         
  17   5   5         47.45         53.63        19.97 o                         
  18   5   5         23.62         22.82        12.78 o                         
 -21   6   5        122.77        130.41        15.84 o                         
 -20   6   5         36.54         27.88        11.92 o                         
 -19   6   5         49.22         68.61        12.52 o                         
 -18   6   5         16.33         24.85        10.29 o                         
 -17   6   5         26.50         29.56         9.35 o                         
 -16   6   5        235.22        233.48        11.28 o                         
 -15   6   5         55.21         61.92        10.63 o                         
 -14   6   5        353.72        337.93        19.11 o                         
 -13   6   5         89.17         85.86        10.92 o                         
 -12   6   5        620.39        607.74        36.14 o                         
 -11   6   5       1728.83       1655.24       139.28 o                         
 -10   6   5        576.56        508.99        49.69 o                         
  -9   6   5        502.80        524.75        17.97 o                         
  -8   6   5        111.12        120.74        14.93 o                         
  -7   6   5       2811.81       2579.44       325.22 o                         
  -6   6   5        193.63        191.17        16.43 o                         
  -5   6   5        903.33        844.79       112.51 o                         
  -4   6   5       1123.09       1054.87       149.23 o                         
  -3   6   5        271.18        267.33        20.82 o                         
  -2   6   5          6.30         46.37        20.26 o                         
  -1   6   5        919.38        873.39        48.24 o                         
   0   6   5       4128.64       3761.08       187.24 o                         
   1   6   5        112.20        101.78        20.60 o                         
   2   6   5         26.08         34.27        13.95 o                         
   3   6   5       2673.03       2584.29       282.24 o                         
   4   6   5        622.51        592.90        43.26 o                         
   5   6   5       1625.43       1645.33       152.55 o                         
   6   6   5         21.58         39.68        11.48 o                         
   7   6   5        358.42        402.65        66.56 o                         
   8   6   5         44.61         39.62        12.57 o                         
   9   6   5        247.58        278.24        50.54 o                         
  10   6   5        105.68         99.33        15.67 o                         
  11   6   5         18.84         26.48        17.88 o                         
  12   6   5          2.75        -11.69        13.23 o                         
  13   6   5         41.24         32.47        15.48 o                         
  14   6   5          4.96         29.79        16.42 o                         
  15   6   5        110.58        113.77        20.02 o                         
  16   6   5        106.63        115.18        28.48 o                         
  17   6   5        147.78        111.93        23.09 o                         
 -20   7   5        367.40        291.45        18.41 o                         
 -19   7   5        118.03        100.76        12.36 o                         
 -18   7   5        230.13        224.77        12.93 o                         
 -17   7   5        211.83        209.98        12.75 o                         
 -16   7   5       1272.92       1263.53        53.29 o                         
 -15   7   5        740.12        774.28        31.34 o                         
 -14   7   5         47.26         67.19        11.29 o                         
 -13   7   5       1045.79       1093.18        90.22 o                         
 -12   7   5        854.28        908.26        67.58 o                         
 -11   7   5        205.42        278.33        26.49 o                         
 -10   7   5        125.71        126.20        17.29 o                         
  -9   7   5        185.34        164.67        22.94 o                         
  -8   7   5        113.14        122.07        35.11 o                         
  -7   7   5        653.50        595.50       102.23 o                         
  -6   7   5       2874.09       2576.89       457.22 o                         
  -5   7   5       1422.01       1306.61       185.53 o                         
  -4   7   5       1577.25       1490.22       167.43 o                         
  -3   7   5       3580.47       3419.79       363.86 o                         
  -2   7   5       1838.66       1791.36        65.90 o                         
  -1   7   5       1009.94        995.44        38.19 o                         
   0   7   5       2790.58       2734.55       189.88 o                         
   1   7   5         91.27         98.68        14.87 o                         
   2   7   5          3.20         24.24        12.24 o                         
   3   7   5        142.83        156.33        19.41 o                         
   4   7   5          0.57         15.13        14.06 o                         
   5   7   5        634.29        658.82        63.64 o                         
   6   7   5        497.68        532.55        53.13 o                         
   7   7   5        194.80        213.52        14.64 o                         
   8   7   5        663.30        696.56       135.29 o                         
   9   7   5        772.52        915.34        71.13 o                         
  10   7   5        691.74        683.60       118.84 o                         
  11   7   5        262.39        235.21        39.24 o                         
  12   7   5        139.95        140.31        17.05 o                         
  13   7   5        396.19        422.54        83.71 o                         
  14   7   5        151.95        149.54        36.74 o                         
  15   7   5         80.80         84.80        24.30 o                         
 -18   8   5        141.47        127.65        14.33 o                         
 -17   8   5          0.22         19.42        12.14 o                         
 -16   8   5         78.92         78.27        12.59 o                         
 -15   8   5         72.82         57.42        12.39 o                         
 -14   8   5        103.33         72.10        13.39 o                         
 -13   8   5          3.42          0.22        14.20 o                         
 -12   8   5          6.40         27.59        17.01 o                         
 -11   8   5          1.97         34.47        14.27 o                         
 -10   8   5        268.15        309.31        24.65 o                         
  -9   8   5        142.68        169.31        19.60 o                         
  -8   8   5        112.74        138.30        15.41 o                         
  -7   8   5        157.77        145.43        36.77 o                         
  -6   8   5        930.34        951.49       131.37 o                         
  -5   8   5        208.91        182.73        32.63 o                         
  -4   8   5         54.74         67.91        17.96 o                         
  -3   8   5         12.18         12.12        15.41 o                         
  -2   8   5         60.15         43.23        18.47 o                         
  -1   8   5        233.72        207.06        15.43 o                         
   0   8   5        220.30        195.41        18.16 o                         
   1   8   5          3.95         -3.50        14.20 o                         
   2   8   5          2.07         39.08        13.76 o                         
   3   8   5         33.73         30.15        14.19 o                         
   4   8   5        114.42        140.50        15.96 o                         
   5   8   5         21.45         19.77        13.13 o                         
   6   8   5          2.38        -12.96        12.96 o                         
   7   8   5          0.32          5.06        11.66 o                         
   8   8   5        120.93        120.17        21.97 o                         
   9   8   5          1.40         22.35        14.33 o                         
  10   8   5          7.47         25.52        17.36 o                         
  11   8   5         42.19         69.43        17.08 o                         
  12   8   5         12.15         18.14        27.65 o                         
  13   8   5         11.72          3.54        15.02 o                         
  14   8   5         67.83         36.79        16.17 o                         
 -16   9   5         70.71         62.32        14.39 o                         
 -15   9   5        323.46        274.35        18.08 o                         
 -14   9   5         66.70         88.48        22.09 o                         
 -13   9   5        159.73        161.44        23.49 o                         
 -12   9   5          5.75         -4.00        15.47 o                         
 -11   9   5         50.99         63.52        28.78 o                         
 -10   9   5         23.06         23.28        14.36 o                         
  -9   9   5          1.10         23.52        17.33 o                         
  -8   9   5        453.03        411.86        52.62 o                         
  -7   9   5        330.11        347.28       115.48 o                         
  -6   9   5        155.19        124.73        16.13 o                         
  -5   9   5        580.78        582.82        79.62 o                         
  -4   9   5        296.42        301.50        16.31 o                         
  -3   9   5        654.28        749.10        39.35 o                         
  -2   9   5        299.55        312.09        45.65 o                         
  -1   9   5        346.22        363.51        19.91 o                         
   0   9   5        165.42        198.48        17.55 o                         
   1   9   5        492.89        492.16        25.12 o                         
   2   9   5          1.49         23.30        14.19 o                         
   3   9   5         46.28         65.97        27.05 o                         
   4   9   5         81.44         79.73        12.99 o                         
   5   9   5          0.45         -2.90        17.45 o                         
   6   9   5         23.09         38.93        13.78 o                         
   7   9   5         86.43        104.55        15.91 o                         
   8   9   5        248.16        237.18        19.42 o                         
   9   9   5        153.38        153.79        42.58 o                         
  10   9   5         92.89         90.53        16.41 o                         
  11   9   5        278.46        245.51        67.32 o                         
  12   9   5        183.52        154.23        19.81 o                         
 -14  10   5          3.43         18.17        15.88 o                         
 -13  10   5        114.95         98.21        16.48 o                         
 -12  10   5        195.95        181.67        19.69 o                         
 -11  10   5        109.87        103.55        16.47 o                         
 -10  10   5        263.59        274.95        49.32 o                         
  -9  10   5        191.74        197.76        18.99 o                         
  -8  10   5        797.98        726.50        96.46 o                         
  -7  10   5        138.36        170.66        31.38 o                         
  -6  10   5        148.84        202.67        17.65 o                         
  -5  10   5          4.13         15.76        14.82 o                         
  -4  10   5         11.77         34.41        17.83 o                         
  -3  10   5         29.68         17.56        17.25 o                         
  -2  10   5         79.73         81.76        15.33 o                         
  -1  10   5         90.33         87.37        16.52 o                         
   0  10   5        136.64        123.95        14.54 o                         
   1  10   5        179.61        189.94        16.91 o                         
   2  10   5        131.90        133.16        16.84 o                         
   3  10   5        218.14        235.19        24.97 o                         
   4  10   5        199.11        203.22        24.70 o                         
   5  10   5         61.53         74.59        14.78 o                         
   6  10   5        243.74        252.12        18.31 o                         
   7  10   5         38.00         32.28        14.31 o                         
   8  10   5         60.93         43.48        17.23 o                         
   9  10   5         48.29         25.19        26.05 o                         
 -10  11   5          0.07          3.14        18.01 o                         
  -9  11   5          0.23         16.92        22.60 o                         
  -8  11   5         17.73         21.11        18.29 o                         
  -7  11   5          0.06          0.71        20.56 o                         
  -6  11   5         32.66         36.59        18.03 o                         
  -5  11   5          4.93         20.61        16.18 o                         
  -4  11   5          0.19         32.33        22.08 o                         
  -3  11   5         20.53         32.50        23.27 o                         
  -2  11   5         11.15         43.83        23.45 o                         
  -1  11   5         46.43         60.85        18.19 o                         
   0  11   5          1.58         20.47        14.03 o                         
   1  11   5         47.59         63.71        16.27 o                         
   2  11   5         37.57         41.93        16.93 o                         
   3  11   5         24.65         28.97        16.95 o                         
   4  11   5          0.77         20.78        15.15 o                         
   5  11   5          7.12         23.10        16.77 o                         
 -24   0   6         39.01         26.39        29.15 o                         
 -23   0   6        138.80        164.23        30.37 o                         
 -22   0   6       1438.70       1625.17        34.88 o                         
 -21   0   6        334.39        410.23        29.28 o                         
 -20   0   6       1680.83       1746.29        23.91 o                         
 -19   0   6        808.17        841.94        32.33 o                         
 -18   0   6       3618.51       3868.54        26.61 o                         
 -17   0   6       1182.12       1230.96        20.09 o                         
 -16   0   6       1703.59       1792.00        35.44 o                         
 -15   0   6        165.75        176.83        12.77 o                         
 -14   0   6       1113.73       1073.75        20.57 o                         
 -13   0   6        699.16        683.81        23.94 o                         
 -12   0   6       4040.08       4176.90        44.92 o                         
 -11   0   6       3594.42       3744.59        29.45 o                         
 -10   0   6       9386.66       9362.63       488.03 o                         
  -9   0   6       4813.53       4518.77       298.99 o                         
  -8   0   6      16485.58      15587.13      2215.95 o                         
  -7   0   6       5423.19       4862.09       763.23 o                         
  -6   0   6      15852.43      14206.72      2056.14 o                         
  -5   0   6        495.99        704.52       112.48 o                         
  -4   0   6       2676.05       2090.70        31.67 o                         
  -3   0   6       4598.99       4194.48       482.12 o                         
  -2   0   6       3068.25       2508.36       404.10 o                         
  -1   0   6        987.47        923.46       125.61 o                         
   0   0   6        154.08        185.29        25.56 o                         
   1   0   6       1030.46       1089.27       126.19 o                         
   2   0   6         33.58         41.70        21.31 o                         
   3   0   6       4428.01       4333.10        42.69 o                         
   4   0   6       3095.10       2974.44        36.29 o                         
   5   0   6       1218.96       1316.55        26.49 o                         
   6   0   6      10438.89      11057.51        59.42 o                         
   7   0   6       3524.40       3678.07        36.33 o                         
   8   0   6       3784.41       3814.80        36.98 o                         
   9   0   6       5163.23       5490.30        45.86 o                         
  10   0   6       2655.62       2800.72        30.84 o                         
  11   0   6         42.52         52.79        17.35 o                         
  12   0   6       1140.31       1278.35        19.33 o                         
  13   0   6        124.44        150.29        12.17 o                         
  14   0   6         83.37         81.16        12.09 o                         
  15   0   6         28.39         39.19        13.36 o                         
  16   0   6         14.86         20.68        12.62 o                         
  17   0   6         97.59         80.61        13.55 o                         
  18   0   6        484.24        393.56        29.06 o                         
  19   0   6        461.18        429.16        79.75 o                         
 -24   1   6        138.98         86.13        22.63 o                         
 -23   1   6        136.61        128.01        22.70 o                         
 -22   1   6         36.30         58.71        18.15 o                         
 -21   1   6         79.95         95.98        12.04 o                         
 -20   1   6         30.82         49.64        12.99 o                         
 -19   1   6         89.03         85.68        10.42 o                         
 -18   1   6        130.67        142.63         9.76 o                         
 -17   1   6        988.42       1000.90        12.66 o                         
 -16   1   6        219.79        222.69        10.48 o                         
 -15   1   6        473.12        504.73        10.51 o                         
 -14   1   6       1037.50       1028.50        15.75 o                         
 -13   1   6        895.28        925.16        13.25 o                         
 -12   1   6       1090.22       1131.80        18.32 o                         
 -11   1   6         12.28         18.84         9.32 o                         
 -10   1   6          7.91         18.61        12.53 o                         
  -9   1   6        578.57        562.42        19.69 o                         
  -8   1   6        608.26        548.04        44.41 o                         
  -7   1   6         69.29         65.73        12.42 o                         
  -6   1   6          2.93         29.19        14.58 o                         
  -5   1   6        326.74        353.47        23.37 o                         
  -4   1   6          3.27         18.82        15.29 o                         
  -3   1   6        364.03        334.41        17.66 o                         
  -2   1   6       2935.28       2484.15       246.02 o                         
  -1   1   6       1558.40       1449.31       103.34 o                         
   0   1   6        519.54        462.81        47.01 o                         
   1   1   6          1.82          6.79        11.86 o                         
   2   1   6       3340.05       3338.02       171.73 o                         
   3   1   6       1420.68       1368.20        22.66 o                         
   4   1   6        386.36        361.38        37.90 o                         
   5   1   6          5.63          2.20        14.67 o                         
   6   1   6         14.50          4.56        13.34 o                         
   7   1   6       1559.96       1604.44        21.02 o                         
   8   1   6         31.08         43.32        14.75 o                         
   9   1   6        795.50        789.24        24.04 o                         
  10   1   6         12.60         30.05        10.33 o                         
  11   1   6        234.46        249.93        12.40 o                         
  12   1   6       1063.75       1068.86        16.44 o                         
  13   1   6        315.95        334.04        12.99 o                         
  14   1   6        528.44        563.88        11.52 o                         
  15   1   6        194.60        203.36        12.89 o                         
  16   1   6        109.10        110.02        10.44 o                         
  17   1   6        118.31        105.28        11.16 o                         
  18   1   6         84.99         89.71        10.49 o                         
  19   1   6          0.07         40.38        20.93 o                         
 -24   2   6        148.05        106.80        15.36 o                         
 -23   2   6         35.87         31.52        11.88 o                         
 -22   2   6        215.45        199.24        13.45 o                         
 -21   2   6        198.50        189.07        12.11 o                         
 -20   2   6       1023.54       1144.32        16.84 o                         
 -19   2   6        408.26        388.63        13.80 o                         
 -18   2   6       1011.70       1060.42        15.39 o                         
 -17   2   6          1.89          3.69        11.77 o                         
 -16   2   6       1581.77       1658.04        16.06 o                         
 -15   2   6        250.86        235.40        11.64 o                         
 -14   2   6        119.70        135.74        10.96 o                         
 -13   2   6        633.52        615.95        13.25 o                         
 -12   2   6          1.37         13.65        11.07 o                         
 -11   2   6         26.70         28.01        10.62 o                         
 -10   2   6       6251.33       6024.70       176.12 o                         
  -9   2   6       4345.76       4150.07       220.53 o                         
  -8   2   6       7464.61       6836.77       480.66 o                         
  -7   2   6        637.46        668.49        66.54 o                         
  -6   2   6       7085.22       6283.09       483.85 o                         
  -5   2   6       2783.73       2410.14       135.57 o                         
  -4   2   6       2698.39       2542.16       109.62 o                         
  -3   2   6         56.83         72.48        14.68 o                         
  -2   2   6       2479.58       2081.35       117.78 o                         
  -1   2   6       1106.52        867.36        76.13 o                         
   0   2   6         87.07         74.69        13.81 o                         
   1   2   6        162.79        136.96        11.76 o                         
   2   2   6       1957.37       1911.50       139.17 o                         
   3   2   6        363.48        445.58        41.14 o                         
   4   2   6       2888.50       2872.65       134.42 o                         
   5   2   6       1389.80       1359.04        74.48 o                         
   6   2   6       4492.68       4704.73        85.80 o                         
   7   2   6        773.81        809.64        12.48 o                         
   8   2   6       1203.81       1284.88        54.22 o                         
   9   2   6        254.16        234.70        10.54 o                         
  10   2   6       1557.88       1686.16        23.07 o                         
  11   2   6          3.67         15.66        10.05 o                         
  12   2   6         43.28         69.72        15.89 o                         
  13   2   6         23.45         27.38         9.62 o                         
  14   2   6          0.91          4.58         9.77 o                         
  15   2   6        108.27        130.01        13.13 o                         
  16   2   6         30.80         41.76         9.58 o                         
  17   2   6          4.60          7.36         9.84 o                         
  18   2   6        176.22        167.28        10.83 o                         
 -23   3   6         19.37         25.97        11.96 o                         
 -22   3   6        152.48        151.39        13.14 o                         
 -21   3   6        145.20        137.27        11.74 o                         
 -20   3   6          2.88         27.47        11.88 o                         
 -19   3   6        257.03        255.57        12.96 o                         
 -18   3   6        279.38        290.17        13.50 o                         
 -17   3   6        198.22        223.43        12.83 o                         
 -16   3   6       3217.52       3414.29        23.24 o                         
 -15   3   6       1849.83       1897.02        23.54 o                         
 -14   3   6       5186.15       5276.56       101.75 o                         
 -13   3   6       2996.54       3169.06        94.15 o                         
 -12   3   6       1071.45       1170.90        48.60 o                         
 -11   3   6       1744.27       1697.27        88.37 o                         
 -10   3   6       3787.99       3540.01       172.09 o                         
  -9   3   6        554.46        516.36        41.83 o                         
  -8   3   6       1496.83       1425.36       102.99 o                         
  -7   3   6        515.45        526.74        23.03 o                         
  -6   3   6         14.77         16.05        13.11 o                         
  -5   3   6         49.86         51.71        19.24 o                         
  -4   3   6       5132.28       4401.02       406.78 o                         
  -3   3   6       8726.49       7778.51       200.23 o                         
  -2   3   6       9100.76       7468.45       445.12 o                         
  -1   3   6       4498.94       3761.97       237.98 o                         
   0   3   6      12348.73      10884.50      1039.80 o                         
   1   3   6       4873.91       4667.39       323.47 o                         
   2   3   6       3843.21       3813.52       230.98 o                         
   3   3   6       1145.10       1156.64        50.21 o                         
   4   3   6       1131.77       1075.42        56.72 o                         
   5   3   6        283.25        295.82        15.05 o                         
   6   3   6          0.56          6.37        11.42 o                         
   7   3   6         57.20         60.79        11.36 o                         
   8   3   6        276.55        259.47        29.70 o                         
   9   3   6         61.20         85.82        26.28 o                         
  10   3   6        518.97        514.15        33.83 o                         
  11   3   6        175.92        185.92        12.51 o                         
  12   3   6        556.48        610.90        37.13 o                         
  13   3   6        784.19        802.70        43.44 o                         
  14   3   6        757.87        763.24        15.92 o                         
  15   3   6       1215.28       1178.01        17.49 o                         
  16   3   6        789.25        813.47        26.91 o                         
  17   3   6        135.08        139.96        12.58 o                         
  18   3   6        169.95        166.38        14.91 o                         
 -23   4   6         11.08         24.40        16.85 o                         
 -22   4   6          3.92          8.97        16.90 o                         
 -21   4   6          6.46          9.47        12.67 o                         
 -20   4   6          1.97          9.66        12.29 o                         
 -19   4   6        239.75        275.38        21.19 o                         
 -18   4   6         46.07         53.85        11.77 o                         
 -17   4   6         20.27         20.35        12.06 o                         
 -16   4   6        107.91         96.59        12.53 o                         
 -15   4   6         27.57         39.67        15.61 o                         
 -14   4   6          6.96         17.66        11.81 o                         
 -13   4   6         32.97         27.02        12.47 o                         
 -12   4   6         67.20         66.68        13.93 o                         
 -11   4   6         31.72         33.87        15.15 o                         
 -10   4   6         26.72         25.26        14.56 o                         
  -9   4   6        202.69        226.24        18.53 o                         
  -8   4   6         22.34         22.91        15.91 o                         
  -7   4   6         15.47         20.01        16.41 o                         
  -6   4   6         36.10         51.90        20.12 o                         
  -5   4   6        598.08        535.48        33.79 o                         
  -4   4   6         51.44         50.37        17.23 o                         
  -3   4   6         10.86         15.35        20.57 o                         
  -2   4   6        251.60        270.18        16.57 o                         
  -1   4   6          0.16         -2.35        13.59 o                         
   0   4   6          7.51          4.63        12.13 o                         
   1   4   6        728.33        739.70        47.15 o                         
   2   4   6        109.85        120.05        14.97 o                         
   3   4   6          4.66          9.40         9.54 o                         
   4   4   6         82.00         98.40        11.08 o                         
   5   4   6        132.59        135.59        16.78 o                         
   6   4   6          1.84          5.57        12.38 o                         
   7   4   6         58.42         77.93        13.92 o                         
   8   4   6         28.38         43.84        12.20 o                         
   9   4   6          4.17          6.90        12.09 o                         
  10   4   6        122.83         97.94        14.68 o                         
  11   4   6          2.66         -5.68        13.47 o                         
  12   4   6          0.01          3.05        14.85 o                         
  13   4   6         44.94         51.05        22.43 o                         
  14   4   6         18.47         28.55        17.92 o                         
  15   4   6          1.85         13.28        13.17 o                         
  16   4   6         24.31         21.33        16.02 o                         
  17   4   6         48.91         43.19        14.60 o                         
 -22   5   6         83.11         90.60        13.82 o                         
 -21   5   6          1.77         14.16        11.11 o                         
 -20   5   6         33.78         37.49        11.56 o                         
 -19   5   6         28.98         32.26        12.50 o                         
 -18   5   6        172.72        177.65        11.70 o                         
 -17   5   6        330.67        331.30        11.81 o                         
 -16   5   6       1847.66       1929.99        31.45 o                         
 -15   5   6        652.32        737.08        13.67 o                         
 -14   5   6       2319.50       2412.73        63.11 o                         
 -13   5   6        808.55        783.67        46.41 o                         
 -12   5   6       2969.45       2986.48        98.37 o                         
 -11   5   6        227.24        202.24        14.00 o                         
 -10   5   6       1719.15       1670.85       192.43 o                         
  -9   5   6          0.90         16.41        16.45 o                         
  -8   5   6        637.17        593.41       102.23 o                         
  -7   5   6        287.26        316.30        32.77 o                         
  -6   5   6          3.61          3.57        18.33 o                         
  -5   5   6       1320.54       1255.62       138.65 o                         
  -4   5   6       1109.12        971.55        73.01 o                         
  -3   5   6       1460.16       1254.30        62.36 o                         
  -2   5   6       6611.16       5973.86        95.76 o                         
  -1   5   6       1526.94       1358.89        60.37 o                         
   0   5   6       6255.95       5808.76       443.23 o                         
   1   5   6        192.57        190.07        12.69 o                         
   2   5   6       3361.37       3319.09       269.78 o                         
   3   5   6        156.28        137.57        18.60 o                         
   4   5   6        989.76        984.85        96.42 o                         
   5   5   6        154.65        163.34        12.85 o                         
   6   5   6        176.47        178.77        11.76 o                         
   7   5   6          0.26          5.99        12.43 o                         
   8   5   6          0.38          4.03        13.01 o                         
   9   5   6          6.45          5.00        14.80 o                         
  10   5   6        295.21        294.96        18.36 o                         
  11   5   6         69.35         52.21        15.37 o                         
  12   5   6        688.96        734.53        71.75 o                         
  13   5   6        329.25        322.85        31.22 o                         
  14   5   6        823.35        887.03        78.05 o                         
  15   5   6        375.45        338.09        36.27 o                         
  16   5   6        395.59        333.17        36.20 o                         
 -21   6   6        308.65        276.50        15.51 o                         
 -20   6   6        366.76        345.65        12.99 o                         
 -19   6   6        514.22        494.02        23.13 o                         
 -18   6   6        280.80        277.08        13.63 o                         
 -17   6   6        388.45        370.03        13.15 o                         
 -16   6   6        479.18        484.64        13.53 o                         
 -15   6   6        107.87        116.15        12.57 o                         
 -14   6   6         36.18         30.80        12.89 o                         
 -13   6   6         14.59         33.64        12.46 o                         
 -12   6   6         74.92         55.20        16.23 o                         
 -11   6   6        534.44        495.75       105.91 o                         
 -10   6   6       1615.95       1585.40       204.75 o                         
  -9   6   6       1643.05       1651.36       283.62 o                         
  -8   6   6       1276.18       1239.32       233.15 o                         
  -7   6   6       2337.54       2128.93       326.36 o                         
  -6   6   6        971.11        961.78       135.94 o                         
  -5   6   6        784.55        783.32        68.69 o                         
  -4   6   6       1615.57       1583.26       228.69 o                         
  -3   6   6       1065.48        984.30        22.34 o                         
  -2   6   6         69.04        126.00        22.66 o                         
  -1   6   6       1708.95       1670.64        80.57 o                         
   0   6   6         66.93         65.92        12.74 o                         
   1   6   6        954.64       1018.15        75.68 o                         
   2   6   6         22.92         23.43        12.87 o                         
   3   6   6        384.34        397.07        46.06 o                         
   4   6   6        915.88        874.27       101.27 o                         
   5   6   6        446.32        436.10        44.62 o                         
   6   6   6        372.21        391.98        30.40 o                         
   7   6   6       1211.77       1157.89       125.55 o                         
   8   6   6        397.47        376.61        28.85 o                         
   9   6   6        644.40        643.27       102.52 o                         
  10   6   6        290.83        301.62        27.90 o                         
  11   6   6        164.20        143.41        30.19 o                         
  12   6   6         61.82         73.25        16.57 o                         
  13   6   6          1.06         24.66        16.24 o                         
  14   6   6          0.91          3.17        16.49 o                         
  15   6   6          1.25          3.76        16.44 o                         
 -20   7   6          1.24         -6.98        12.74 o                         
 -19   7   6         26.76         20.95        13.92 o                         
 -18   7   6        124.49        106.02        13.62 o                         
 -17   7   6          0.26         18.26        11.88 o                         
 -16   7   6        144.28        155.36        16.75 o                         
 -15   7   6         38.58         33.99        12.87 o                         
 -14   7   6         33.31         34.11        14.09 o                         
 -13   7   6         14.06         58.39        14.36 o                         
 -12   7   6        290.19        270.43        14.99 o                         
 -11   7   6         73.52         80.82        14.22 o                         
 -10   7   6         32.11         54.87        22.92 o                         
  -9   7   6          5.47          1.39        14.35 o                         
  -8   7   6         23.95         26.37        17.50 o                         
  -7   7   6          1.14        -15.11        28.42 o                         
  -6   7   6         46.05         80.02        15.57 o                         
  -5   7   6         16.72         24.03        14.89 o                         
  -4   7   6         33.39         22.41        17.45 o                         
  -3   7   6          0.04          9.52        23.48 o                         
  -2   7   6        830.22        813.90        36.73 o                         
  -1   7   6          0.39         -3.21        19.68 o                         
   0   7   6        186.40        170.91        14.87 o                         
   1   7   6          1.98          1.35        13.62 o                         
   2   7   6         14.55         34.29        13.28 o                         
   3   7   6          0.22         14.82        12.68 o                         
   4   7   6        113.15        144.11        15.09 o                         
   5   7   6         25.84         51.54        11.62 o                         
   6   7   6         89.84         96.86        11.60 o                         
   7   7   6        221.71        201.24        38.04 o                         
   8   7   6          0.00         13.89        14.16 o                         
   9   7   6          9.37         12.63        23.64 o                         
  10   7   6         62.07         58.92        20.28 o                         
  11   7   6          0.14         -0.03        14.08 o                         
  12   7   6        101.13        104.64        15.31 o                         
  13   7   6         70.12         62.42        17.34 o                         
  14   7   6         28.15         18.37        22.57 o                         
 -18   8   6        368.25        321.55        54.59 o                         
 -17   8   6         34.48         36.88        14.96 o                         
 -16   8   6        187.15        198.18        61.76 o                         
 -15   8   6          3.08        -13.29        14.23 o                         
 -14   8   6         70.28        107.33        16.60 o                         
 -13   8   6         25.33         -2.52        28.54 o                         
 -12   8   6        127.80        104.08        27.06 o                         
 -11   8   6        456.74        454.05        95.90 o                         
 -10   8   6        432.12        395.41        19.04 o                         
  -9   8   6        285.77        300.65        72.77 o                         
  -8   8   6       2252.96       2201.13       306.03 o                         
  -7   8   6        735.63        754.01        67.54 o                         
  -6   8   6        381.48        390.26        61.13 o                         
  -5   8   6        407.07        442.05        48.78 o                         
  -4   8   6        729.67        767.40       116.65 o                         
  -3   8   6        242.63        293.99        16.46 o                         
  -2   8   6        477.79        527.15        23.20 o                         
  -1   8   6         29.66         40.50        15.48 o                         
   0   8   6          2.22         19.08        14.38 o                         
   1   8   6         63.21         76.19        15.92 o                         
   2   8   6         38.30         48.29        14.17 o                         
   3   8   6        238.83        282.25        16.75 o                         
   4   8   6        640.99        675.49        26.98 o                         
   5   8   6        332.12        347.66        30.75 o                         
   6   8   6        307.37        309.05        29.33 o                         
   7   8   6        583.14        584.46        68.43 o                         
   8   8   6       1307.80       1183.52       220.61 o                         
   9   8   6        216.26        192.12        34.16 o                         
  10   8   6        220.37        188.55        29.10 o                         
  11   8   6        124.05        119.32        15.90 o                         
  12   8   6        142.64        160.68        38.79 o                         
 -16   9   6        178.63        148.64        16.77 o                         
 -15   9   6        110.32         89.85        22.38 o                         
 -14   9   6         12.88         35.33        19.35 o                         
 -13   9   6        578.69        485.60        89.18 o                         
 -12   9   6         32.34         37.32        26.16 o                         
 -11   9   6         85.64         63.42        19.89 o                         
 -10   9   6          1.93          1.92        17.66 o                         
  -9   9   6         94.38        105.61        41.24 o                         
  -8   9   6         53.37         70.46        33.42 o                         
  -7   9   6         31.16         55.55        15.14 o                         
  -6   9   6         64.21         81.23        17.74 o                         
  -5   9   6        104.47         71.66        18.06 o                         
  -4   9   6         19.26         23.71        17.59 o                         
  -3   9   6         89.36        128.99        32.58 o                         
  -2   9   6         42.66         83.38        15.48 o                         
  -1   9   6        233.82        245.90        34.52 o                         
   0   9   6          6.65         12.00        17.94 o                         
   1   9   6        234.51        222.73        23.13 o                         
   2   9   6        312.03        273.57        16.28 o                         
   3   9   6        415.42        429.56        52.08 o                         
   4   9   6         17.31         24.88        14.86 o                         
   5   9   6         38.45         56.13        15.76 o                         
   6   9   6          8.93         17.18        13.64 o                         
   7   9   6         38.59         41.01        22.64 o                         
   8   9   6          0.06         -7.73        17.96 o                         
   9   9   6         16.35         25.34        16.02 o                         
  10   9   6         27.79         24.54        19.19 o                         
 -13  10   6         12.67         -3.31        19.64 o                         
 -12  10   6          3.14          5.62        18.05 o                         
 -11  10   6          0.05         38.94        18.13 o                         
 -10  10   6        174.18        186.82        22.60 o                         
  -9  10   6         62.10         68.78        17.53 o                         
  -8  10   6        259.78        259.13        19.11 o                         
  -7  10   6         12.89         34.63        18.20 o                         
  -6  10   6        295.78        320.68        44.33 o                         
  -5  10   6         76.25         79.04        14.86 o                         
  -4  10   6         97.74        142.30        25.84 o                         
  -3  10   6         36.42         58.42        15.43 o                         
  -2  10   6         12.60         26.77        15.54 o                         
  -1  10   6         84.79        104.71        18.81 o                         
   0  10   6          0.01          3.74        15.40 o                         
   1  10   6         13.01         35.22        16.73 o                         
   2  10   6          7.51         12.46        14.88 o                         
   3  10   6         36.17         26.22        23.67 o                         
   4  10   6         65.36         55.58        15.04 o                         
   5  10   6         53.62         47.61        17.63 o                         
   6  10   6        204.24        199.84        19.97 o                         
   7  10   6         19.79          9.68        18.00 o                         
  -8  11   6          5.53         31.63        15.64 o                         
  -7  11   6          6.70         15.71        25.85 o                         
  -6  11   6          0.03         11.95        36.48 o                         
  -5  11   6         81.03        126.12        63.55 o                         
  -4  11   6         48.30         31.71        20.52 o                         
  -3  11   6        339.58        306.94        26.29 o                         
  -2  11   6         76.29         35.07        24.30 o                         
  -1  11   6         73.43         66.17        25.77 o                         
   0  11   6        376.70        417.80        33.93 o                         
   1  11   6        222.31        236.62        30.83 o                         
   2  11   6         66.42         73.84        15.31 o                         
 -24   1   7        288.82        255.22        43.14 o                         
 -23   1   7        602.98        590.67        62.49 o                         
 -22   1   7        339.31        335.36        27.52 o                         
 -21   1   7       1047.95       1044.42        43.69 o                         
 -20   1   7        322.14        321.09        12.39 o                         
 -19   1   7         64.12         64.72        10.56 o                         
 -18   1   7        231.57        250.07        14.14 o                         
 -17   1   7        275.41        291.70        11.88 o                         
 -16   1   7        287.48        288.00        11.40 o                         
 -15   1   7        805.92        837.31        22.45 o                         
 -14   1   7         39.42         38.87        10.66 o                         
 -13   1   7       4402.12       4328.91        70.78 o                         
 -12   1   7        204.55        180.26        15.09 o                         
 -11   1   7       4579.80       4363.02       232.52 o                         
 -10   1   7       4211.38       3891.94       280.66 o                         
  -9   1   7       8716.07       8125.69       718.05 o                         
  -8   1   7       3380.77       3253.07       257.66 o                         
  -7   1   7       3715.07       3552.66       290.63 o                         
  -6   1   7       3668.13       3338.94       182.22 o                         
  -5   1   7         88.25         74.51        13.90 o                         
  -4   1   7       1144.82       1068.92        27.05 o                         
  -3   1   7        353.19        384.36        28.47 o                         
  -2   1   7         31.25         49.12        12.60 o                         
  -1   1   7       3196.88       3092.86       291.21 o                         
   0   1   7        828.17        763.23        71.50 o                         
   1   1   7       6984.70       6409.00       601.28 o                         
   2   1   7       5851.37       5687.37       402.44 o                         
   3   1   7       2951.53       2751.62       159.85 o                         
   4   1   7       1331.39       1236.47        74.91 o                         
   5   1   7       2624.39       2628.98        65.54 o                         
   6   1   7       1824.96       1853.51        25.71 o                         
   7   1   7       1005.11       1082.30        23.67 o                         
   8   1   7       1859.42       1919.00       121.77 o                         
   9   1   7        638.78        653.42        29.06 o                         
  10   1   7        360.46        366.23        12.30 o                         
  11   1   7          6.69         -0.55        10.06 o                         
  12   1   7         66.09         65.02        10.86 o                         
  13   1   7       1010.83       1019.05        20.03 o                         
  14   1   7        415.96        415.16        20.25 o                         
  15   1   7        545.45        544.78        10.89 o                         
  16   1   7        329.19        301.46        10.47 o                         
  17   1   7        506.59        436.98        11.35 o                         
 -23   2   7         98.17         97.00        12.49 o                         
 -22   2   7        242.34        240.66        23.24 o                         
 -21   2   7         59.40         51.13        13.83 o                         
 -20   2   7         14.45         15.67        12.20 o                         
 -19   2   7       1363.54       1339.04        45.68 o                         
 -18   2   7        605.51        618.04        14.46 o                         
 -17   2   7        479.63        532.54        19.72 o                         
 -16   2   7       1091.32       1115.00        15.30 o                         
 -15   2   7       1731.61       1772.91        20.50 o                         
 -14   2   7       2484.48       2539.45        70.08 o                         
 -13   2   7        499.21        507.84        18.75 o                         
 -12   2   7         94.62        110.71        14.05 o                         
 -11   2   7          0.92         12.89        10.83 o                         
 -10   2   7         59.23         62.93        10.66 o                         
  -9   2   7        249.55        245.61        21.52 o                         
  -8   2   7        163.05        151.11        13.16 o                         
  -7   2   7       2311.09       2170.81       159.50 o                         
  -6   2   7       1682.13       1594.46        82.33 o                         
  -5   2   7       1633.69       1446.79        77.04 o                         
  -4   2   7       4053.68       4134.80       167.69 o                         
  -3   2   7       6395.79       5718.63       326.30 o                         
  -2   2   7       1739.64       1542.30       140.13 o                         
  -1   2   7       1552.99       1283.62       126.85 o                         
   0   2   7       1755.53       1592.10       159.37 o                         
   1   2   7        929.93        798.72        80.03 o                         
   2   2   7       2774.64       2447.13       152.01 o                         
   3   2   7        135.78        127.05        14.37 o                         
   4   2   7        134.43        118.13        14.94 o                         
   5   2   7        329.96        336.72        17.11 o                         
   6   2   7        171.14        171.04        15.56 o                         
   7   2   7       2685.59       2743.27        61.74 o                         
   8   2   7       1476.10       1515.93        50.28 o                         
   9   2   7       1846.79       1891.42        47.42 o                         
  10   2   7        653.97        700.87        19.76 o                         
  11   2   7        635.02        687.38        18.90 o                         
  12   2   7        581.46        609.18        18.10 o                         
  13   2   7         64.02         70.82        10.57 o                         
  14   2   7        219.58        258.80        21.31 o                         
  15   2   7         54.48         69.17        11.78 o                         
  16   2   7          0.59          5.55        11.55 o                         
  17   2   7          0.62         -1.69        11.00 o                         
 -23   3   7         71.72         70.35        17.71 o                         
 -22   3   7        103.29        108.68        28.71 o                         
 -21   3   7         40.92         43.26        12.46 o                         
 -20   3   7         15.63          6.45        12.74 o                         
 -19   3   7         48.31         57.12        14.26 o                         
 -18   3   7          9.77         14.47        11.23 o                         
 -17   3   7        102.94        100.12        13.77 o                         
 -16   3   7          0.09         12.25        12.75 o                         
 -15   3   7        714.81        695.46        25.03 o                         
 -14   3   7        208.60        200.91        13.01 o                         
 -13   3   7        491.40        483.09        17.13 o                         
 -12   3   7          1.14         -7.17        13.75 o                         
 -11   3   7       1131.55       1072.31        59.58 o                         
 -10   3   7        306.93        273.58        22.49 o                         
  -9   3   7          2.39          5.09        11.96 o                         
  -8   3   7        120.97        112.56        13.33 o                         
  -7   3   7        569.79        537.02        41.16 o                         
  -6   3   7        312.16        270.91        40.25 o                         
  -5   3   7        468.42        434.08        30.39 o                         
  -4   3   7        148.34        142.03        20.53 o                         
  -3   3   7        134.29        128.36        16.21 o                         
  -2   3   7        330.87        276.74        21.09 o                         
  -1   3   7        910.05        849.13        71.61 o                         
   0   3   7        115.00        123.46        18.42 o                         
   1   3   7        264.19        268.99        29.38 o                         
   2   3   7          0.20         -1.25         9.64 o                         
   3   3   7        401.83        418.74        20.43 o                         
   4   3   7        234.94        228.90        15.76 o                         
   5   3   7        129.95        138.67        11.65 o                         
   6   3   7         18.77         28.11        11.13 o                         
   7   3   7          0.44          9.65        11.97 o                         
   8   3   7        806.06        767.91        30.32 o                         
   9   3   7        224.01        238.40        23.57 o                         
  10   3   7         99.04        114.95        12.42 o                         
  11   3   7         14.16         21.93         9.97 o                         
  12   3   7        167.67        189.19        11.59 o                         
  13   3   7         45.45         48.97        11.55 o                         
  14   3   7         21.95         27.76        10.81 o                         
  15   3   7        218.29        238.82        13.15 o                         
  16   3   7         50.97         68.22        14.03 o                         
 -22   4   7          0.11         16.52        13.90 o                         
 -21   4   7        916.42        895.83        81.75 o                         
 -20   4   7        338.50        353.23        15.89 o                         
 -19   4   7        857.63        828.79        15.84 o                         
 -18   4   7        161.55        169.26        14.46 o                         
 -17   4   7       2440.07       2490.09        70.24 o                         
 -16   4   7       2327.85       2517.05        71.18 o                         
 -15   4   7       1748.48       1813.97        84.74 o                         
 -14   4   7       1024.20       1028.80        33.78 o                         
 -13   4   7        812.29        832.25        50.98 o                         
 -12   4   7        892.98        888.45        57.17 o                         
 -11   4   7         74.99         56.46        15.53 o                         
 -10   4   7        587.63        589.35       113.88 o                         
  -9   4   7       1301.78       1256.80       228.42 o                         
  -8   4   7         99.01         52.67        17.63 o                         
  -7   4   7       3005.92       2775.75       545.06 o                         
  -6   4   7       1772.08       1610.48       244.08 o                         
  -5   4   7       4955.97       4524.23       306.10 o                         
  -4   4   7       2043.73       1938.51        90.42 o                         
  -3   4   7       1843.62       1783.40        77.92 o                         
  -2   4   7       1133.87       1085.64        67.89 o                         
  -1   4   7       3705.97       3449.98       240.45 o                         
   0   4   7        362.45        352.12        27.36 o                         
   1   4   7        432.19        448.02        29.17 o                         
   2   4   7       2830.98       2866.09       217.55 o                         
   3   4   7        530.24        541.04        28.77 o                         
   4   4   7       1013.06       1046.81        66.24 o                         
   5   4   7         63.35         75.32        10.10 o                         
   6   4   7        413.92        407.73        36.99 o                         
   7   4   7       1611.48       1598.84        98.70 o                         
   8   4   7        408.54        437.30        18.16 o                         
   9   4   7       2622.96       2705.10       162.36 o                         
  10   4   7       1933.04       2069.37        54.92 o                         
  11   4   7        420.12        391.20        60.89 o                         
  12   4   7        690.96        732.08        33.85 o                         
  13   4   7        475.18        439.87        65.40 o                         
  14   4   7        452.11        437.36        13.13 o                         
  15   4   7        102.06        141.92        21.58 o                         
  16   4   7         42.72         46.70        11.63 o                         
 -22   5   7        331.06        303.57        24.53 o                         
 -21   5   7        215.60        197.56        12.52 o                         
 -20   5   7         17.28         15.10        13.36 o                         
 -19   5   7         29.07         29.79        11.98 o                         
 -18   5   7         10.87          3.16        12.87 o                         
 -17   5   7         35.84         34.14        11.79 o                         
 -16   5   7         66.90         89.46        11.92 o                         
 -15   5   7         68.38         77.83        12.83 o                         
 -14   5   7        118.55        114.35        16.19 o                         
 -13   5   7          4.38         11.46        13.62 o                         
 -12   5   7        337.98        332.92        19.32 o                         
 -11   5   7       1662.85       1625.96       218.90 o                         
 -10   5   7       1340.79       1218.27       163.03 o                         
  -9   5   7        476.01        513.26        61.44 o                         
  -8   5   7        415.53        427.40        73.97 o                         
  -7   5   7        200.45        236.66        18.44 o                         
  -6   5   7         81.50         94.29        17.21 o                         
  -5   5   7         11.87         15.72        15.76 o                         
  -4   5   7        608.41        603.23        20.93 o                         
  -3   5   7         53.05         15.73        15.55 o                         
  -2   5   7        287.57        344.61        36.44 o                         
  -1   5   7         12.25         23.19        13.28 o                         
   0   5   7       1131.77       1135.72        65.06 o                         
   1   5   7          0.84         16.79         9.84 o                         
   2   5   7          7.18         16.45        11.41 o                         
   3   5   7         58.98         79.50        11.31 o                         
   4   5   7        581.95        583.21        44.27 o                         
   5   5   7        275.64        284.97        15.63 o                         
   6   5   7         98.74        103.15        10.76 o                         
   7   5   7        645.53        595.19        77.11 o                         
   8   5   7        526.54        486.67        63.78 o                         
   9   5   7        258.84        298.72        28.36 o                         
  10   5   7          4.80         -4.10        15.05 o                         
  11   5   7          3.50         16.84        12.85 o                         
  12   5   7         98.95         88.16        26.57 o                         
  13   5   7         47.73         52.77        16.26 o                         
  14   5   7         91.36         74.85        20.76 o                         
  15   5   7        136.34         93.85        20.83 o                         
 -20   6   7          0.12         -4.56        11.73 o                         
 -19   6   7        324.92        311.21        31.29 o                         
 -18   6   7        100.91         93.57        12.66 o                         
 -17   6   7        330.15        357.85        22.09 o                         
 -16   6   7          0.68         17.71        13.74 o                         
 -15   6   7        310.39        310.27        21.23 o                         
 -14   6   7        527.89        511.09        70.62 o                         
 -13   6   7        159.23        177.58        30.64 o                         
 -12   6   7         50.68         50.96        14.06 o                         
 -11   6   7         25.19         23.61        16.47 o                         
 -10   6   7        313.23        338.48        45.31 o                         
  -9   6   7        243.85        237.82        50.96 o                         
  -8   6   7        371.41        381.84        59.18 o                         
  -7   6   7        644.13        603.09       157.11 o                         
  -6   6   7         17.15         29.84        17.69 o                         
  -5   6   7       1744.09       1587.62       129.78 o                         
  -4   6   7        592.77        568.15        57.37 o                         
  -3   6   7       1373.17       1318.64        34.32 o                         
  -2   6   7        414.64        377.65        21.48 o                         
  -1   6   7        551.83        518.68        57.23 o                         
   0   6   7        683.03        734.17        34.41 o                         
   1   6   7        454.81        457.17        26.10 o                         
   2   6   7        261.30        284.96        18.78 o                         
   3   6   7          3.75          8.10         9.91 o                         
   4   6   7         44.83         56.13        13.36 o                         
   5   6   7        119.64        103.82        13.33 o                         
   6   6   7          5.14          3.06        11.79 o                         
   7   6   7        950.71        906.58       140.92 o                         
   8   6   7        602.68        583.34        65.92 o                         
   9   6   7        288.37        319.28        44.80 o                         
  10   6   7         54.39         78.13        15.57 o                         
  11   6   7        142.18        166.40        54.52 o                         
  12   6   7        200.80        172.49        28.33 o                         
  13   6   7          5.37         -8.75        14.31 o                         
  14   6   7          0.93         14.59        14.35 o                         
 -19   7   7         70.14         84.08        19.79 o                         
 -18   7   7         21.19          1.03        15.38 o                         
 -17   7   7         12.72          9.72        29.54 o                         
 -16   7   7         59.07         33.69        16.83 o                         
 -15   7   7         20.53         35.00        14.18 o                         
 -14   7   7         83.65         61.48        16.95 o                         
 -13   7   7        471.94        421.43        52.65 o                         
 -12   7   7        316.00        277.63        30.43 o                         
 -11   7   7        906.75        883.19       125.64 o                         
 -10   7   7        775.14        771.89       106.58 o                         
  -9   7   7       1336.12       1265.79       229.95 o                         
  -8   7   7       2334.58       2348.74       336.50 o                         
  -7   7   7        671.73        649.96        90.58 o                         
  -6   7   7         62.61         71.46        15.08 o                         
  -5   7   7        154.07        184.73        15.72 o                         
  -4   7   7        940.38        936.91        77.03 o                         
  -3   7   7        124.36        124.04        16.25 o                         
  -2   7   7        134.80        118.58        36.40 o                         
  -1   7   7        212.28        203.64        43.69 o                         
   0   7   7        398.09        462.13        43.55 o                         
   1   7   7        834.11        923.78        56.34 o                         
   2   7   7       1406.76       1449.31        83.64 o                         
   3   7   7       1389.60       1468.12        55.96 o                         
   4   7   7        477.54        451.65        27.73 o                         
   5   7   7        348.39        389.64        47.12 o                         
   6   7   7        884.19        877.83       107.56 o                         
   7   7   7        413.26        445.49        23.20 o                         
   8   7   7        194.45        191.64        17.71 o                         
   9   7   7         59.69         79.44        14.71 o                         
  10   7   7         37.46         64.03        17.67 o                         
  11   7   7          0.17         13.36        20.87 o                         
  12   7   7        132.24        127.50        33.78 o                         
 -17   8   7         25.09         44.74        18.38 o                         
 -16   8   7          5.25          5.72        16.09 o                         
 -15   8   7          4.46        -13.83        14.75 o                         
 -14   8   7        133.03        163.03        21.79 o                         
 -13   8   7         13.72         13.35        16.75 o                         
 -12   8   7        126.23        110.48        19.27 o                         
 -11   8   7         31.34         23.35        14.54 o                         
 -10   8   7         16.65         50.20        15.25 o                         
  -9   8   7        180.69        157.23        26.79 o                         
  -8   8   7         60.18         85.45        17.20 o                         
  -7   8   7        141.20        140.86        18.01 o                         
  -6   8   7         43.41          9.64        20.40 o                         
  -5   8   7          1.99         19.91        16.64 o                         
  -4   8   7        183.13        170.11        15.72 o                         
  -3   8   7        101.51         83.77        21.35 o                         
  -2   8   7         30.33         48.19        15.46 o                         
  -1   8   7         31.46         51.07        23.34 o                         
   0   8   7          0.09        -15.71        15.71 o                         
   1   8   7        125.50        101.29        15.15 o                         
   2   8   7          4.42         15.71        12.27 o                         
   3   8   7         27.30         40.39        13.49 o                         
   4   8   7        115.12         98.09        15.60 o                         
   5   8   7         38.15         79.55        15.27 o                         
   6   8   7        108.94        107.69        15.63 o                         
   7   8   7          4.34         25.74        21.02 o                         
   8   8   7         36.11         32.38        15.59 o                         
   9   8   7          3.10         -1.77        15.72 o                         
  10   8   7          4.56          0.52        18.49 o                         
  11   8   7          0.04        -13.24        24.15 o                         
 -15   9   7        202.20        141.58        47.20 o                         
 -14   9   7         19.35         24.01        25.74 o                         
 -13   9   7        383.58        321.09        85.10 o                         
 -12   9   7         72.37         56.22        15.32 o                         
 -11   9   7        206.30        203.67        19.46 o                         
 -10   9   7        276.44        264.95        43.77 o                         
  -9   9   7        399.29        411.53       101.93 o                         
  -8   9   7         40.52         36.78        15.36 o                         
  -7   9   7        288.25        271.95        19.68 o                         
  -6   9   7        224.72        247.02        26.84 o                         
  -5   9   7          0.56         16.21        21.10 o                         
  -4   9   7         18.84         31.61        15.27 o                         
  -3   9   7         19.53         38.36        15.54 o                         
  -2   9   7          1.69        -18.29        18.29 o                         
  -1   9   7        101.60        104.90        16.10 o                         
   0   9   7        192.00        196.80        26.34 o                         
   1   9   7        278.93        269.70        17.04 o                         
   2   9   7        112.15        131.83        16.92 o                         
   3   9   7        231.87        269.67        20.64 o                         
   4   9   7        356.46        351.20        48.67 o                         
   5   9   7        146.99        158.33        22.79 o                         
   6   9   7         25.23         27.99        18.81 o                         
   7   9   7        113.73        124.83        30.91 o                         
   8   9   7         91.41        105.63        28.64 o                         
 -11  10   7         32.35         32.07        17.01 o                         
 -10  10   7         28.22         31.89        18.58 o                         
  -9  10   7          1.89         23.98        15.64 o                         
  -8  10   7         16.72         25.56        15.91 o                         
  -7  10   7          8.64         21.63        36.79 o                         
  -6  10   7        183.15        180.17        22.31 o                         
  -5  10   7        118.10        136.64        22.11 o                         
  -4  10   7        420.53        462.65        77.08 o                         
  -3  10   7        190.45        191.58        17.67 o                         
  -2  10   7         73.64         96.35        18.16 o                         
  -1  10   7        225.47        200.59        17.31 o                         
   0  10   7         62.67         51.91        21.66 o                         
   1  10   7         94.24         96.28        24.75 o                         
   2  10   7          7.78         14.73        17.07 o                         
   3  10   7         12.04         16.67        18.00 o                         
   4  10   7         10.87         22.16        13.34 o                         
   5  10   7          6.84         37.46        17.33 o                         
 -23   0   8        125.56         95.96        23.84 o                         
 -22   0   8         59.61         83.29        20.41 o                         
 -21   0   8        803.79        769.92        57.31 o                         
 -20   0   8        183.32        177.31        24.66 o                         
 -19   0   8        251.79        235.76        20.42 o                         
 -18   0   8        905.98        957.75        28.25 o                         
 -17   0   8        642.74        632.82        32.82 o                         
 -16   0   8       2336.81       2353.05       114.75 o                         
 -15   0   8       1618.70       1601.41       110.76 o                         
 -14   0   8       4890.88       4973.08       225.88 o                         
 -13   0   8        710.51        651.21        52.63 o                         
 -12   0   8        559.82        564.89        42.69 o                         
 -11   0   8       8646.13       8435.65      1286.85 o                         
 -10   0   8       2522.36       2358.48       340.38 o                         
  -9   0   8       2239.73       2027.28       327.70 o                         
  -8   0   8         59.45         66.59        18.90 o                         
  -7   0   8        425.63        357.42        61.89 o                         
  -6   0   8       1112.01       1274.67        60.79 o                         
  -5   0   8        159.63        182.67        20.77 o                         
  -4   0   8       4816.46       5004.14       365.76 o                         
  -3   0   8       2402.73       2354.01       244.76 o                         
  -2   0   8       2711.55       2599.61       473.83 o                         
  -1   0   8       4446.26       4185.50       930.40 o                         
   0   0   8       3352.83       3169.18       556.31 o                         
   1   0   8      10646.91       8957.88        64.96 o                         
   2   0   8       3739.55       3336.27        39.13 o                         
   3   0   8       1094.69        957.81        26.39 o                         
   4   0   8         95.33        108.33        28.13 o                         
   5   0   8       2228.05       2201.96        38.04 o                         
   6   0   8          0.66         11.28        17.25 o                         
   7   0   8        110.64        146.27        25.10 o                         
   8   0   8         17.92         19.44        18.61 o                         
   9   0   8          0.56         16.13        17.16 o                         
  10   0   8        315.14        347.28        26.71 o                         
  11   0   8        573.31        571.61        22.91 o                         
  12   0   8        888.87        997.41        17.60 o                         
  13   0   8        830.56        816.36        67.69 o                         
  14   0   8        274.56        298.69        16.39 o                         
  15   0   8        690.19        620.95        29.63 o                         
  16   0   8        137.79        129.31        14.91 o                         
 -23   1   8         47.39         56.97        15.47 o                         
 -22   1   8         36.78         22.89        12.27 o                         
 -21   1   8         83.85         81.45        12.76 o                         
 -20   1   8        157.88        165.43        11.70 o                         
 -19   1   8        459.92        450.25        12.73 o                         
 -18   1   8         67.60         80.55        10.10 o                         
 -17   1   8        371.88        384.76        11.75 o                         
 -16   1   8        201.65        222.68        11.41 o                         
 -15   1   8        717.67        686.81        18.53 o                         
 -14   1   8          0.23         -2.27        12.39 o                         
 -13   1   8        214.53        223.08        24.21 o                         
 -12   1   8        209.09        220.11        12.03 o                         
 -11   1   8        324.63        357.68        30.44 o                         
 -10   1   8        614.13        600.56        48.33 o                         
  -9   1   8       1692.04       1628.89       127.62 o                         
  -8   1   8        583.72        554.93        35.95 o                         
  -7   1   8        349.32        361.18        23.79 o                         
  -6   1   8        275.31        235.93        19.82 o                         
  -5   1   8       2350.04       2327.45        42.82 o                         
  -4   1   8        400.70        404.78        19.19 o                         
  -3   1   8         76.12         86.00        13.06 o                         
  -2   1   8         21.83         35.25        11.85 o                         
  -1   1   8        446.58        392.23        55.79 o                         
   0   1   8          2.43          7.91        12.84 o                         
   1   1   8        717.46        692.92        65.12 o                         
   2   1   8         49.85         51.31        18.25 o                         
   3   1   8        161.88        137.78        26.35 o                         
   4   1   8        557.62        523.05        18.66 o                         
   5   1   8        390.34        392.95        20.59 o                         
   6   1   8        245.21        280.64        26.12 o                         
   7   1   8        582.77        605.50        36.33 o                         
   8   1   8         50.65         47.81        15.42 o                         
   9   1   8        127.45        127.23        15.07 o                         
  10   1   8        238.89        243.86        10.98 o                         
  11   1   8         39.18         37.99        11.13 o                         
  12   1   8          3.13         -2.88        13.39 o                         
  13   1   8         26.54         42.36        11.01 o                         
  14   1   8         24.44         27.28         9.60 o                         
  15   1   8          4.59          1.96         9.65 o                         
  16   1   8         11.97         15.67        10.19 o                         
 -23   2   8        392.98        314.32        23.22 o                         
 -22   2   8          6.62         -7.00        15.37 o                         
 -21   2   8         18.87         27.81        11.91 o                         
 -20   2   8         76.24         76.43        13.36 o                         
 -19   2   8          4.84         15.64        11.12 o                         
 -18   2   8        799.33        796.97        14.51 o                         
 -17   2   8        579.61        631.40        28.51 o                         
 -16   2   8        715.89        730.78        31.77 o                         
 -15   2   8        392.45        390.93        18.45 o                         
 -14   2   8         78.00         88.85        10.34 o                         
 -13   2   8        954.37        946.11        61.37 o                         
 -12   2   8        401.61        376.64        20.83 o                         
 -11   2   8       1035.16        977.19        83.12 o                         
 -10   2   8        203.11        203.87        13.41 o                         
  -9   2   8       2728.51       2542.74       179.08 o                         
  -8   2   8        152.91        138.13        11.96 o                         
  -7   2   8        999.65        941.38        57.03 o                         
  -6   2   8        532.91        530.30        28.25 o                         
  -5   2   8         38.89         45.14        13.92 o                         
  -4   2   8        218.53        224.95        14.76 o                         
  -3   2   8        601.66        603.50        41.50 o                         
  -2   2   8       1146.11        980.40       123.25 o                         
  -1   2   8       3708.09       3379.64       342.52 o                         
   0   2   8       1145.48       1037.84       121.84 o                         
   1   2   8       3388.57       3181.51       290.88 o                         
   2   2   8       2076.01       1975.11       151.22 o                         
   3   2   8       2763.71       2444.98       194.09 o                         
   4   2   8        412.25        392.51        24.33 o                         
   5   2   8        242.25        254.09        22.25 o                         
   6   2   8         10.35         18.02        13.56 o                         
   7   2   8        153.86        150.40        10.68 o                         
   8   2   8          3.17         15.23        10.35 o                         
   9   2   8        446.66        458.53        27.32 o                         
  10   2   8        299.16        319.57        18.29 o                         
  11   2   8        166.23        192.20        11.65 o                         
  12   2   8        335.46        377.18        29.03 o                         
  13   2   8        599.56        649.39        74.02 o                         
  14   2   8        247.03        277.58        16.57 o                         
  15   2   8         32.98         57.74        26.40 o                         
 -22   3   8        439.83        392.93        40.62 o                         
 -21   3   8        695.20        627.03        20.28 o                         
 -20   3   8        337.08        315.57        14.59 o                         
 -19   3   8        388.33        393.57        14.38 o                         
 -18   3   8        718.59        724.28        26.63 o                         
 -17   3   8       1340.31       1330.87        40.61 o                         
 -16   3   8         76.28         93.43        13.30 o                         
 -15   3   8        607.32        568.75        26.72 o                         
 -14   3   8          4.59          5.31        13.23 o                         
 -13   3   8         23.87         17.17        10.21 o                         
 -12   3   8       1128.33       1147.62        88.53 o                         
 -11   3   8       1891.26       1760.71       156.73 o                         
 -10   3   8       1312.46       1226.71        77.10 o                         
  -9   3   8        273.14        296.07        14.21 o                         
  -8   3   8       1075.65       1116.36        60.90 o                         
  -7   3   8       2875.37       2851.58       191.49 o                         
  -6   3   8       1801.00       1675.78       127.61 o                         
  -5   3   8       3056.94       2936.84       182.61 o                         
  -4   3   8       3102.16       3048.28        51.61 o                         
  -3   3   8       4700.31       4416.98       251.99 o                         
  -2   3   8       2022.79       1818.25       200.96 o                         
  -1   3   8       1057.09        870.02        69.58 o                         
   0   3   8        178.45        206.90        31.15 o                         
   1   3   8        456.12        454.29        33.54 o                         
   2   3   8        543.47        565.66        47.87 o                         
   3   3   8        501.51        537.60        23.88 o                         
   4   3   8       1881.19       1879.41       170.00 o                         
   5   3   8       3149.40       3044.23       230.89 o                         
   6   3   8       2343.93       2401.35       117.91 o                         
   7   3   8       2145.60       2273.16       183.44 o                         
   8   3   8       1841.89       1877.24       108.45 o                         
   9   3   8       1067.71       1105.73        45.42 o                         
  10   3   8         15.67         22.02        11.42 o                         
  11   3   8        480.27        508.20        27.69 o                         
  12   3   8          3.01         -5.28        15.03 o                         
  13   3   8         80.19        113.87        12.18 o                         
  14   3   8          8.05          9.90        23.23 o                         
  15   3   8         32.38         42.07        14.34 o                         
 -22   4   8         56.36         46.99        13.63 o                         
 -21   4   8          0.03          3.45        17.77 o                         
 -20   4   8         21.65         22.65        12.78 o                         
 -19   4   8          9.46         26.28        13.37 o                         
 -18   4   8         12.45         20.74        12.83 o                         
 -17   4   8         26.51         32.18        14.71 o                         
 -16   4   8         48.84         56.56        13.31 o                         
 -15   4   8          4.12         11.40        15.38 o                         
 -14   4   8          0.43         31.62        14.29 o                         
 -13   4   8          0.04        -13.32        13.32 o                         
 -12   4   8          9.03         17.28        12.89 o                         
 -11   4   8         43.29         39.36        18.82 o                         
 -10   4   8        271.27        266.51        39.04 o                         
  -9   4   8        193.88        195.14        46.75 o                         
  -8   4   8         57.20         43.58        16.32 o                         
  -7   4   8         11.22         23.15        28.63 o                         
  -6   4   8        163.90        154.35        21.68 o                         
  -5   4   8         11.56         17.60        15.99 o                         
  -4   4   8        280.82        251.53        14.96 o                         
  -3   4   8          0.07         16.73        14.30 o                         
  -2   4   8          7.91         19.17        13.47 o                         
  -1   4   8        251.61        233.93        16.26 o                         
   0   4   8        322.76        340.56        24.54 o                         
   1   4   8         35.54         57.07        11.45 o                         
   2   4   8        709.31        719.53        62.36 o                         
   3   4   8          0.16         10.40         9.21 o                         
   4   4   8          0.90         14.00         9.50 o                         
   5   4   8        185.77        183.49        11.89 o                         
   6   4   8         33.68         20.15        10.48 o                         
   7   4   8         60.34         53.83        10.77 o                         
   8   4   8          0.71         -6.74        10.91 o                         
   9   4   8         90.63        116.40        11.41 o                         
  10   4   8         23.15         29.70        11.50 o                         
  11   4   8         10.34         26.59        14.30 o                         
  12   4   8          2.48         -5.05        13.24 o                         
  13   4   8          1.95         18.55        13.63 o                         
  14   4   8         31.81         16.90        13.13 o                         
 -21   5   8        209.38        191.32        15.06 o                         
 -20   5   8        295.37        263.08        22.82 o                         
 -19   5   8        448.96        435.35        17.76 o                         
 -18   5   8        112.14        106.49        14.20 o                         
 -17   5   8        738.05        778.31        52.48 o                         
 -16   5   8         23.00         22.87        14.43 o                         
 -15   5   8        646.66        665.34        59.11 o                         
 -14   5   8          7.89         -5.86        17.89 o                         
 -13   5   8        107.55        107.44        35.04 o                         
 -12   5   8        578.45        560.64        88.66 o                         
 -11   5   8        209.41        152.41        40.61 o                         
 -10   5   8       1216.94       1142.69       204.18 o                         
  -9   5   8       1402.59       1319.92       169.92 o                         
  -8   5   8        494.91        471.79        31.68 o                         
  -7   5   8        651.86        678.16        71.19 o                         
  -6   5   8       1127.68       1040.19       117.76 o                         
  -5   5   8       2299.38       2214.38       215.55 o                         
  -4   5   8        906.54        879.44        21.33 o                         
  -3   5   8       2121.43       2093.99        26.20 o                         
  -2   5   8        595.60        598.77        17.86 o                         
  -1   5   8        193.71        182.14        12.57 o                         
   0   5   8         47.67         48.72        12.33 o                         
   1   5   8          5.49         14.72        11.22 o                         
   2   5   8        500.92        481.56        25.87 o                         
   3   5   8        431.59        488.61        36.87 o                         
   4   5   8        486.82        554.68        36.82 o                         
   5   5   8       1099.65       1135.69        63.66 o                         
   6   5   8        951.02        963.70        83.78 o                         
   7   5   8       1342.68       1370.04       122.90 o                         
   8   5   8        407.87        436.36        48.18 o                         
   9   5   8        588.75        613.82        25.69 o                         
  10   5   8         46.74         35.45        10.88 o                         
  11   5   8        215.85        240.21        23.58 o                         
  12   5   8         76.63         70.67        12.48 o                         
  13   5   8         11.98         27.88        14.11 o                         
 -20   6   8         29.82         24.14        13.45 o                         
 -19   6   8         69.24         45.25        16.67 o                         
 -18   6   8        112.70         85.09        14.02 o                         
 -17   6   8        280.84        306.65        16.37 o                         
 -16   6   8        437.47        456.13        24.46 o                         
 -15   6   8        235.93        187.44        30.01 o                         
 -14   6   8        384.73        358.18        80.75 o                         
 -13   6   8        188.08        207.10        27.40 o                         
 -12   6   8        676.60        695.41       105.30 o                         
 -11   6   8        418.23        390.06        80.21 o                         
 -10   6   8        101.90        134.90        15.31 o                         
  -9   6   8       1008.99        991.65        69.83 o                         
  -8   6   8        298.21        350.53        23.56 o                         
  -7   6   8         22.05         31.68        15.53 o                         
  -6   6   8          0.75         20.37        15.16 o                         
  -5   6   8        101.24        119.06        17.52 o                         
  -4   6   8        406.33        367.38        17.23 o                         
  -3   6   8         94.22        110.09        15.66 o                         
  -2   6   8        438.16        488.66        37.18 o                         
  -1   6   8       1626.03       1690.95       148.38 o                         
   0   6   8       1344.50       1389.68        96.93 o                         
   1   6   8       1627.40       1737.93        89.97 o                         
   2   6   8       1402.13       1561.25       106.39 o                         
   3   6   8        757.74        745.19        51.37 o                         
   4   6   8        109.40        108.41        11.52 o                         
   5   6   8         45.46         37.57        10.52 o                         
   6   6   8          0.11          8.26        11.58 o                         
   7   6   8          1.82          7.08        10.65 o                         
   8   6   8         15.66         16.74        12.02 o                         
   9   6   8         55.84         55.31        12.48 o                         
  10   6   8         99.74         88.82        11.96 o                         
  11   6   8         95.22         76.86        12.20 o                         
  12   6   8        437.18        361.72        15.08 o                         
 -18   7   8          5.29         20.09        18.23 o                         
 -17   7   8         91.62        109.44        50.52 o                         
 -16   7   8          7.56         26.11        15.09 o                         
 -15   7   8         48.06         47.01        19.77 o                         
 -14   7   8        125.90        119.30        28.23 o                         
 -13   7   8          0.44        -10.80        14.75 o                         
 -12   7   8         82.74         54.46        14.68 o                         
 -11   7   8          1.64         -2.01        14.69 o                         
 -10   7   8        488.06        456.46        92.57 o                         
  -9   7   8        105.74        117.00        21.74 o                         
  -8   7   8          8.82         12.50        20.38 o                         
  -7   7   8        124.13        126.84        27.11 o                         
  -6   7   8          7.88          3.31        14.24 o                         
  -5   7   8         61.41         96.39        18.42 o                         
  -4   7   8         19.34          7.63        14.28 o                         
  -3   7   8         39.51         55.61        20.35 o                         
  -2   7   8        102.44         99.83        14.65 o                         
  -1   7   8        391.53        386.62        16.46 o                         
   0   7   8        132.42        123.79        17.02 o                         
   1   7   8          0.18          1.94        12.45 o                         
   2   7   8        116.83        121.55        12.60 o                         
   3   7   8         16.30          4.01        11.73 o                         
   4   7   8         10.26          0.94        10.71 o                         
   5   7   8          2.00         17.76        11.58 o                         
   6   7   8          1.67         24.12        11.61 o                         
   7   7   8         14.41         21.49        12.20 o                         
   8   7   8          8.41         14.06        12.70 o                         
   9   7   8         34.87         33.27        13.42 o                         
  10   7   8          0.11         18.72        13.27 o                         
  11   7   8         82.37         78.69        33.77 o                         
 -16   8   8        276.00        193.18        27.50 o                         
 -15   8   8        383.18        318.10        49.11 o                         
 -14   8   8        288.19        296.82        29.76 o                         
 -13   8   8        305.24        273.93        33.43 o                         
 -12   8   8        386.13        376.94        66.70 o                         
 -11   8   8        439.73        439.77        50.60 o                         
 -10   8   8        237.27        239.03        34.24 o                         
  -9   8   8        382.12        367.92        56.92 o                         
  -8   8   8          1.90         18.65        16.40 o                         
  -7   8   8         11.99         -0.04        16.94 o                         
  -6   8   8         69.56         67.92        25.09 o                         
  -5   8   8         88.39         66.30        15.06 o                         
  -4   8   8        477.96        464.83        17.41 o                         
  -3   8   8        429.35        445.29        34.13 o                         
  -2   8   8         91.85         98.91        23.21 o                         
  -1   8   8        787.33        841.68        36.84 o                         
   0   8   8        693.98        814.83        80.82 o                         
   1   8   8        488.66        532.12        57.91 o                         
   2   8   8        185.26        190.73        13.51 o                         
   3   8   8        408.81        429.94        14.59 o                         
   4   8   8        142.24        162.05        22.15 o                         
   5   8   8         35.18         29.65        13.05 o                         
   6   8   8         35.01         43.33        12.19 o                         
   7   8   8          0.07          7.40        13.98 o                         
   8   8   8          1.76         16.32        13.59 o                         
   9   8   8          0.09         30.63        22.54 o                         
 -13   9   8         88.01         75.89        32.81 o                         
 -12   9   8         16.74         24.57        17.70 o                         
 -11   9   8         11.87          6.64        16.89 o                         
 -10   9   8        173.41        189.29        21.75 o                         
  -9   9   8        117.04        116.62        17.68 o                         
  -8   9   8         65.03         52.90        19.29 o                         
  -7   9   8         43.28         54.36        31.64 o                         
  -6   9   8        247.49        298.41        19.42 o                         
  -5   9   8        131.36        133.68        16.50 o                         
  -4   9   8        329.01        359.92        18.91 o                         
  -3   9   8         38.26         45.70        20.40 o                         
  -2   9   8         58.27         90.58        15.12 o                         
  -1   9   8          5.27         14.24        18.24 o                         
   0   9   8          0.25         -3.13        15.55 o                         
   1   9   8          1.01          5.63        15.79 o                         
   2   9   8         25.09         14.13        22.95 o                         
   3   9   8         11.60          6.49        14.54 o                         
   4   9   8          1.12         16.76        16.22 o                         
   5   9   8         69.28         66.83        13.53 o                         
   6   9   8        226.61        167.35        13.92 o                         
  -9  10   8        121.07        178.11        24.07 o                         
  -8  10   8          2.73         16.26        17.88 o                         
  -7  10   8         18.89         15.95        15.81 o                         
  -6  10   8          6.73        -18.70        18.70 o                         
  -5  10   8         10.12         13.44        16.13 o                         
  -4  10   8         74.44         99.75        29.43 o                         
  -3  10   8          3.32         -3.32        34.22 o                         
  -2  10   8        106.85         78.01        16.73 o                         
  -1  10   8        108.13        114.61        24.58 o                         
   0  10   8          1.23         27.51        33.62 o                         
   1  10   8         28.96         11.14        23.92 o                         
 -22   1   9          2.48         16.71        13.44 o                         
 -21   1   9        139.40        141.15        11.38 o                         
 -20   1   9        429.87        408.03        22.52 o                         
 -19   1   9        184.54        179.64        11.44 o                         
 -18   1   9       1439.85       1417.96        67.87 o                         
 -17   1   9        926.59        936.59        41.62 o                         
 -16   1   9       1952.65       1971.41       148.61 o                         
 -15   1   9       1011.72        969.15        60.40 o                         
 -14   1   9       1440.10       1431.54        97.98 o                         
 -13   1   9        110.42        113.76        10.98 o                         
 -12   1   9        872.11        828.04        66.87 o                         
 -11   1   9         93.83         79.23        11.06 o                         
 -10   1   9         25.43         21.25        11.68 o                         
  -9   1   9        134.88        132.81        10.75 o                         
  -8   1   9        646.24        627.36        36.26 o                         
  -7   1   9        935.01        919.34        32.39 o                         
  -6   1   9       3636.16       3603.53       113.00 o                         
  -5   1   9       1062.37       1127.43        28.09 o                         
  -4   1   9       3128.63       3214.90       168.65 o                         
  -3   1   9       1280.86       1349.49       115.00 o                         
  -2   1   9       4345.29       3961.43       554.61 o                         
  -1   1   9       1139.84        978.49        88.96 o                         
   0   1   9       4006.81       3569.99       437.31 o                         
   1   1   9       2423.87       2311.39       298.49 o                         
   2   1   9        439.03        319.39        16.07 o                         
   3   1   9        195.46        143.60        20.43 o                         
   4   1   9        104.22        102.39        14.34 o                         
   5   1   9        461.90        423.97        41.28 o                         
   6   1   9       1214.86       1226.48        96.07 o                         
   7   1   9        139.15        157.23        16.45 o                         
   8   1   9       1037.19       1011.87        19.68 o                         
   9   1   9        605.27        593.56        59.00 o                         
  10   1   9        681.49        734.26        17.95 o                         
  11   1   9        310.74        321.95        18.50 o                         
  12   1   9        558.31        571.66        34.52 o                         
  13   1   9        262.72        250.19        12.39 o                         
  14   1   9         84.65         88.33        10.14 o                         
 -22   2   9        531.62        456.54        28.91 o                         
 -21   2   9         32.12         37.58        13.11 o                         
 -20   2   9         90.88         75.08        17.82 o                         
 -19   2   9          2.90         25.15        13.57 o                         
 -18   2   9         28.27         49.64        13.11 o                         
 -17   2   9         13.59         25.75        11.14 o                         
 -16   2   9          1.39          2.16        11.61 o                         
 -15   2   9         16.49         20.73        11.91 o                         
 -14   2   9        324.47        300.51        31.31 o                         
 -13   2   9          5.93         -0.55        10.39 o                         
 -12   2   9       1198.45       1166.53       103.30 o                         
 -11   2   9       1596.57       1535.22       136.21 o                         
 -10   2   9       1899.12       1876.45       140.58 o                         
  -9   2   9        489.03        479.82        29.98 o                         
  -8   2   9       2638.84       2685.67       164.38 o                         
  -7   2   9       1169.03       1199.40        45.71 o                         
  -6   2   9       2088.73       2141.79        66.46 o                         
  -5   2   9        852.25        862.51        21.29 o                         
  -4   2   9          0.22         -6.84        14.64 o                         
  -3   2   9         27.72         34.87        15.92 o                         
  -2   2   9          0.86         29.76        14.51 o                         
  -1   2   9       1420.32       1413.10       207.23 o                         
   0   2   9       1764.03       1769.70       210.34 o                         
   1   2   9        466.47        457.33        56.93 o                         
   2   2   9        460.29        485.56        39.91 o                         
   3   2   9        373.70        314.39        15.75 o                         
   4   2   9       1084.92        947.30       102.36 o                         
   5   2   9        891.23        847.73        97.43 o                         
   6   2   9       1220.28       1168.94       128.03 o                         
   7   2   9        424.60        439.46        21.86 o                         
   8   2   9        479.75        466.96        26.70 o                         
   9   2   9         83.71         68.28        13.06 o                         
  10   2   9         27.26         48.47        10.89 o                         
  11   2   9         65.27         69.86        13.10 o                         
  12   2   9        112.77         98.06        16.43 o                         
  13   2   9         14.05          8.35        14.27 o                         
  14   2   9         91.89         55.81        14.90 o                         
 -22   3   9         89.76         86.78        16.68 o                         
 -21   3   9         27.10         35.03        19.80 o                         
 -20   3   9          0.19         -5.48        14.02 o                         
 -19   3   9          3.06          9.25        13.04 o                         
 -18   3   9        382.26        365.02        25.36 o                         
 -17   3   9         20.05         40.90        15.26 o                         
 -16   3   9        272.60        245.44        18.53 o                         
 -15   3   9         62.16         67.17        13.66 o                         
 -14   3   9        916.77        936.22        85.83 o                         
 -13   3   9         12.90          8.97        10.49 o                         
 -12   3   9         72.08         64.46        12.37 o                         
 -11   3   9          2.27         -5.00        11.04 o                         
 -10   3   9          5.84         15.92        11.28 o                         
  -9   3   9         50.03         46.85        11.31 o                         
  -8   3   9        256.87        287.01        13.84 o                         
  -7   3   9        170.74        169.60        14.31 o                         
  -6   3   9        758.06        706.92        39.40 o                         
  -5   3   9         20.62         26.07        14.50 o                         
  -4   3   9        836.15        846.55        27.87 o                         
  -3   3   9        160.43        176.04        16.72 o                         
  -2   3   9        613.59        585.94        66.92 o                         
  -1   3   9          3.04          4.25        13.36 o                         
   0   3   9        638.49        628.69        96.16 o                         
   1   3   9         44.30         30.11        13.20 o                         
   2   3   9         10.82         26.89        13.76 o                         
   3   3   9         10.34         24.64         9.66 o                         
   4   3   9         29.66         45.42        12.74 o                         
   5   3   9         84.58         91.05        13.26 o                         
   6   3   9         73.03         84.73        13.70 o                         
   7   3   9         20.75         39.40        14.70 o                         
   8   3   9        146.25        147.79        12.42 o                         
   9   3   9          0.17          0.92        10.67 o                         
  10   3   9          1.05         12.17        11.17 o                         
  11   3   9         57.98         80.15        14.30 o                         
  12   3   9         74.83        108.83        14.54 o                         
  13   3   9          0.42          1.59        12.64 o                         
 -21   4   9         90.53         52.98        16.57 o                         
 -20   4   9        332.96        316.83        37.02 o                         
 -19   4   9          1.12         11.25        13.60 o                         
 -18   4   9         46.93         39.79        16.04 o                         
 -17   4   9         12.22         28.13        15.94 o                         
 -16   4   9         12.86         19.32        13.46 o                         
 -15   4   9         22.73         28.15        16.04 o                         
 -14   4   9        278.60        289.26        40.48 o                         
 -13   4   9        333.02        320.39        18.13 o                         
 -12   4   9       2135.57       2063.04       270.17 o                         
 -11   4   9       1049.14       1011.50       184.90 o                         
 -10   4   9       3156.26       3109.25       366.70 o                         
  -9   4   9       2914.02       2832.82       438.73 o                         
  -8   4   9       3934.12       4086.00       521.81 o                         
  -7   4   9       1640.74       1672.16       150.21 o                         
  -6   4   9       1729.39       1732.61       132.75 o                         
  -5   4   9        763.35        829.58        18.23 o                         
  -4   4   9        135.13        125.04        12.70 o                         
  -3   4   9         79.79         80.57        13.88 o                         
  -2   4   9       2064.96       2066.96       101.45 o                         
  -1   4   9       1769.14       1755.43       137.16 o                         
   0   4   9       1048.69       1088.24        89.48 o                         
   1   4   9       1058.73       1080.24       110.83 o                         
   2   4   9       2043.44       2116.75       124.59 o                         
   3   4   9        266.72        275.38        25.17 o                         
   4   4   9        653.23        708.76        42.28 o                         
   5   4   9        583.18        540.10        70.68 o                         
   6   4   9       1236.20       1227.91        97.23 o                         
   7   4   9        599.26        588.55        56.70 o                         
   8   4   9        383.10        382.85        17.80 o                         
   9   4   9          7.35          4.18        12.41 o                         
  10   4   9         18.62         37.51        12.41 o                         
  11   4   9          3.23          1.85        12.22 o                         
  12   4   9        152.39        142.87        14.96 o                         
 -20   5   9          0.05          8.01        13.60 o                         
 -19   5   9        104.49         84.25        13.64 o                         
 -18   5   9        139.80        148.36        40.75 o                         
 -17   5   9        222.46        197.55        14.79 o                         
 -16   5   9         25.80         61.43        18.27 o                         
 -15   5   9        249.47        248.94        18.77 o                         
 -14   5   9        332.21        377.16        79.49 o                         
 -13   5   9        476.07        487.83        65.81 o                         
 -12   5   9         39.47         34.54        17.29 o                         
 -11   5   9         77.37        121.61        30.76 o                         
 -10   5   9        773.08        801.16       103.75 o                         
  -9   5   9          7.84         -1.17        15.26 o                         
  -8   5   9        474.04        492.61       103.92 o                         
  -7   5   9        551.17        566.27        55.28 o                         
  -6   5   9        265.05        274.52        19.23 o                         
  -5   5   9        785.73        818.81        22.03 o                         
  -4   5   9        708.01        790.71        20.78 o                         
  -3   5   9        807.52        828.59        86.69 o                         
  -2   5   9        236.34        234.13        15.28 o                         
  -1   5   9        105.83        100.27        13.44 o                         
   0   5   9        238.52        261.23        18.68 o                         
   1   5   9        165.10        195.61        12.26 o                         
   2   5   9         17.26         24.76        11.09 o                         
   3   5   9          0.61         14.61        11.11 o                         
   4   5   9        159.56        153.54        10.87 o                         
   5   5   9         73.58         88.17        16.08 o                         
   6   5   9          2.59         12.06        13.59 o                         
   7   5   9        120.17        134.48        12.32 o                         
   8   5   9        172.05        153.81        21.02 o                         
   9   5   9         47.07         59.19        12.63 o                         
  10   5   9         17.58         26.66        11.66 o                         
  11   5   9        145.75        163.23        32.44 o                         
 -19   6   9         51.06         40.95        33.07 o                         
 -18   6   9          0.28          8.04        20.40 o                         
 -17   6   9         33.56         42.96        18.98 o                         
 -16   6   9         62.87         45.50        16.19 o                         
 -15   6   9        111.53        102.20        18.07 o                         
 -14   6   9        169.12        170.85        28.74 o                         
 -13   6   9         15.41         23.76        14.98 o                         
 -12   6   9        318.59        295.64        39.53 o                         
 -11   6   9         26.28         27.40        26.09 o                         
 -10   6   9        626.49        665.37        79.28 o                         
  -9   6   9        105.52         93.52        20.83 o                         
  -8   6   9        347.61        384.91        70.67 o                         
  -7   6   9         74.27         97.16        18.18 o                         
  -6   6   9        501.75        548.87        17.00 o                         
  -5   6   9        151.95        170.17        15.31 o                         
  -4   6   9          1.11          6.32        16.20 o                         
  -3   6   9          0.01         32.92        15.53 o                         
  -2   6   9          6.29          5.73        16.69 o                         
  -1   6   9         33.48         33.42        16.64 o                         
   0   6   9        496.10        492.52        38.99 o                         
   1   6   9         67.30         62.08        11.97 o                         
   2   6   9        196.76        210.47        14.65 o                         
   3   6   9         51.93         80.28        15.91 o                         
   4   6   9        651.63        726.41        38.10 o                         
   5   6   9        123.28        134.87        11.05 o                         
   6   6   9        273.65        290.38        30.52 o                         
   7   6   9         90.17         91.17        12.83 o                         
   8   6   9        268.22        259.81        30.22 o                         
   9   6   9         81.89         79.99        17.17 o                         
  10   6   9         15.70         25.09        13.31 o                         
 -17   7   9        332.40        349.96        71.21 o                         
 -16   7   9        518.39        458.23        93.12 o                         
 -15   7   9        283.81        250.96        31.82 o                         
 -14   7   9         59.46         82.81        22.54 o                         
 -13   7   9         46.36         54.84        16.09 o                         
 -12   7   9        458.78        457.77       104.83 o                         
 -11   7   9         25.93         44.34        16.86 o                         
 -10   7   9          1.35         10.62        16.60 o                         
  -9   7   9          8.65         20.70        20.38 o                         
  -8   7   9         20.71         40.15        28.35 o                         
  -7   7   9        239.96        242.65        31.70 o                         
  -6   7   9        477.33        502.31        17.15 o                         
  -5   7   9        845.17        897.81        23.55 o                         
  -4   7   9        594.67        582.29        29.56 o                         
  -3   7   9         76.00         89.59        17.35 o                         
  -2   7   9       1219.66       1321.98        47.61 o                         
  -1   7   9        791.61        893.08        60.38 o                         
   0   7   9        541.94        598.30        79.90 o                         
   1   7   9        418.10        493.17        31.43 o                         
   2   7   9        205.79        229.95        15.08 o                         
   3   7   9         57.06         69.38        12.16 o                         
   4   7   9          2.64          0.17        11.75 o                         
   5   7   9        145.46        159.44        13.49 o                         
   6   7   9        147.50        109.30        29.17 o                         
   7   7   9        232.08        244.36        29.62 o                         
   8   7   9        205.57        159.97        32.36 o                         
 -15   8   9          7.02         20.38        21.64 o                         
 -14   8   9          5.46         22.84        18.24 o                         
 -13   8   9         43.12         21.82        19.61 o                         
 -12   8   9         16.06         33.17        15.52 o                         
 -11   8   9         70.08         62.00        18.67 o                         
 -10   8   9          8.14        -12.01        15.20 o                         
  -9   8   9         39.59         37.00        15.13 o                         
  -8   8   9         46.95         82.59        28.54 o                         
  -7   8   9         87.09         96.37        20.76 o                         
  -6   8   9          6.37          4.92        14.64 o                         
  -5   8   9         90.30         87.71        17.87 o                         
  -4   8   9          0.14         -2.10        23.87 o                         
  -3   8   9         11.67         38.02        17.35 o                         
  -2   8   9          8.03         14.68        18.17 o                         
  -1   8   9          6.86          1.75        15.55 o                         
   0   8   9          0.18         12.51        15.32 o                         
   1   8   9         90.97         95.20        15.98 o                         
   2   8   9          2.00         28.54        16.04 o                         
   3   8   9          2.76         20.79        12.87 o                         
   4   8   9         33.53         30.20        12.60 o                         
   5   8   9        114.54         90.25        13.28 o                         
   6   8   9          1.10          2.73        18.26 o                         
 -11   9   9          0.23          4.50        15.61 o                         
 -10   9   9          0.13        -15.26        15.26 o                         
  -9   9   9         22.44         18.24        20.21 o                         
  -8   9   9         76.42         93.53        25.37 o                         
  -7   9   9         94.64         28.41        21.41 o                         
  -6   9   9        201.95        187.75        22.68 o                         
  -5   9   9         78.71        135.86        25.26 o                         
  -4   9   9        329.92        312.92        20.55 o                         
  -3   9   9         86.73         98.77        16.61 o                         
  -2   9   9        252.62        300.05        72.21 o                         
  -1   9   9        137.57        133.84        15.91 o                         
   0   9   9        141.13        162.52        18.50 o                         
   1   9   9         59.27         87.34        19.24 o                         
   2   9   9         54.75         53.12        16.52 o                         
   3   9   9          0.93         12.31        24.76 o                         
 -21   0  10        433.93        324.75        31.74 o                         
 -20   0  10        151.47        142.46        22.96 o                         
 -19   0  10       1222.60       1095.29       133.81 o                         
 -18   0  10       1362.58       1322.66       218.53 o                         
 -17   0  10        442.99        436.94        96.33 o                         
 -16   0  10       1111.11        989.49       107.39 o                         
 -15   0  10        130.46        111.98        17.26 o                         
 -14   0  10         75.19        105.97        22.02 o                         
 -13   0  10         12.14         17.96        14.51 o                         
 -12   0  10          5.85         25.42        14.02 o                         
 -11   0  10       1403.71       1385.16       186.99 o                         
 -10   0  10        268.08        283.47        23.61 o                         
  -9   0  10       1983.83       2026.74       123.87 o                         
  -8   0  10       2266.79       2437.15        94.40 o                         
  -7   0  10       5920.66       6121.72       121.06 o                         
  -6   0  10       4180.21       4428.81       109.77 o                         
  -5   0  10       2091.33       2265.96        57.89 o                         
  -4   0  10       1087.23       1116.50       131.13 o                         
  -3   0  10       1800.21       1824.96       227.80 o                         
  -2   0  10       1641.80       1686.32       233.89 o                         
  -1   0  10        373.76        280.17        34.95 o                         
   0   0  10        374.31        294.42        33.41 o                         
   1   0  10         20.97         59.13        21.64 o                         
   2   0  10        120.46        122.24        21.14 o                         
   3   0  10       1300.42       1165.43        27.61 o                         
   4   0  10       1063.62       1020.49        34.04 o                         
   5   0  10       2162.13       2000.20        38.33 o                         
   6   0  10        313.68        287.77        30.31 o                         
   7   0  10        579.27        576.60        30.81 o                         
   8   0  10       1120.84       1041.86        27.05 o                         
   9   0  10        179.14        198.19        21.56 o                         
  10   0  10        349.45        321.73        23.02 o                         
  11   0  10        183.93        161.65        22.73 o                         
  12   0  10        192.60        213.48        15.46 o                         
 -21   1  10         10.73         10.34        12.34 o                         
 -20   1  10          0.52         14.27        12.67 o                         
 -19   1  10          2.48         -3.42        10.62 o                         
 -18   1  10         12.82         14.70        11.29 o                         
 -17   1  10         64.20         57.57        12.62 o                         
 -16   1  10        144.96        137.92        14.73 o                         
 -15   1  10        129.55        118.25        16.44 o                         
 -14   1  10          0.73          4.44        10.73 o                         
 -13   1  10        953.28        984.97        61.17 o                         
 -12   1  10        665.78        668.58        55.55 o                         
 -11   1  10        314.25        367.41        30.21 o                         
 -10   1  10        151.62        138.30        10.77 o                         
  -9   1  10        258.30        264.71        12.47 o                         
  -8   1  10        216.15        233.18        12.02 o                         
  -7   1  10         21.99         23.30        10.45 o                         
  -6   1  10          0.42         -3.22        11.98 o                         
  -5   1  10          4.88         12.20        11.72 o                         
  -4   1  10        179.17        188.41        13.64 o                         
  -3   1  10        366.58        340.97        21.95 o                         
  -2   1  10        364.76        341.47        39.16 o                         
  -1   1  10       1341.61       1299.19       181.15 o                         
   0   1  10        599.07        568.82        56.77 o                         
   1   1  10        319.56        259.56        16.07 o                         
   2   1  10        146.83        124.55        17.31 o                         
   3   1  10        167.76        133.37        17.72 o                         
   4   1  10         27.19         44.13        16.75 o                         
   5   1  10          4.74         -5.74        14.90 o                         
   6   1  10          2.35          2.28        13.91 o                         
   7   1  10          3.48         -8.31        15.72 o                         
   8   1  10          1.23          1.88        16.65 o                         
   9   1  10         70.18         99.36        17.08 o                         
  10   1  10         20.90         19.62        15.03 o                         
  11   1  10          8.00         19.56        15.05 o                         
  12   1  10          1.67         17.06        13.07 o                         
 -21   2  10        324.62        272.76        40.52 o                         
 -20   2  10        324.22        290.74        40.58 o                         
 -19   2  10        618.77        548.96        34.56 o                         
 -18   2  10        385.62        381.86        49.54 o                         
 -17   2  10        297.34        312.44        24.97 o                         
 -16   2  10        170.58        181.67        15.91 o                         
 -15   2  10         67.75         72.49        12.66 o                         
 -14   2  10         11.13         31.70        12.85 o                         
 -13   2  10        444.95        438.85        42.23 o                         
 -12   2  10         24.82         25.55        12.94 o                         
 -11   2  10        492.53        525.09        32.88 o                         
 -10   2  10        154.42        178.87        12.96 o                         
  -9   2  10       1435.67       1458.83        35.97 o                         
  -8   2  10        616.65        668.49        27.41 o                         
  -7   2  10       1357.68       1491.56        55.40 o                         
  -6   2  10        424.33        423.50        14.64 o                         
  -5   2  10       1422.32       1510.90        20.61 o                         
  -4   2  10        584.57        607.80        17.59 o                         
  -3   2  10         95.39         87.67        15.70 o                         
  -2   2  10         41.09         32.88        15.15 o                         
  -1   2  10        194.07        197.09        24.69 o                         
   0   2  10        352.18        338.59        59.17 o                         
   1   2  10        264.20        236.80        35.23 o                         
   2   2  10          5.19         17.67        21.52 o                         
   3   2  10        297.95        247.68        21.90 o                         
   4   2  10        134.62        126.52        16.89 o                         
   5   2  10        647.40        592.36        41.63 o                         
   6   2  10        423.81        382.26        50.79 o                         
   7   2  10        302.74        298.28        13.25 o                         
   8   2  10        182.58        172.80        13.39 o                         
   9   2  10        254.09        265.79        12.81 o                         
  10   2  10        185.65        181.03        13.06 o                         
  11   2  10         94.68         94.82        12.50 o                         
  12   2  10        113.96        117.21        13.93 o                         
 -21   3  10         30.95         18.95        17.00 o                         
 -20   3  10          4.61          8.38        13.59 o                         
 -19   3  10        185.62        158.18        15.29 o                         
 -18   3  10         70.22         45.63        14.28 o                         
 -17   3  10        458.86        439.42        68.24 o                         
 -16   3  10        203.10        220.30        25.32 o                         
 -15   3  10       2024.35       1927.44       167.95 o                         
 -14   3  10        918.76        920.96        73.67 o                         
 -13   3  10       1601.29       1611.49       111.23 o                         
 -12   3  10       1699.36       1826.42        88.23 o                         
 -11   3  10       1039.14       1076.82        49.52 o                         
 -10   3  10        874.69        895.49        49.39 o                         
  -9   3  10        103.72        100.88        13.80 o                         
  -8   3  10         23.36         16.79        13.74 o                         
  -7   3  10          6.69         26.99        14.47 o                         
  -6   3  10        152.37        179.10        15.55 o                         
  -5   3  10        332.90        378.53        25.71 o                         
  -4   3  10        101.94        112.96        14.03 o                         
  -3   3  10       1151.34       1184.80        95.26 o                         
  -2   3  10       1674.51       1708.08       156.44 o                         
  -1   3  10       1119.11       1106.23       132.55 o                         
   0   3  10       2356.18       2133.53       159.24 o                         
   1   3  10       1940.64       1875.94       221.94 o                         
   2   3  10        512.86        526.31        60.91 o                         
   3   3  10        428.99        373.05        30.53 o                         
   4   3  10        349.77        340.31        17.76 o                         
   5   3  10        160.04        144.68        11.72 o                         
   6   3  10        194.13        203.33        13.38 o                         
   7   3  10          4.45         26.89        12.17 o                         
   8   3  10         47.46         60.22        14.24 o                         
   9   3  10         24.08         21.85        12.45 o                         
  10   3  10         40.67         43.47        14.74 o                         
  11   3  10        248.83        262.39        16.57 o                         
 -20   4  10         25.00         25.35        15.10 o                         
 -19   4  10          2.12          8.23        16.26 o                         
 -18   4  10         87.66         72.89        15.60 o                         
 -17   4  10          2.89         21.34        14.02 o                         
 -16   4  10          2.41          9.92        16.20 o                         
 -15   4  10        243.71        236.37        40.80 o                         
 -14   4  10          3.22         -6.90        14.92 o                         
 -13   4  10         10.27         41.86        16.52 o                         
 -12   4  10         56.47         71.91        17.57 o                         
 -11   4  10         59.58         56.36        15.10 o                         
 -10   4  10         27.53         38.62        16.27 o                         
  -9   4  10         14.76         35.54        20.83 o                         
  -8   4  10        118.12        143.37        17.17 o                         
  -7   4  10         25.93         23.59        17.24 o                         
  -6   4  10          5.28          0.86        13.62 o                         
  -5   4  10         11.25         15.81        15.72 o                         
  -4   4  10          9.61          7.07        11.85 o                         
  -3   4  10         32.84         44.22        13.31 o                         
  -2   4  10          1.56         18.07        11.77 o                         
  -1   4  10         14.26         32.29        11.68 o                         
   0   4  10          1.54          5.31        11.59 o                         
   1   4  10         27.57         39.31        11.07 o                         
   2   4  10          0.86         -4.30        12.37 o                         
   3   4  10         26.26         30.77        10.11 o                         
   4   4  10         18.42         16.06        16.24 o                         
   5   4  10          6.95          3.11        12.42 o                         
   6   4  10         12.98         11.93        11.85 o                         
   7   4  10          2.97          4.58        16.16 o                         
   8   4  10          1.90         15.43        12.40 o                         
   9   4  10         19.08         24.00        13.35 o                         
  10   4  10          0.03         -5.44        13.59 o                         
 -19   5  10         35.45         24.37        15.11 o                         
 -18   5  10         14.55         14.16        16.70 o                         
 -17   5  10        497.31        442.56        35.98 o                         
 -16   5  10         38.91         42.70        16.49 o                         
 -15   5  10        544.24        459.42        53.52 o                         
 -14   5  10        701.27        606.14        91.09 o                         
 -13   5  10       1298.72       1181.36       221.72 o                         
 -12   5  10        464.13        469.92        92.44 o                         
 -11   5  10        875.11        815.09       134.45 o                         
 -10   5  10        703.34        789.70        25.64 o                         
  -9   5  10          1.53         57.72        30.73 o                         
  -8   5  10        161.36        170.37        40.95 o                         
  -7   5  10         26.72         39.27        26.14 o                         
  -6   5  10          2.06         22.03        15.11 o                         
  -5   5  10        296.87        304.14        25.19 o                         
  -4   5  10         38.10         57.47        24.72 o                         
  -3   5  10        770.04        833.80        54.79 o                         
  -2   5  10        594.94        629.13        19.06 o                         
  -1   5  10       1313.54       1397.10       105.92 o                         
   0   5  10        550.99        540.18        39.55 o                         
   1   5  10        757.22        769.89        53.74 o                         
   2   5  10        331.22        329.56        26.38 o                         
   3   5  10        308.80        340.86        37.69 o                         
   4   5  10        254.79        273.79        31.92 o                         
   5   5  10         14.35         18.13        11.43 o                         
   6   5  10         64.24         56.95        15.20 o                         
   7   5  10          4.05          4.54        12.84 o                         
   8   5  10          4.33         -9.65        12.90 o                         
   9   5  10        116.56        112.06        16.05 o                         
 -17   6  10        311.06        209.61        58.39 o                         
 -16   6  10        322.33        256.09        66.28 o                         
 -15   6  10         33.12         64.89        15.23 o                         
 -14   6  10          1.45         57.99        19.28 o                         
 -13   6  10         14.24         18.94        18.51 o                         
 -12   6  10         96.13        108.75        31.74 o                         
 -11   6  10        161.96        161.91        15.73 o                         
 -10   6  10        233.12        241.26        47.43 o                         
  -9   6  10        402.30        404.12        17.88 o                         
  -8   6  10        636.93        686.55        33.40 o                         
  -7   6  10        596.68        685.85        26.77 o                         
  -6   6  10        533.47        606.63        58.30 o                         
  -5   6  10        681.99        800.63        32.26 o                         
  -4   6  10        151.93        197.50        18.64 o                         
  -3   6  10        108.63        102.69        15.86 o                         
  -2   6  10        131.70        122.88        15.86 o                         
  -1   6  10         47.92         50.36        14.90 o                         
   0   6  10          9.60         22.64        15.72 o                         
   1   6  10          1.02          0.49        16.52 o                         
   2   6  10         59.88         68.83        12.43 o                         
   3   6  10         99.59        107.28        13.74 o                         
   4   6  10        329.43        334.39        13.11 o                         
   5   6  10        164.56        143.54        17.76 o                         
   6   6  10        211.54        217.69        17.85 o                         
   7   6  10        174.61        172.79        14.56 o                         
   8   6  10         67.95         43.51        15.54 o                         
 -15   7  10         39.18         36.46        21.73 o                         
 -14   7  10          0.09         34.32        18.61 o                         
 -13   7  10         57.15         61.42        45.05 o                         
 -12   7  10         72.71         64.07        17.40 o                         
 -11   7  10          7.88         29.31        18.01 o                         
 -10   7  10          5.04         19.49        20.89 o                         
  -9   7  10         30.53         20.47        20.84 o                         
  -8   7  10         23.91         52.41        21.64 o                         
  -7   7  10         75.66         94.53        15.57 o                         
  -6   7  10          4.89          4.10        31.75 o                         
  -5   7  10        125.36        151.68        18.94 o                         
  -4   7  10          4.99          7.94        25.74 o                         
  -3   7  10         20.24         35.45        17.40 o                         
  -2   7  10         37.01         39.56        15.37 o                         
  -1   7  10         44.75         42.99        15.51 o                         
   0   7  10          0.65          3.18        25.53 o                         
   1   7  10         22.85          8.86        15.47 o                         
   2   7  10         67.69         65.75        13.07 o                         
   3   7  10         16.40         17.95        12.77 o                         
   4   7  10         35.82         51.42        12.91 o                         
   5   7  10          0.32          9.51        14.03 o                         
   6   7  10          9.51         35.18        19.23 o                         
 -12   8  10         36.77         26.13        25.83 o                         
 -11   8  10        132.21         89.59        27.64 o                         
 -10   8  10         30.62         52.91        15.52 o                         
  -9   8  10        324.30        268.31        45.92 o                         
  -8   8  10        339.88        347.46        20.78 o                         
  -7   8  10        540.02        562.96        45.57 o                         
  -6   8  10        413.39        473.36        36.74 o                         
  -5   8  10        613.80        639.25        59.83 o                         
  -4   8  10        144.00        169.38        16.36 o                         
  -3   8  10        208.19        244.32        17.07 o                         
  -2   8  10        101.90         83.92        30.60 o                         
  -1   8  10         12.76         28.30        21.50 o                         
   0   8  10          3.64         33.90        21.49 o                         
   1   8  10         20.48         18.17        22.55 o                         
   2   8  10          6.72         12.67        21.45 o                         
   3   8  10        228.32        208.32        17.87 o                         
 -20   1  11         55.66         55.92        13.47 o                         
 -19   1  11        334.50        285.45        30.39 o                         
 -18   1  11          4.89         16.05        12.38 o                         
 -17   1  11         52.23         36.96        11.26 o                         
 -16   1  11         78.05         69.97        11.41 o                         
 -15   1  11         42.39         51.19        12.23 o                         
 -14   1  11        366.07        343.83        24.60 o                         
 -13   1  11        652.51        659.43        62.23 o                         
 -12   1  11       1008.78       1053.36        46.54 o                         
 -11   1  11       1273.06       1363.72        55.29 o                         
 -10   1  11       1408.93       1548.39        27.05 o                         
  -9   1  11       1939.36       2156.56        68.86 o                         
  -8   1  11       1313.39       1443.71        22.49 o                         
  -7   1  11       2308.10       2527.51        39.42 o                         
  -6   1  11        100.39        118.13        12.46 o                         
  -5   1  11        159.58        190.10        13.71 o                         
  -4   1  11          6.47         11.56        10.53 o                         
  -3   1  11          5.87         26.14        15.37 o                         
  -2   1  11        829.12        923.60       120.40 o                         
  -1   1  11         11.05         19.43        28.91 o                         
   0   1  11        363.27        366.02        32.91 o                         
   1   1  11        455.61        399.23        20.70 o                         
   2   1  11        262.36        229.89        17.13 o                         
   3   1  11        708.56        610.49        23.38 o                         
   4   1  11        748.09        665.41        23.75 o                         
   5   1  11        856.88        741.23        23.92 o                         
   6   1  11        207.08        210.31        21.88 o                         
   7   1  11        582.37        557.28        42.59 o                         
   8   1  11        146.43        122.81        15.66 o                         
   9   1  11        172.81        180.56        14.14 o                         
  10   1  11         34.84         41.27        13.34 o                         
 -20   2  11        225.63        208.78        38.90 o                         
 -19   2  11        296.31        238.94        17.36 o                         
 -18   2  11        580.22        542.16        54.08 o                         
 -17   2  11        408.13        366.85        38.45 o                         
 -16   2  11        649.04        609.43        57.93 o                         
 -15   2  11        592.05        583.98        44.51 o                         
 -14   2  11        324.80        339.99        21.62 o                         
 -13   2  11        603.04        574.12        34.50 o                         
 -12   2  11         15.76         12.01        10.72 o                         
 -11   2  11         48.69         58.29        12.78 o                         
 -10   2  11          0.71         11.72        14.15 o                         
  -9   2  11        107.84        111.61        13.16 o                         
  -8   2  11        742.01        865.70        30.12 o                         
  -7   2  11        196.68        244.38        12.61 o                         
  -6   2  11        273.13        279.16        15.17 o                         
  -5   2  11        792.56        888.91        65.75 o                         
  -4   2  11        542.35        597.18        30.23 o                         
  -3   2  11        982.46       1002.73        66.64 o                         
  -2   2  11        520.97        561.42        43.57 o                         
  -1   2  11        513.70        518.87        69.25 o                         
   0   2  11        404.13        314.75        41.19 o                         
   1   2  11        268.03        245.07        17.36 o                         
   2   2  11         78.69         60.79        17.85 o                         
   3   2  11         10.07         43.69        14.99 o                         
   4   2  11          0.24          9.31        17.50 o                         
   5   2  11          1.31         -0.87        18.04 o                         
   6   2  11          0.22          7.86        17.84 o                         
   7   2  11        218.31        231.29        32.51 o                         
   8   2  11        305.53        292.24        35.44 o                         
   9   2  11        191.12        161.18        25.45 o                         
 -19   3  11          3.79          2.06        17.00 o                         
 -18   3  11         12.18         19.11        16.23 o                         
 -17   3  11         17.61         23.47        15.26 o                         
 -16   3  11         22.43         33.97        13.89 o                         
 -15   3  11         15.80         11.77        13.10 o                         
 -14   3  11        100.86        100.88        12.12 o                         
 -13   3  11          1.04         -0.18        11.45 o                         
 -12   3  11         32.51         44.43        13.23 o                         
 -11   3  11        181.60        198.00        13.56 o                         
 -10   3  11         79.84         83.84        12.18 o                         
  -9   3  11        160.52        168.19        14.01 o                         
  -8   3  11         72.13         80.05        14.79 o                         
  -7   3  11        105.84        120.11        15.54 o                         
  -6   3  11         61.21         81.59        13.64 o                         
  -5   3  11        194.03        209.47        14.68 o                         
  -4   3  11         57.20         73.40        13.93 o                         
  -3   3  11          1.95         11.60        20.17 o                         
  -2   3  11          3.25          2.33        14.55 o                         
  -1   3  11          0.42         -8.82        15.20 o                         
   0   3  11        102.04        105.33        27.09 o                         
   1   3  11         98.44        106.69        25.72 o                         
   2   3  11         12.01         10.88        23.01 o                         
   3   3  11        157.14        137.58        18.35 o                         
   4   3  11         59.75         45.30        15.31 o                         
   5   3  11         97.29        103.94        12.16 o                         
   6   3  11         10.71         18.32        11.92 o                         
   7   3  11         61.45         66.72        13.46 o                         
   8   3  11          5.07         16.93        13.69 o                         
   9   3  11         24.56         37.44        15.57 o                         
 -18   4  11        480.27        438.34        83.91 o                         
 -17   4  11        402.12        402.31        50.14 o                         
 -16   4  11        574.46        555.29        98.92 o                         
 -15   4  11        821.01        757.90       122.74 o                         
 -14   4  11         88.47         64.67        32.28 o                         
 -13   4  11        519.75        503.28        52.40 o                         
 -12   4  11        105.68        123.44        16.35 o                         
 -11   4  11        272.18        251.53        26.17 o                         
 -10   4  11        183.82        204.38        15.81 o                         
  -9   4  11         14.78         22.49        17.18 o                         
  -8   4  11        199.10        203.96        29.66 o                         
  -7   4  11        173.67        190.06        15.71 o                         
  -6   4  11        630.41        667.11        31.84 o                         
  -5   4  11        906.12       1011.54        18.11 o                         
  -4   4  11        479.10        503.57        18.29 o                         
  -3   4  11       1276.90       1375.66        30.22 o                         
  -2   4  11        947.50        961.86        51.37 o                         
  -1   4  11       1225.54       1297.02       138.27 o                         
   0   4  11        407.64        425.14        40.14 o                         
   1   4  11        321.58        309.05        16.92 o                         
   2   4  11         53.39         56.97        11.20 o                         
   3   4  11        107.69        109.65        18.66 o                         
   4   4  11          0.99          2.76        12.85 o                         
   5   4  11          0.10         -5.82        18.44 o                         
   6   4  11         78.53         80.40        13.44 o                         
   7   4  11        124.24        123.87        16.10 o                         
   8   4  11        201.54        146.70        23.23 o                         
 -17   5  11          6.52          9.50        19.52 o                         
 -16   5  11          0.08         21.68        16.25 o                         
 -15   5  11         19.00         14.37        23.50 o                         
 -14   5  11          2.13          8.27        18.14 o                         
 -13   5  11         37.68         39.31        21.95 o                         
 -12   5  11         76.78         86.25        18.23 o                         
 -11   5  11        110.65        140.73        22.27 o                         
 -10   5  11        239.78        253.04        40.24 o                         
  -9   5  11        163.00        161.23        18.68 o                         
  -8   5  11        343.93        373.66        32.37 o                         
  -7   5  11        180.24        200.99        22.62 o                         
  -6   5  11        307.68        302.44        16.81 o                         
  -5   5  11         23.23         19.04        17.48 o                         
  -4   5  11          3.61         57.11        18.13 o                         
  -3   5  11         23.18         36.95        15.26 o                         
  -2   5  11          0.03         -3.13        13.39 o                         
  -1   5  11         28.61         33.52        12.23 o                         
   0   5  11        133.19        120.39        12.91 o                         
   1   5  11         21.08         34.72        11.79 o                         
   2   5  11         10.60         22.72        13.23 o                         
   3   5  11         73.48         77.09        13.50 o                         
   4   5  11        127.92        126.25        14.36 o                         
   5   5  11        140.34        117.91        12.85 o                         
   6   5  11        109.30         69.87        14.98 o                         
 -15   6  11        140.30        134.63        20.18 o                         
 -14   6  11         76.43         61.92        25.16 o                         
 -13   6  11        267.68        274.61        50.02 o                         
 -12   6  11         75.79         83.13        44.43 o                         
 -11   6  11          0.03          8.17        15.08 o                         
 -10   6  11         55.45         64.64        16.88 o                         
  -9   6  11          0.01         36.58        17.37 o                         
  -8   6  11        158.73        178.70        18.69 o                         
  -7   6  11        142.73        144.93        34.11 o                         
  -6   6  11        100.74        111.50        23.49 o                         
  -5   6  11         55.02         81.81        15.44 o                         
  -4   6  11        123.13        144.65        22.32 o                         
  -3   6  11        425.57        448.41        24.85 o                         
  -2   6  11         79.50         87.97        21.60 o                         
  -1   6  11        212.37        220.89        17.32 o                         
   0   6  11         40.54         49.82        13.23 o                         
   1   6  11        124.64        128.06        13.58 o                         
   2   6  11          3.59         15.65        12.66 o                         
   3   6  11         18.84         19.17        13.10 o                         
   4   6  11          0.20         -4.94        14.34 o                         
   5   6  11          0.27        -12.58        19.70 o                         
 -12   7  11        398.22        402.46        73.36 o                         
 -11   7  11        182.59        143.71        19.20 o                         
 -10   7  11        500.40        492.17        25.98 o                         
  -9   7  11        542.99        599.26        34.77 o                         
  -8   7  11        285.83        291.70        24.88 o                         
  -7   7  11        221.25        236.05        32.32 o                         
  -6   7  11        195.72        208.41        48.65 o                         
  -5   7  11          4.70         16.67        15.58 o                         
  -4   7  11          0.09        -23.08        23.08 o                         
  -3   7  11          3.86         13.57        22.94 o                         
  -2   7  11        109.42        100.53        23.37 o                         
  -1   7  11         34.92         36.19        21.03 o                         
   0   7  11         48.28         56.73        22.79 o                         
   1   7  11         34.45         69.97        18.60 o                         
   2   7  11        126.36        158.86        37.28 o                         
  -5   8  11          5.31        -23.59        23.59 o                         
  -4   8  11          4.90          8.81        22.75 o                         
 -18   0  12        407.02        308.70        56.15 o                         
 -17   0  12        201.55        167.33        19.60 o                         
 -16   0  12        742.39        749.77       185.06 o                         
 -15   0  12        585.84        516.36        31.96 o                         
 -14   0  12       1336.60       1265.50       144.00 o                         
 -13   0  12        361.30        376.05        19.30 o                         
 -12   0  12        700.19        738.85        26.60 o                         
 -11   0  12        325.64        347.23        22.69 o                         
 -10   0  12        789.65        919.25        41.35 o                         
  -9   0  12         41.23         30.70        14.12 o                         
  -8   0  12        312.54        317.87        19.15 o                         
  -7   0  12        226.19        247.81        18.55 o                         
  -6   0  12          0.93         16.58        17.02 o                         
  -5   0  12         58.79         75.18        20.28 o                         
  -4   0  12        139.31        173.63        17.24 o                         
  -3   0  12        848.60        889.88        38.40 o                         
  -2   0  12        621.67        610.68        36.71 o                         
  -1   0  12        566.67        457.42        26.56 o                         
   0   0  12       2279.49       1841.99        42.57 o                         
   1   0  12        482.25        387.06        25.61 o                         
   2   0  12        876.93        776.90        36.85 o                         
   3   0  12        571.13        419.50        35.16 o                         
   4   0  12        404.79        354.04        24.95 o                         
   5   0  12         67.37         52.89        23.55 o                         
   6   0  12         84.37         67.82        31.86 o                         
   7   0  12         15.21        -30.40        31.71 o                         
 -18   1  12         59.45         57.78        13.01 o                         
 -17   1  12         32.15         24.85        14.04 o                         
 -16   1  12         37.42         44.69        14.15 o                         
 -15   1  12         27.77         20.34        15.20 o                         
 -14   1  12          0.49          1.28        11.56 o                         
 -13   1  12         19.94         -1.05        12.36 o                         
 -12   1  12         33.94         35.93        13.03 o                         
 -11   1  12          3.74          6.35        10.22 o                         
 -10   1  12         59.85         84.69        12.34 o                         
  -9   1  12        139.09        157.27        11.17 o                         
  -8   1  12        309.49        347.98        14.70 o                         
  -7   1  12         23.69         31.27        11.23 o                         
  -6   1  12         66.15        105.23        11.32 o                         
  -5   1  12        159.02        174.54        13.44 o                         
  -4   1  12        324.45        332.19        14.74 o                         
  -3   1  12         70.42         71.74        24.13 o                         
  -2   1  12          6.45          4.85        13.16 o                         
  -1   1  12        171.63        115.44        19.90 o                         
   0   1  12          7.31         10.99        16.15 o                         
   1   1  12          3.54         28.79        22.73 o                         
   2   1  12         65.11         50.46        16.75 o                         
   3   1  12         46.35         22.05        18.96 o                         
   4   1  12         40.34         63.15        18.82 o                         
   5   1  12         41.73         53.98        24.23 o                         
   6   1  12        138.41        113.55        18.86 o                         
   7   1  12         47.67         30.71        29.54 o                         
 -18   2  12         77.68         73.05        17.39 o                         
 -17   2  12         72.58         70.61        19.04 o                         
 -16   2  12        619.31        542.56        45.56 o                         
 -15   2  12        182.06        158.61        12.40 o                         
 -14   2  12        432.61        417.77        23.10 o                         
 -13   2  12        239.04        263.89        13.60 o                         
 -12   2  12        670.00        712.75        19.34 o                         
 -11   2  12         82.20         72.07        11.29 o                         
 -10   2  12        118.12        128.70        11.00 o                         
  -9   2  12        166.81        185.10        11.96 o                         
  -8   2  12        142.68        143.10        12.41 o                         
  -7   2  12          0.71         25.35        15.09 o                         
  -6   2  12          0.04          7.43        13.06 o                         
  -5   2  12          9.01          6.13        15.91 o                         
  -4   2  12        282.48        296.87        15.45 o                         
  -3   2  12         69.91         90.36        15.95 o                         
  -2   2  12        487.19        547.09        39.12 o                         
  -1   2  12        273.23        266.29        31.42 o                         
   0   2  12        463.62        382.26        30.35 o                         
   1   2  12        243.77        204.20        35.38 o                         
   2   2  12        408.57        353.31        20.31 o                         
   3   2  12        205.30        192.41        17.37 o                         
   4   2  12        282.79        217.20        16.90 o                         
   5   2  12         39.56         40.96        16.17 o                         
   6   2  12          5.48          6.90        13.35 o                         
   7   2  12         27.63         30.92        21.73 o                         
 -17   3  12        310.25        224.96        25.75 o                         
 -16   3  12        328.48        309.92        30.99 o                         
 -15   3  12          6.24         21.12        12.41 o                         
 -14   3  12         84.04         91.46        14.24 o                         
 -13   3  12         41.46         48.64        12.79 o                         
 -12   3  12         82.53         89.93        13.19 o                         
 -11   3  12        177.21        165.87        16.05 o                         
 -10   3  12        786.87        825.73        20.40 o                         
  -9   3  12        363.81        389.89        15.07 o                         
  -8   3  12        681.38        747.13        17.33 o                         
  -7   3  12        600.26        658.89        18.00 o                         
  -6   3  12        766.49        860.73        16.84 o                         
  -5   3  12        189.20        271.24        20.86 o                         
  -4   3  12        745.96        784.53        24.49 o                         
  -3   3  12        435.60        497.49        26.52 o                         
  -2   3  12        413.53        382.44        21.85 o                         
  -1   3  12        201.15        188.86        14.77 o                         
   0   3  12         28.46         43.20        18.40 o                         
   1   3  12          8.97         20.05        23.39 o                         
   2   3  12         28.60          7.39        15.76 o                         
   3   3  12        198.53        208.20        32.64 o                         
   4   3  12        402.59        352.64        43.17 o                         
   5   3  12        196.75        195.79        15.86 o                         
   6   3  12        405.94        363.69        46.30 o                         
 -16   4  12          1.28         18.78        16.53 o                         
 -15   4  12          0.46         10.04        19.05 o                         
 -14   4  12          0.73         13.55        16.09 o                         
 -13   4  12         39.59         29.73        18.71 o                         
 -12   4  12          0.65         15.51        14.87 o                         
 -11   4  12         25.26         32.87        15.02 o                         
 -10   4  12          7.28         12.30        15.01 o                         
  -9   4  12          0.58         19.07        22.47 o                         
  -8   4  12          0.32         16.93        30.96 o                         
  -7   4  12         12.94         18.83        13.71 o                         
  -6   4  12          8.35         18.67        13.82 o                         
  -5   4  12          3.30          0.44        14.32 o                         
  -4   4  12         11.12         13.65        13.94 o                         
  -3   4  12          6.74          7.95        12.07 o                         
  -2   4  12          0.07         15.80        12.83 o                         
  -1   4  12         51.97         45.58        11.69 o                         
   0   4  12          1.82          5.98        14.64 o                         
   1   4  12         47.76         33.27        13.04 o                         
   2   4  12          1.32          8.27        14.75 o                         
   3   4  12         15.05         25.99        15.42 o                         
   4   4  12         12.59         22.94        15.29 o                         
   5   4  12          0.02         -0.35        13.84 o                         
 -14   5  12         30.86         28.11        17.05 o                         
 -13   5  12          5.05         15.77        16.18 o                         
 -12   5  12         54.87         84.00        22.48 o                         
 -11   5  12         89.37         98.06        16.54 o                         
 -10   5  12        316.02        294.71        17.52 o                         
  -9   5  12        187.15        177.71        19.33 o                         
  -8   5  12        554.68        579.41        27.72 o                         
  -7   5  12        165.41        184.17        32.48 o                         
  -6   5  12        661.71        722.25        19.31 o                         
  -5   5  12        129.47        118.23        16.11 o                         
  -4   5  12        459.18        578.19        98.38 o                         
  -3   5  12        225.31        231.64        15.74 o                         
  -2   5  12        171.67        183.86        18.39 o                         
  -1   5  12        153.85        128.34        14.23 o                         
   0   5  12         10.97         19.65        13.96 o                         
   1   5  12          3.92          4.97        14.13 o                         
   2   5  12         52.01         42.65        13.10 o                         
   3   5  12         53.11         43.17        16.69 o                         
 -12   6  12        152.00        106.00        25.33 o                         
 -11   6  12         94.04        107.49        18.88 o                         
 -10   6  12        118.94         98.11        16.94 o                         
  -9   6  12         93.78         79.84        16.70 o                         
  -8   6  12         16.30         52.60        18.90 o                         
  -7   6  12         58.90         63.26        26.54 o                         
  -6   6  12         11.42         26.39        15.80 o                         
  -5   6  12         13.57         31.90        18.59 o                         
  -4   6  12          1.99          6.96        16.40 o                         
  -3   6  12        124.31        139.26        24.35 o                         
  -2   6  12        176.78        168.27        23.75 o                         
  -1   6  12        286.02        312.12        23.44 o                         
   0   6  12        260.74        251.09        16.46 o                         
 -16   1  13        277.09        230.27        14.70 o                         
 -15   1  13        407.94        326.53        20.94 o                         
 -14   1  13        263.83        252.01        23.18 o                         
 -13   1  13        108.51        106.49        12.11 o                         
 -12   1  13        347.27        361.19        13.75 o                         
 -11   1  13         42.27         51.38        11.48 o                         
 -10   1  13          0.58         16.24        12.17 o                         
  -9   1  13         35.69         63.55        11.93 o                         
  -8   1  13          4.61          2.69        12.39 o                         
  -7   1  13        395.06        450.76        14.88 o                         
  -6   1  13        237.65        275.46        16.59 o                         
  -5   1  13        536.04        584.26        17.19 o                         
  -4   1  13        669.87        721.54        41.40 o                         
  -3   1  13        591.27        563.64        52.64 o                         
  -2   1  13        391.71        399.28        28.80 o                         
  -1   1  13        729.60        664.72        41.64 o                         
   0   1  13        434.78        382.01        27.38 o                         
   1   1  13        198.16        150.49        27.00 o                         
   2   1  13        160.31        119.89        17.68 o                         
   3   1  13         17.74         27.82        23.97 o                         
 -15   2  13         14.09         13.29        12.92 o                         
 -14   2  13          7.52         10.37        12.90 o                         
 -13   2  13        199.02        181.13        19.80 o                         
 -12   2  13        130.59        136.06        13.52 o                         
 -11   2  13        290.81        292.84        15.32 o                         
 -10   2  13        301.44        327.97        15.11 o                         
  -9   2  13        656.48        702.95        32.78 o                         
  -8   2  13        482.23        545.02        33.36 o                         
  -7   2  13        327.13        385.13        16.09 o                         
  -6   2  13        300.48        349.92        17.57 o                         
  -5   2  13         80.41        114.50        14.26 o                         
  -4   2  13         39.55         44.62        14.55 o                         
  -3   2  13         26.09         52.55        16.32 o                         
  -2   2  13          0.04        -10.19        15.35 o                         
  -1   2  13        193.94        153.48        24.76 o                         
   0   2  13        112.03         99.83        18.38 o                         
   1   2  13         98.47         76.31        26.71 o                         
   2   2  13        117.50        118.90        24.65 o                         
   3   2  13        249.18        209.64        24.93 o                         
 -14   3  13         73.93         65.49        16.81 o                         
 -13   3  13         38.11         37.98        15.94 o                         
 -12   3  13          1.09         12.88        13.58 o                         
 -11   3  13         26.17         42.28        15.20 o                         
 -10   3  13         66.83         61.30        14.10 o                         
  -9   3  13         19.43         31.71        14.10 o                         
  -8   3  13         14.73         24.03        14.26 o                         
  -7   3  13         96.31        108.36        14.51 o                         
  -6   3  13          6.91        -14.94        14.94 o                         
  -5   3  13         66.97         77.23        16.64 o                         
  -4   3  13         47.64         57.73        13.99 o                         
  -3   3  13        128.44        141.78        16.84 o                         
  -2   3  13         42.53         46.59        16.63 o                         
  -1   3  13         38.61         42.29        14.59 o                         
   0   3  13         42.82         33.82        27.89 o                         
   1   3  13         15.64         20.30        18.68 o                         
   2   3  13         31.49         44.85        19.22 o                         
 -12   4  13        132.03        121.03        17.40 o                         
 -11   4  13        528.69        538.10        22.04 o                         
 -10   4  13        473.95        539.46        64.34 o                         
  -9   4  13        684.07        703.43        21.40 o                         
  -8   4  13        558.96        576.55        19.43 o                         
  -7   4  13        645.30        634.62        22.65 o                         
  -6   4  13        280.77        323.30        19.96 o                         
  -5   4  13         73.57         88.59        20.09 o                         
  -4   4  13         98.92        105.62        13.80 o                         
  -3   4  13         34.53         45.62        13.15 o                         
  -2   4  13         39.44         51.95        14.36 o                         
  -1   4  13        250.03        278.05        15.85 o                         
   0   4  13        162.50        142.35        14.25 o                         
  -9   5  13          4.12         25.64        32.41 o                         
  -8   5  13         12.26         18.05        21.73 o                         
  -7   5  13         26.42         34.55        16.41 o                         
  -6   5  13         76.87         87.80        19.51 o                         
  -5   5  13         48.90         69.83        17.24 o                         
  -4   5  13        166.65        154.90        17.05 o                         
  -3   5  13        171.55        147.65        43.11 o                         
 -11   0  14        127.52        128.23        19.75 o                         
 -10   0  14        268.19        252.14        21.18 o                         
  -9   0  14        318.87        317.16        21.83 o                         
  -8   0  14        496.12        503.35        27.73 o                         
  -7   0  14        644.54        643.91        29.20 o                         
  -6   0  14        396.34        422.81        28.63 o                         
  -5   0  14        948.38        934.64        32.87 o                         
  -4   0  14        330.73        370.05        37.08 o                         
  -3   0  14        291.94        284.23        27.64 o                         
  -2   0  14        262.75        176.78        27.68 o                         
 -11   1  14         38.73         30.39        12.26 o                         
 -10   1  14         15.53         20.18        13.16 o                         
  -9   1  14        108.99        125.19        17.74 o                         
  -8   1  14         29.43         45.87        16.51 o                         
  -7   1  14         30.03         38.44        14.76 o                         
  -6   1  14          0.07          7.28        14.38 o                         
  -5   1  14          4.83          4.06        15.11 o                         
  -4   1  14         15.54         10.66        17.09 o                         
  -3   1  14          9.38         16.35        20.53 o                         
  -2   1  14        208.71        191.16        47.04 o                         
 -10   2  14         95.64         95.02        32.00 o                         
  -9   2  14        217.98        219.86        15.85 o                         
  -8   2  14        206.03        202.99        15.99 o                         
  -7   2  14        234.77        239.76        20.98 o                         
  -6   2  14        132.36        146.49        16.09 o                         
  -5   2  14        206.59        200.91        28.31 o                         
  -4   2  14        147.66        146.95        15.88 o                         
  -3   2  14         74.99         25.47        22.20 o                         
                                                                                
